# Supplementary material for: Mayaro virus pathogenesis and immunity in rhesus macaques
Source: PLoS Negl Trop Dis. 2023 Nov 20;17(11):e0011742. doi: 10.1371/journal.pntd.0011742 (PMC10695392; doi:10.1371/journal.pntd.0011742)
Supplement: S1 Data — Differential expression raw data for transcriptomic analysis of PBMC samples (XLSX) [file pntd.0011742.s003.xlsx]

## Sheet: in
GeneId	GeneName	description	gene_biotype	log2FC.d1vd0	pvalue.d1vd0	FDRp.d1vd0	log2FC.d2vd0	pvalue.d2vd0	FDRp.d2vd0	log2FC.d3vd0	pvalue.d3vd0	FDRp.d3vd0	log2FC.d4vd0	pvalue.d4vd0	FDRp.d4vd0	log2FC.d5vd0	pvalue.d5vd0	FDRp.d5vd0	log2FC.d7vd0	pvalue.d7vd0	FDRp.d7vd0	log2FC.d10vd0	pvalue.d10vd0	FDRp.d10vd0	raw_S1	raw_S2	raw_S3	raw_S4	raw_S5	raw_S6	raw_S7	raw_S8	raw_S9	raw_S10	raw_S11	raw_S12	raw_S13	raw_S14	raw_S15	raw_S16	raw_S17	raw_S18	raw_S19	raw_S20	raw_S21	raw_S22	raw_S23	raw_S24	lcpm_S1
ENSMMUG00000000001	CCNF	cyclin F [Source:VGNC Symbol;Acc:VGNC:70729]	protein_coding	-0.0352451	0.906802	0.999855	0.0520404	0.861291	0.939857	0.491613	0.0984243	0.981665	0.385525	0.189933	0.99975	0.202227	0.49628	0.782289	0.760576	0.0122635	0.862043	0.215535	0.465404	0.999963	173	174	174	186	190	187	334	170	101	113	145	216	180	126	346	261	181	217	235	401	453	304	295	204	2.45255
ENSMMUG00000000002	TEDC2	tubulin epsilon and delta complex 2 [Source:VGNC Symbol;Acc:VGNC:79550]	protein_coding	0.218699	0.69445	0.999855	-0.48637	0.411481	0.671342	0.264784	0.630625	0.99987	0.400854	0.461416	0.99975	0.290709	0.601047	0.836422	0.731947	0.177155	0.916945	0.379793	0.487923	0.999963	39	41	16	26	39	74	98	56	11	23	22	38	34	12	74	36	59	72	53	97	116	82	42	62	0.369402
ENSMMUG00000000005	NAGA	alpha-N-acetylgalactosaminidase [Source:VGNC Symbol;Acc:VGNC:75126]	protein_coding	0.0251614	0.928363	0.999855	0.546474	0.0579321	0.252651	0.457955	0.107825	0.99129	0.17061	0.539893	0.99975	0.18215	0.515132	0.792487	0.0979959	0.724422	0.97059	-0.00678356	0.9806	0.999963	1895	1939	2760	2323	2055	2446	1974	1264	985	1270	3346	2690	2327	1909	2555	1551	1418	1728	1563	2108	1816	1278	1484	2585	5.88792
ENSMMUG00000000006	NEURL3	neuralized E3 ubiquitin protein ligase 3 [Source:VGNC Symbol;Acc:VGNC:84897]	protein_coding	-0.536986	0.646578	0.999855	0.320254	0.76746	0.896902	0.556389	0.600435	0.99987	0.746826	0.473243	0.99975	-0.563566	0.632457	0.850583	-0.0351523	0.974477	0.997111	-1.01018	0.413197	0.999963	11	13	29	42	59	12	8	44	10	20	22	20	184	13	83	10	28	6	16	22	3	9	10	1	-1.25856
ENSMMUG00000000007	BET1	Bet1 golgi vesicular membrane trafficking protein [Source:VGNC Symbol;Acc:VGNC:80799]	protein_coding	-0.540082	0.183459	0.999855	-0.232147	0.550802	0.768945	-0.244175	0.529427	0.99987	0.147002	0.693887	0.99975	0.259868	0.490159	0.779973	0.0409886	0.913215	0.9926	0.0858225	0.819954	0.999963	499	140	241	311	265	268	382	286	88	191	193	169	246	248	256	201	98	100	114	109	238	203	124	199	3.96791
ENSMMUG00000000009	PTPRC	protein tyrosine phosphatase receptor type C [Source:VGNC Symbol;Acc:VGNC:76612]	protein_coding	-0.0804251	0.7206	0.999855	0.47328	0.0460996	0.226427	0.270355	0.2386	0.99987	0.355206	0.126599	0.99975	0.665576	0.00719104	0.330089	0.458888	0.0527684	0.907861	0.0995491	0.659141	0.999963	45936	26545	52992	29018	38333	48004	49911	25662	18442	29396	43299	53307	55623	57114	52320	60815	24524	35154	43350	46158	47681	47585	48636	31982	10.4855
ENSMMUG00000000010	EMC7	ER membrane protein complex subunit 7 [Source:VGNC Symbol;Acc:VGNC:72094]	protein_coding	0.0953474	0.666234	0.999855	-0.140741	0.528134	0.755031	0.13337	0.545004	0.99987	0.0828776	0.705756	0.99975	-0.0726275	0.743884	0.902256	0.0228363	0.917172	0.9926	-0.142191	0.523282	0.999963	1445	1695	1315	2018	1830	1622	1809	1936	610	1218	1323	1187	1431	1066	1712	1001	1549	1282	1055	1478	1458	1075	1091	1028	5.49735
ENSMMUG00000000013	KATNBL1	katanin regulatory subunit B1 like 1 [Source:VGNC Symbol;Acc:VGNC:73911]	protein_coding	-0.0325563	0.890475	0.999855	-0.0704154	0.765724	0.89605	0.0131249	0.955426	0.99987	0.0721846	0.757527	0.99975	0.367162	0.125381	0.491027	0.197241	0.400459	0.930151	0.181478	0.44014	0.999963	2384	1707	1385	1736	1509	1913	2225	1419	597	1050	1076	1290	1509	1399	1474	1697	711	860	1080	940	1253	1324	1122	1234	6.21873
ENSMMUG00000000016	ADSS2	adenylosuccinate synthase 2 [Source:VGNC Symbol;Acc:VGNC:69733]	protein_coding	-0.0412021	0.816434	0.999855	-0.157209	0.380344	0.645124	-0.0534728	0.762674	0.99987	0.0751639	0.670306	0.99975	0.0443358	0.802343	0.928824	0.18397	0.301806	0.916945	0.0888284	0.615673	0.999963	3205	2102	1947	2228	2592	2528	3320	2575	995	1924	1761	1849	2324	1753	2599	3084	1729	2013	2108	2380	2547	2187	2237	1647	6.6453
ENSMMUG00000000019	CCDC86	coiled-coil domain containing 86 [Source:VGNC Symbol;Acc:VGNC:70893]	protein_coding	-0.123035	0.612192	0.999855	-0.151157	0.533315	0.75891	0.200268	0.397143	0.99987	-0.0194466	0.934539	0.99975	0.0262233	0.912646	0.968244	-0.213253	0.379538	0.926555	-0.0761108	0.750903	0.999963	268	193	175	240	250	230	260	259	91	191	281	292	261	277	226	242	325	287	232	363	297	232	219	228	3.07702
ENSMMUG00000000021	CATSPERE	catsper channel auxiliary subunit epsilon [Source:VGNC Symbol;Acc:VGNC:70657]	protein_coding	0.809456	0.0898191	0.999855	0.353384	0.459744	0.707115	0.348344	0.465391	0.99987	0.432027	0.360617	0.99975	0.240467	0.617622	0.843863	0.482037	0.307528	0.916945	0.362687	0.446604	0.999963	22	15	11	10	17	11	23	15	6	25	18	20	22	22	26	18	9	34	27	28	22	16	15	22	-0.393535
ENSMMUG00000000022	ZP1	zona pellucida glycoprotein 1 [Source:VGNC Symbol;Acc:VGNC:78913]	protein_coding	0.777524	0.135359	0.999855	-1.11983	0.0687628	0.274114	-1.21006	0.0517373	0.902079	-0.0214628	0.967607	0.99975	-1.01374	0.0971599	0.45607	-0.998218	0.0944816	0.908451	0.380337	0.464171	0.999963	23	47	7	16	19	19	15	30	2	7	3	3	9	2	2	15	17	25	8	3	15	4	9	11	-0.33557
ENSMMUG00000000023	PTGER2	prostaglandin E receptor 2 [Source:VGNC Symbol;Acc:VGNC:76468]	protein_coding	0.726147	0.101337	0.999855	0.728384	0.0997417	0.329344	-0.469775	0.314943	0.99987	0.325795	0.455578	0.99975	-0.181869	0.689841	0.878053	0.218901	0.617012	0.961531	0.10281	0.816339	0.999963	292	654	923	368	766	515	522	841	216	867	599	290	973	310	775	487	902	717	796	375	344	363	505	316	3.19971
ENSMMUG00000000024	PTGDR	prostaglandin D2 receptor [Source:VGNC Symbol;Acc:VGNC:76467]	protein_coding	-0.415067	0.366459	0.999855	-0.675031	0.154777	0.410442	0.236386	0.583849	0.99987	-0.236873	0.593405	0.99975	0.159271	0.714861	0.889422	0.27172	0.525865	0.949717	0.180076	0.677643	0.999963	107	101	101	163	95	130	153	280	90	71	51	259	130	101	157	147	177	138	127	117	178	258	266	102	1.77148
ENSMMUG00000000025	ZNRF3	zinc and ring finger 3 [Source:VGNC Symbol;Acc:VGNC:79114]	protein_coding	1.02285	0.259409	0.999855	0.034507	0.971216	0.989724	1.27217	0.156357	0.99987	1.15336	0.197961	0.99975	0.583467	0.527935	0.799828	0.249975	0.78797	0.980901	0.688213	0.451572	0.999963	9	7	9	14	9	5	4	2	3	6	2	7	4	2	2	19	1	12	3	11	26	17	16	7	-1.49191
ENSMMUG00000000029	TK2	thymidine kinase 2 [Source:VGNC Symbol;Acc:VGNC:97836]	protein_coding	-0.108706	0.719039	0.999855	-0.023245	0.937967	0.974953	0.167182	0.572272	0.99987	0.047456	0.872392	0.99975	0.359272	0.229352	0.594624	0.33398	0.259276	0.916945	0.119523	0.686471	0.999963	956	747	734	767	645	982	1066	473	419	391	766	1071	959	974	955	930	607	985	728	814	1015	845	1112	1400	4.90259
ENSMMUG00000000031	TMEM132C	transmembrane protein 132C [Source:VGNC Symbol;Acc:VGNC:79494]	protein_coding	-0.365529	0.741396	0.999855	1.1578	0.245532	0.519949	0.222722	0.831406	0.99987	0.295278	0.774741	0.99975	0.473114	0.64721	0.858309	1.56037	0.11259	0.916945	-0.14271	0.894699	0.999963	0	0	1	0	1	1	4	0	3	1	11	3	6	2	10	15	11	13	17	24	6	16	18	2	-3.74352
ENSMMUG00000000032	CMTM2	CKLF like MARVEL transmembrane domain containing 2 [Source:VGNC Symbol;Acc:VGNC:71214]	protein_coding	0.737064	0.182546	0.999855	0.838895	0.127948	0.37311	1.37106	0.01413	0.623882	0.801868	0.141789	0.99975	0.801106	0.147618	0.513464	0.302144	0.585145	0.958367	-0.458965	0.441854	0.999963	23	29	42	55	25	50	27	7	13	30	64	54	76	46	27	16	15	38	17	52	31	16	27	30	-0.33557
ENSMMUG00000000033	SRF	serum response factor [Source:VGNC Symbol;Acc:VGNC:77882]	protein_coding	-0.0537429	0.862308	0.999855	0.602014	0.0529411	0.241944	0.126218	0.678558	0.99987	0.0528804	0.861821	0.99975	0.365292	0.233608	0.598519	0.103845	0.731915	0.971646	-0.0206352	0.946353	0.999963	453	394	834	318	618	631	537	300	278	353	881	792	608	748	670	813	755	925	796	947	651	682	766	725	3.82908
ENSMMUG00000000037	ISG20L2	interferon stimulated exonuclease 20 like 2 [Source:VGNC Symbol;Acc:VGNC:99983]	protein_coding	-0.183101	0.256387	0.999855	-0.13054	0.412266	0.671717	-0.0226785	0.88507	0.99987	-0.140774	0.374773	0.99975	-0.176956	0.272134	0.627512	-0.26089	0.109315	0.916945	-0.175285	0.274028	0.999963	1252	950	1112	1133	1332	1274	988	1121	612	839	1127	1225	982	760	1044	1020	1207	1232	989	1224	1209	1015	1212	1081	5.29089
ENSMMUG00000000038	METTL25B	methyltransferase like 25B [Source:VGNC Symbol;Acc:VGNC:77094]	protein_coding	-0.241448	0.240988	0.999855	-0.260872	0.20508	0.476341	-0.0408628	0.837817	0.99987	-0.0832782	0.676557	0.99975	-0.0825718	0.681586	0.874496	-0.114333	0.567972	0.955426	0.0337992	0.865161	0.999963	2144	1572	1430	1693	1444	1674	1700	1398	396	538	911	977	994	780	923	1287	1231	1232	902	1236	1558	1145	1341	1327	6.06581
ENSMMUG00000000039	MRPL24	mitochondrial ribosomal protein L24 [Source:VGNC Symbol;Acc:VGNC:74739]	protein_coding	-0.272736	0.404178	0.999855	-0.110749	0.728069	0.874169	0.0579672	0.853315	0.99987	-0.156674	0.620994	0.99975	-0.0301664	0.9243	0.972433	-0.0894958	0.77631	0.978456	-0.30184	0.353148	0.999963	733	407	394	585	297	443	513	287	111	198	483	322	450	384	433	363	407	430	306	475	526	360	356	413	4.52048
ENSMMUG00000000040	EGLN3	egl-9 family hypoxia inducible factor 3 [Source:VGNC Symbol;Acc:VGNC:72049]	protein_coding	-0.207261	0.546711	0.999855	-0.646364	0.078171	0.290734	-0.332682	0.338662	0.99987	-0.252252	0.46133	0.99975	-1.03108	0.00999272	0.331883	-0.597632	0.0970925	0.908451	-0.449097	0.204382	0.999963	646	469	426	903	1024	446	542	773	433	780	391	396	445	200	483	489	630	486	452	438	478	323	416	320	4.33884
ENSMMUG00000000042	ACVR2A	activin A receptor type 2A [Source:VGNC Symbol;Acc:VGNC:69447]	protein_coding	0.671395	0.11211	0.999855	-0.283201	0.519999	0.749872	0.0505105	0.905701	0.99987	0.556922	0.183375	0.99975	0.391708	0.354447	0.69047	0.417993	0.31734	0.916945	0.4251	0.312888	0.999963	134	132	81	117	225	133	141	195	83	343	83	113	175	150	208	287	97	161	151	166	191	187	198	82	2.08973
ENSMMUG00000000043	ORC4	origin recognition complex subunit 4 [Source:VGNC Symbol;Acc:VGNC:75716]	protein_coding	-0.100741	0.690197	0.999855	-0.115348	0.647439	0.830926	-0.0259912	0.917045	0.99987	0.108705	0.659761	0.99975	0.0571279	0.819279	0.936243	0.172036	0.486247	0.943212	-0.0347346	0.889384	0.999963	1181	890	695	960	800	902	1278	735	332	526	579	559	793	527	761	695	367	404	513	507	684	544	500	521	5.20683
ENSMMUG00000000044	IFT140	intraflagellar transport 140 [Source:VGNC Symbol;Acc:VGNC:73456]	protein_coding	-0.0966955	0.726368	0.999855	-0.295937	0.294723	0.568607	0.0709205	0.793204	0.99987	-0.0334865	0.901571	0.99975	0.163017	0.548106	0.811761	0.138193	0.606362	0.958859	0.171318	0.525329	0.999963	163	153	129	135	153	148	180	107	70	77	91	158	115	121	123	234	144	171	133	174	201	205	232	182	2.36786
ENSMMUG00000000049	SLAIN1	SLAIN motif family member 1 [Source:VGNC Symbol;Acc:VGNC:106296]	protein_coding	0.156596	0.628116	0.999855	-0.0493082	0.88005	0.947935	-0.0789379	0.808999	0.99987	0.0882143	0.782994	0.99975	0.205951	0.524294	0.797586	0.301526	0.344043	0.916945	0.262547	0.413585	0.999963	458	267	271	286	259	355	404	319	83	218	166	163	227	168	245	448	147	243	225	224	304	251	280	143	3.84483
ENSMMUG00000000051	LMLN	leishmanolysin like peptidase [Source:VGNC Symbol;Acc:VGNC:74296]	protein_coding	0.139014	0.795774	0.999855	1.04499	0.047824	0.230252	0.656922	0.209603	0.99987	0.11862	0.823527	0.99975	1.10506	0.0372315	0.364392	0.895547	0.0862332	0.908451	0.116036	0.828806	0.999963	13	10	46	24	27	44	38	16	19	39	56	78	29	60	68	78	58	73	79	53	48	79	77	24	-1.05775
ENSMMUG00000000054	ALKBH7	alkB homolog 7 [Source:VGNC Symbol;Acc:VGNC:69663]	protein_coding	0.026054	0.937916	0.999855	-0.580497	0.104668	0.338845	-0.236743	0.485526	0.99987	-0.124115	0.710204	0.99975	-0.663231	0.0698053	0.413674	-0.090538	0.785781	0.980748	-0.0508412	0.878906	0.999963	865	1205	526	1041	986	850	1028	1159	203	439	510	399	590	182	644	433	1194	709	465	663	718	555	678	821	4.75865
ENSMMUG00000000055			protein_coding	-0.149368	0.642673	0.999855	-1.29967	0.00123892	0.0305575	-0.568059	0.0943461	0.981665	-0.0632899	0.84055	0.99975	-0.158068	0.623283	0.846142	0.222835	0.474205	0.943212	0.0281089	0.928764	0.999963	962	1241	238	628	608	870	1188	789	229	225	233	246	479	257	543	522	473	415	238	420	771	530	625	549	4.91159
ENSMMUG00000000056	AZI2	5-azacytidine induced 2 [Source:VGNC Symbol;Acc:VGNC:70115]	protein_coding	0.138125	0.4402	0.999855	0.86654	4.46e-05	0.0034957	0.437159	0.0189256	0.713068	0.449324	0.0157884	0.99975	0.518133	0.00665515	0.329234	0.332817	0.0666596	0.907861	0.136271	0.444053	0.999963	823	608	1254	846	890	959	937	604	264	667	974	820	872	807	773	770	499	608	1004	796	875	684	735	634	4.68705
ENSMMUG00000000058	CDV3	CDV3 homolog [Source:VGNC Symbol;Acc:VGNC:71114]	protein_coding	0.125911	0.584662	0.999855	0.382411	0.105635	0.339892	0.0319668	0.889168	0.99987	0.182906	0.427869	0.99975	0.351536	0.135275	0.501394	0.149577	0.515736	0.947204	-0.0237371	0.917634	0.999963	2268	2319	3939	2207	4433	3489	2943	2586	1957	3556	3527	3474	3174	3957	3787	3639	2860	3068	3506	3362	2995	2929	3551	2427	6.14684
ENSMMUG00000000059	TOPBP1	DNA topoisomerase II binding protein 1 [Source:VGNC Symbol;Acc:VGNC:79061]	protein_coding	0.222785	0.190502	0.999855	0.270664	0.114464	0.353941	0.226329	0.182927	0.99987	0.135447	0.419144	0.99975	0.449988	0.0122596	0.337109	0.330151	0.0571967	0.907861	0.208383	0.218807	0.999963	3015	2606	2873	2205	2713	3280	3319	2570	1308	2300	2623	3044	2773	2733	3450	3928	1981	3231	3233	3628	3205	3488	3172	2310	6.5572
ENSMMUG00000000063	PPFIA4	PTPRF interacting protein alpha 4 [Source:VGNC Symbol;Acc:VGNC:76237]	protein_coding	-0.0957215	0.81727	0.999855	0.128691	0.749997	0.886902	-0.0131504	0.974179	0.99987	-0.332964	0.424351	0.99975	0.00349156	0.993183	0.997844	-0.0765214	0.850391	0.990687	-0.299873	0.472778	0.999963	302	359	337	264	263	365	330	163	192	139	554	591	417	472	486	368	613	800	444	431	380	331	442	635	3.2479
ENSMMUG00000000065	CCDC181	coiled-coil domain containing 181 [Source:VGNC Symbol;Acc:VGNC:70884]	protein_coding	0.49503	0.28901	0.999855	-0.180733	0.709391	0.863604	0.0474694	0.920249	0.99987	0.309777	0.504018	0.99975	0.359158	0.443581	0.752532	0.291179	0.530516	0.949717	0.217456	0.642771	0.999963	48	32	10	22	24	29	37	20	6	27	27	22	24	31	32	33	12	25	22	21	37	18	17	22	0.653244
ENSMMUG00000000067	THRB	thyroid hormone receptor beta [Source:VGNC Symbol;Acc:VGNC:78350]	protein_coding	0.488904	0.687785	0.999855	1.43561	0.219037	0.491506	0.352524	0.774352	0.99987	1.8479	0.109061	0.99975	0.952154	0.425577	0.740424	1.41357	0.223766	0.916945	0.564516	0.641582	0.999963	1	2	1	3	5	3	2	2	12	27	33	14	15	13	14	3	0	0	4	0	7	1	7	4	-3.23965
ENSMMUG00000000070	AURKA	aurora kinase A [Source:VGNC Symbol;Acc:VGNC:70052]	protein_coding	-0.0462735	0.93932	0.999855	0.265561	0.655285	0.835616	0.977335	0.0964808	0.981665	0.714832	0.220799	0.99975	0.769216	0.191544	0.558255	1.54123	0.0100282	0.855673	0.576618	0.32625	0.999963	72	24	46	81	47	57	215	73	12	52	37	47	63	64	163	58	53	72	106	224	205	130	95	90	1.21519
ENSMMUG00000000072	CSTF1	cleavage stimulation factor subunit 1 [Source:VGNC Symbol;Acc:VGNC:71535]	protein_coding	0.347539	0.313244	0.999855	-0.360097	0.315931	0.588919	0.0282114	0.934776	0.99987	0.152812	0.654668	0.99975	-0.284794	0.425049	0.740071	0.0585057	0.864392	0.990687	0.0473871	0.890609	0.999963	651	1110	674	1002	1234	723	903	1484	366	962	406	665	673	440	899	506	697	496	481	490	602	428	512	446	4.34992
ENSMMUG00000000073	CASS4	Cas scaffold protein family member 4 [Source:VGNC Symbol;Acc:VGNC:70562]	protein_coding	-0.159223	0.651046	0.999855	-0.00408633	0.990599	0.997105	-0.289033	0.417226	0.99987	0.0130437	0.969664	0.99975	0.230241	0.502868	0.786738	0.0175001	0.95924	0.996115	-0.292348	0.412121	0.999963	246	129	248	120	333	271	214	130	111	304	210	309	231	261	227	288	308	273	293	252	267	316	443	247	2.95459
ENSMMUG00000000074	RTF2	replication termination factor 2 [Source:VGNC Symbol;Acc:VGNC:77018]	protein_coding	-0.0846869	0.565552	0.999855	-0.0811713	0.58073	0.7904	-0.0163449	0.910878	0.99987	-0.0994101	0.498365	0.99975	-0.248537	0.102883	0.463532	-0.00426593	0.97664	0.997142	-0.307874	0.0464328	0.999963	2832	2243	2236	2391	2355	2298	2833	1973	772	1258	1752	1684	1695	1283	2131	1471	1959	2048	1703	2078	2108	1404	1705	1571	6.46694
ENSMMUG00000000075	LRRC58	leucine rich repeat containing 58 [Source:VGNC Symbol;Acc:VGNC:81435]	protein_coding	0.20872	0.654685	0.999855	1.31434	0.00653047	0.0811513	0.0959166	0.837127	0.99987	0.60915	0.185935	0.99975	0.922992	0.049598	0.384251	0.567442	0.217317	0.916945	0.391046	0.397891	0.999963	287	350	1244	209	944	829	561	425	583	627	900	953	801	718	911	1529	425	631	1325	659	595	982	825	356	3.175
ENSMMUG00000000081	PRKAR2A	protein kinase cAMP-dependent type II regulatory subunit alpha [Source:VGNC Symbol;Acc:VGNC:76407]	protein_coding	0.282696	0.362028	0.999855	0.84168	0.00866617	0.0943331	0.64658	0.0388007	0.857672	0.480942	0.117843	0.99975	0.95396	0.00346826	0.329234	0.650428	0.0367157	0.907861	0.381091	0.216356	0.999963	184	293	517	228	390	482	314	237	186	188	339	533	360	371	419	469	220	322	373	402	293	413	454	247	2.54031
ENSMMUG00000000085	PAQR6	progestin and adipoQ receptor family member 6 [Source:VGNC Symbol;Acc:VGNC:75704]	protein_coding	0.161705	0.536904	0.999855	-0.187755	0.483186	0.723422	-0.251732	0.350373	0.99987	-0.173858	0.511399	0.99975	-0.104356	0.695206	0.880553	-0.0132366	0.959429	0.996115	0.349321	0.179901	0.999963	309	455	195	231	239	298	320	361	86	137	204	173	161	146	200	218	197	185	169	160	232	157	195	287	3.2807
ENSMMUG00000000090	SMG5	SMG5 nonsense mediated mRNA decay factor [Source:VGNC Symbol;Acc:VGNC:77768]	protein_coding	-0.0142499	0.944984	0.999855	0.337064	0.111816	0.350546	0.131767	0.523888	0.99987	-0.0151297	0.941415	0.99975	0.0361242	0.861017	0.95156	-0.00658668	0.97447	0.997111	0.119742	0.562209	0.999963	3107	3139	3770	2534	2832	3314	2907	2388	1672	1720	4077	3847	3087	2336	3328	3173	2335	3330	2794	3153	3098	2618	2863	3949	6.60053
ENSMMUG00000000092	GLMP	glycosylated lysosomal membrane protein [Source:VGNC Symbol;Acc:VGNC:73030]	protein_coding	0.322597	0.222144	0.999855	0.203316	0.438222	0.69221	0.34264	0.192074	0.99987	0.549156	0.0390416	0.99975	0.43334	0.103244	0.464098	0.276032	0.28898	0.916945	-0.0429239	0.870866	0.999963	107	151	134	162	196	202	135	105	46	75	117	104	136	121	146	90	127	164	109	148	172	98	134	120	1.77148
ENSMMUG00000000098	HHIPL1	HHIP like 1 [Source:VGNC Symbol;Acc:VGNC:73197]	protein_coding	0.337501	0.287162	0.999855	0.819546	0.0118491	0.113042	0.522157	0.0990231	0.984254	0.131141	0.67546	0.99975	0.345115	0.275703	0.630431	0.0566443	0.857055	0.990687	-0.192835	0.551261	0.999963	120	213	298	187	169	233	167	108	106	123	342	311	271	207	189	154	252	335	282	292	200	196	247	235	1.93348
ENSMMUG00000000100	CYP46A1	cytochrome P450 family 46 subfamily A member 1 [Source:VGNC Symbol;Acc:VGNC:103627]	protein_coding	0.229182	0.640146	0.999855	-0.282144	0.581831	0.791138	-0.174369	0.728935	0.99987	-0.388775	0.448008	0.99975	0.0345774	0.944624	0.979201	-0.20759	0.678952	0.96669	-0.036659	0.941115	0.999963	11	35	21	13	18	31	26	23	25	21	16	39	20	27	16	21	28	19	16	15	16	11	20	21	-1.25856
ENSMMUG00000000104	RRP1B	ribosomal RNA processing 1B [Source:VGNC Symbol;Acc:VGNC:77089]	protein_coding	-0.12205	0.473955	0.999855	-0.295469	0.0934182	0.31867	-0.113541	0.502939	0.99987	-0.0931383	0.580592	0.99975	-0.0981762	0.563364	0.817279	-0.14582	0.390287	0.928874	0.0830596	0.620943	0.999963	1680	1439	1284	1455	1823	1580	1468	1969	667	1090	970	1237	1171	932	1370	1783	1518	1337	1326	1468	1538	1487	1481	1120	5.71441
ENSMMUG00000000107	ZNF585A	zinc finger protein 585A [Source:HGNC Symbol;Acc:HGNC:26305]	protein_coding	-0.0552968	0.799665	0.999855	-0.378097	0.100245	0.329923	0.0487671	0.820285	0.99987	0.000705	0.99737	0.99975	-0.0600309	0.783169	0.91944	0.0620231	0.771267	0.97768	0.00754887	0.972019	0.999963	729	468	351	585	450	517	658	487	135	295	295	336	449	297	397	428	314	360	278	389	415	317	358	335	4.51262
ENSMMUG00000000108	NCKAP1L	NCK associated protein 1 like [Source:VGNC Symbol;Acc:VGNC:75063]	protein_coding	-0.13282	0.517165	0.999855	0.590789	0.0083646	0.0927657	0.335339	0.112786	0.995461	0.127708	0.534866	0.99975	0.256878	0.218016	0.58433	0.161862	0.432976	0.936083	-0.0167666	0.934628	0.999963	13262	9110	17191	10619	11783	13087	12013	7423	4714	5170	14546	14493	11686	10671	11874	13321	9210	14567	14044	14697	12749	11084	13279	10948	8.69338
ENSMMUG00000000110	TAF6L	TATA-box binding protein associated factor 6 like [Source:VGNC Symbol;Acc:VGNC:78149]	protein_coding	-0.279417	0.210643	0.999855	-0.361825	0.109485	0.346016	-0.0428274	0.840948	0.99987	-0.0652144	0.759113	0.99975	-0.248942	0.261451	0.620878	-0.0971036	0.649061	0.96396	-0.0400098	0.851201	0.999963	698	495	430	526	522	528	604	393	186	233	420	445	410	271	418	526	502	514	328	538	670	453	534	620	4.45013
ENSMMUG00000000111	PDE1B	phosphodiesterase 1B [Source:VGNC Symbol;Acc:VGNC:75910]	protein_coding	-0.0287617	0.907951	0.999855	0.682854	0.00816927	0.0918978	0.140797	0.564679	0.99987	0.142804	0.557062	0.99975	-0.0523243	0.833641	0.940325	-0.0207371	0.93249	0.993363	0.0252997	0.917918	0.999963	532	636	956	533	762	663	566	666	205	233	669	500	450	323	487	344	372	382	461	397	367	258	327	362	4.05987
ENSMMUG00000000117	HCK	HCK proto-onco, Src family tyrosine kinase [Source:VGNC Symbol;Acc:VGNC:73353]	protein_coding	-0.252254	0.466852	0.999855	0.561881	0.115275	0.35476	0.441419	0.210501	0.99987	0.140335	0.684956	0.99975	-0.10186	0.767692	0.913346	-0.230561	0.505604	0.94449	-0.708614	0.0499069	0.999963	5063	3559	8304	7841	6274	5297	4610	2273	2023	3066	10382	7966	8539	5634	5804	3272	9539	8354	6563	7732	5754	4213	5361	5934	7.30457
ENSMMUG00000000118	PLAGL2	PLAG1 like zinc finger 2 [Source:VGNC Symbol;Acc:VGNC:76160]	protein_coding	-0.0328902	0.911723	0.999855	0.665184	0.0305918	0.184486	0.544182	0.0720483	0.941643	0.466382	0.119395	0.99975	0.142455	0.629677	0.849364	-0.117703	0.690676	0.968907	-0.346939	0.253356	0.999963	994	1330	2464	1689	2411	1441	1039	1211	861	994	2492	2863	2808	1979	1998	1265	2282	2054	2181	2365	1721	1421	1686	1166	4.95868
ENSMMUG00000000122	HEBP2	heme binding protein 2 [Source:VGNC Symbol;Acc:VGNC:73172]	protein_coding	0.0563346	0.825109	0.999855	-0.830552	0.0051072	0.0713606	-0.268496	0.304149	0.99987	-0.0727404	0.774757	0.99975	-0.241007	0.357265	0.692808	-0.0660496	0.79492	0.981639	0.0102338	0.967864	0.999963	1407	1165	508	1040	912	880	1150	1180	301	763	501	515	889	603	1118	714	766	716	447	741	890	643	565	849	5.45897
ENSMMUG00000000123	NHSL1	NHS like 1 [Source:VGNC Symbol;Acc:VGNC:75225]	protein_coding	0.689538	0.216379	0.999855	2.52401	5.04e-05	0.00382518	1.17501	0.0360187	0.851351	1.10773	0.0466205	0.99975	1.29134	0.0222673	0.349525	0.453641	0.41279	0.932914	0.285301	0.610967	0.999963	23	32	235	39	82	60	35	13	17	61	204	124	104	146	58	89	62	88	179	118	70	71	76	77	-0.33557
ENSMMUG00000000124	CYP2C76	cytochrome P450 family 2 subfamily C member 76 [Source:VGNC Symbol;Acc:VGNC:103638]	protein_coding	0.269314	0.625125	0.999855	0.116671	0.833269	0.929223	-0.0169148	0.975847	0.99987	0.540634	0.316248	0.99975	0.607376	0.266225	0.623819	0.34613	0.523474	0.949717	0.658685	0.223851	0.999963	106	50	43	65	121	149	101	128	23	32	30	22	44	34	41	41	10	43	44	32	33	25	28	36	1.75823
ENSMMUG00000000125	RAB22A	RAB22A, member RAS onco family [Source:VGNC Symbol;Acc:VGNC:81522]	protein_coding	-0.00952334	0.957025	0.999855	0.32195	0.0753347	0.286039	0.136326	0.439167	0.99987	0.115376	0.510849	0.99975	0.21983	0.217831	0.58433	0.0348194	0.842388	0.989233	0.0336762	0.848021	0.999963	1159	1421	1683	1249	1537	1417	1407	1259	849	1104	1525	1628	1681	1203	1524	1661	1240	1132	1559	1469	1327	1686	1356	1145	5.17975
ENSMMUG00000000130	CSGALNACT1	chondroitin sulfate N-acetylgalactosaminyltransferase 1 [Source:VGNC Symbol;Acc:VGNC:71510]	protein_coding	0.235874	0.744359	0.999855	1.51613	0.0324265	0.189948	0.0565783	0.93798	0.99987	-0.22021	0.765295	0.99975	0.0630144	0.931368	0.974654	0.14806	0.836536	0.988457	-0.0077743	0.991518	0.999963	40	30	202	41	46	54	42	22	26	58	96	63	49	40	45	248	181	286	413	162	125	159	337	64	0.403842
ENSMMUG00000000134	SRP9	signal recognition particle 9 [Source:VGNC Symbol;Acc:VGNC:77884]	protein_coding	-0.10915	0.781535	0.999855	0.13266	0.733793	0.877138	0.128545	0.741459	0.99987	0.29566	0.448133	0.99975	0.445494	0.257751	0.617562	0.447569	0.253976	0.916945	0.197331	0.612638	0.999963	4638	2494	2255	3313	2117	3261	4984	2284	617	1536	2256	1859	3116	2018	3184	1918	962	990	1392	1249	1985	1817	1123	2027	7.17814
ENSMMUG00000000136	SPATA6L	spermatosis associated 6 like [Source:VGNC Symbol;Acc:VGNC:77990]	protein_coding	0.272224	0.534531	0.999855	0.0399727	0.92798	0.970283	0.391161	0.36641	0.99987	0.135821	0.754659	0.99975	0.517743	0.235467	0.600418	0.241463	0.576408	0.956285	0.451021	0.297738	0.999963	22	35	27	29	28	63	38	39	27	30	34	66	42	23	34	75	53	68	56	61	70	79	80	44	-0.393535
ENSMMUG00000000138	B9D1	B9 domain containing 1 [Source:VGNC Symbol;Acc:VGNC:70118]	protein_coding	-0.783224	0.150114	0.999855	-0.871696	0.114868	0.354087	-0.123621	0.8034	0.99987	0.0279248	0.95412	0.99975	-0.613126	0.252438	0.613257	0.0899837	0.852348	0.990687	-0.215907	0.666426	0.999963	20	11	12	20	16	21	25	10	14	25	19	25	32	6	36	27	25	8	8	20	33	20	21	31	-0.516959
ENSMMUG00000000140	EPN2	epsin 2 [Source:VGNC Symbol;Acc:VGNC:72070]	protein_coding	0.300308	0.469003	0.999855	0.775396	0.0624104	0.261605	0.562285	0.172296	0.99987	0.39737	0.331694	0.99975	0.863586	0.0394442	0.365741	0.581582	0.15598	0.916945	0.273099	0.50797	0.999963	78	59	109	45	85	121	81	58	59	69	89	190	103	93	112	111	40	118	150	121	100	137	144	87	1.3271
ENSMMUG00000000141	CDC37L1	cell division cycle 37 like 1, HSP90 cochaperone [Source:VGNC Symbol;Acc:VGNC:70790]	protein_coding	-0.0975789	0.800022	0.999855	-0.685018	0.099454	0.328882	-0.281066	0.47177	0.99987	0.0725808	0.847647	0.99975	-0.286237	0.467211	0.765865	-0.451581	0.255121	0.916945	-0.00306058	0.993595	0.999963	834	811	460	833	1107	646	708	1306	330	897	325	464	539	415	496	459	453	235	350	344	547	395	315	390	4.70615
ENSMMUG00000000143	AK3	adenylate kinase 3 [Source:VGNC Symbol;Acc:VGNC:69623]	protein_coding	-0.0880626	0.718329	0.999855	0.205684	0.393813	0.655173	0.145793	0.54413	0.99987	0.276034	0.2512	0.99975	0.36009	0.14066	0.505927	0.425998	0.0811168	0.907861	-0.0831812	0.731772	0.999963	1237	650	899	782	744	1052	1272	598	339	644	845	763	1057	740	1179	851	477	674	760	934	1126	901	798	681	5.27353
ENSMMUG00000000144	TSPAN17	tetraspanin 17 [Source:VGNC Symbol;Acc:VGNC:78932]	protein_coding	-0.163387	0.517022	0.999855	-0.00078	0.99748	0.999294	-0.101593	0.68248	0.99987	-0.229158	0.361218	0.99975	-0.393794	0.132408	0.498348	-0.200317	0.422819	0.935953	-0.353269	0.170361	0.999963	658	770	847	588	716	693	685	584	277	305	664	697	616	314	710	545	1166	980	690	845	721	680	699	646	4.36529
ENSMMUG00000000149	KCTD17	potassium channel tetramerization domain containing 17 [Source:VGNC Symbol;Acc:VGNC:73909]	protein_coding	0.0294874	0.878455	0.999855	-0.108862	0.575384	0.787984	0.0254064	0.894488	0.99987	0.00600158	0.974917	0.99975	-0.236522	0.235688	0.600873	-0.156394	0.420439	0.935782	-0.0574242	0.765596	0.999963	894	942	826	936	1027	826	835	800	329	475	615	696	587	416	663	530	646	698	530	603	740	524	581	788	4.8061
ENSMMUG00000000152	TFCP2	transcription factor CP2 [Source:VGNC Symbol;Acc:VGNC:78323]	protein_coding	-0.0217997	0.885624	0.999855	0.115868	0.444252	0.696573	0.196288	0.19906	0.99987	0.129073	0.392863	0.99975	0.312551	0.0468707	0.37892	0.09115	0.544898	0.951456	0.117773	0.436289	0.999963	1952	1680	1742	1763	1915	1910	1887	1603	834	1090	1608	1871	1836	2017	1808	1849	1111	1454	1450	1597	1559	1415	1489	1504	5.93062
ENSMMUG00000000153	ITGA3	integrin subunit alpha 3 [Source:VGNC Symbol;Acc:VGNC:73777]	protein_coding	0.05559	0.939343	0.999855	-0.0680939	0.926245	0.969545	0.213141	0.767118	0.99987	0.210679	0.768222	0.99975	0.271659	0.706055	0.884883	0.495398	0.480298	0.943212	0.0502729	0.945066	0.999963	12	4	4	9	14	10	11	8	4	15	14	9	10	14	36	40	22	39	36	47	33	27	23	8	-1.15467
ENSMMUG00000000156	PHB1	prohibitin 1 [Source:VGNC Symbol;Acc:VGNC:99194]	protein_coding	-0.0970704	0.656198	0.999855	-0.0549012	0.800069	0.913468	0.0883179	0.68245	0.99987	-0.101816	0.63837	0.99975	-0.17097	0.436281	0.746635	-0.0118271	0.956237	0.996068	-0.257928	0.244087	0.999963	2458	1895	1772	2012	1535	1951	2344	1463	537	991	1824	1420	1599	1152	1838	1354	1967	1881	1380	2296	2163	1367	1484	1618	6.26279
ENSMMUG00000000158	MCM2	minichromosome maintenance complex component 2 [Source:VGNC Symbol;Acc:VGNC:74680]	protein_coding	-0.0788379	0.812603	0.999855	0.676969	0.0419876	0.215278	0.543101	0.0984271	0.981665	0.459285	0.158273	0.99975	0.524668	0.111767	0.477016	0.755369	0.0237127	0.907861	0.0930045	0.775637	0.999963	369	322	612	385	484	659	927	384	236	328	862	753	708	504	1085	610	773	826	923	1374	1182	932	740	673	3.53491
ENSMMUG00000000165	COX6C	cytochrome c oxidase subunit 6C [Source:HGNC Symbol;Acc:HGNC:2285]	protein_coding	0.272051	0.26328	0.999855	-0.52347	0.0389551	0.207501	-0.217352	0.369154	0.99987	-0.153362	0.523999	0.99975	-0.231633	0.339783	0.679978	0.104827	0.662209	0.96474	0.060373	0.801066	0.999963	5896	6206	3007	4967	4086	4893	7583	6858	1538	3697	2647	2351	3650	2512	4225	3178	3311	3648	2296	3238	3466	2404	2774	3079	7.52422
ENSMMUG00000000166	ABTB1	ankyrin repeat and BTB domain containing 1 [Source:VGNC Symbol;Acc:VGNC:69459]	protein_coding	0.0793676	0.685216	0.999855	-0.3707	0.0692817	0.274967	-0.0764463	0.696056	0.99987	-0.111466	0.56968	0.99975	-0.108234	0.581417	0.826526	0.143811	0.464121	0.942663	0.311857	0.120803	0.999963	4904	5054	2777	3776	4198	4439	4859	4218	1499	1821	2787	3575	2858	2214	3492	4384	3329	4922	2638	3055	3818	3157	4616	4978	7.25856
ENSMMUG00000000167	RTEL1	regulator of telomere elongation helicase 1 [Source:VGNC Symbol;Acc:VGNC:108030]	protein_coding	-0.119886	0.526111	0.999855	-0.0415493	0.824253	0.924788	-0.17426	0.35786	0.99987	-0.132963	0.479149	0.99975	-0.304176	0.119258	0.483383	-0.167583	0.374577	0.924276	0.142119	0.447049	0.999963	1710	1790	1563	1310	1749	1531	1527	1604	639	683	1284	1443	1078	728	1258	1793	1691	1807	1527	1351	1751	1387	1619	1706	5.73991
ENSMMUG00000000168	MGLL	monoglyceride lipase [Source:VGNC Symbol;Acc:VGNC:74523]	protein_coding	0.0417667	0.898857	0.999855	0.230788	0.476418	0.719619	0.0618435	0.849375	0.99987	-0.315275	0.348934	0.99975	-0.190328	0.571311	0.82175	-0.3187	0.343728	0.916945	-0.815727	0.0284459	0.999963	216	193	224	199	224	253	161	123	234	251	578	456	384	259	344	244	365	573	373	400	234	264	366	194	2.76889
ENSMMUG00000000169	ARFRP1	ADP ribosylation factor related protein 1 [Source:VGNC Symbol;Acc:VGNC:70003]	protein_coding	-0.0082316	0.969992	0.999855	-0.0305909	0.888563	0.951532	-0.0160275	0.941331	0.99987	-0.122198	0.576468	0.99975	-0.435374	0.0616002	0.396001	-0.227875	0.303947	0.916945	-0.0929865	0.670954	0.999963	2124	2016	1675	1982	1556	1507	1567	1372	443	670	1185	1005	948	573	1095	1022	1320	1469	1118	1260	1626	958	1130	1537	6.05231
ENSMMUG00000000170	SAMD9	sterile alpha motif domain containing 9 [Source:VGNC Symbol;Acc:VGNC:77009]	protein_coding	0.0292494	0.958233	0.999855	3.00811	1.23e-05	0.00136581	1.79111	0.00269005	0.301648	1.32759	0.0201301	0.99975	1.57136	0.00721491	0.330089	0.918119	0.0988198	0.908451	0.0818032	0.882967	0.999963	1480	328	8317	1784	1429	1982	1819	411	339	1671	5318	3689	2658	2962	1243	2228	623	1184	7402	4333	3438	2500	2464	877	5.53183
ENSMMUG00000000171	ZGPAT	zinc finger CCCH-type and G-patch domain containing [Source:VGNC Symbol;Acc:VGNC:98469]	protein_coding	-0.0866715	0.690365	0.999855	-0.154114	0.480186	0.721539	-0.0102629	0.962096	0.99987	-0.0815148	0.706242	0.99975	-0.306836	0.169911	0.536582	-0.0960484	0.657259	0.96396	-0.0431375	0.841878	0.999963	2982	3020	2391	2658	2264	2409	2630	1896	704	927	1733	1661	1743	1018	1932	1937	2349	2348	1611	2238	2583	1732	1954	2518	6.54134
ENSMMUG00000000172	SLC31A2	solute carrier family 31 member 2 [Source:VGNC Symbol;Acc:VGNC:77456]	protein_coding	0.160936	0.622924	0.999855	0.371983	0.256619	0.530479	0.184511	0.570962	0.99987	-0.268812	0.417918	0.99975	-0.133295	0.686964	0.876637	-0.126782	0.698923	0.969952	-0.657587	0.0619501	0.999963	1035	1483	1456	1300	1040	1266	1213	624	465	625	1284	1378	1145	1183	1475	616	1917	2148	1965	1520	1071	761	956	1257	5.01686
ENSMMUG00000000173	FKBP15	FKBP prolyl isomerase family member 15 [Source:VGNC Symbol;Acc:VGNC:72557]	protein_coding	-0.0295326	0.893543	0.999855	0.145076	0.513643	0.746094	-0.0316227	0.886113	0.99987	-0.169316	0.446115	0.99975	0.00735984	0.973393	0.989612	-0.167634	0.450587	0.940474	-0.124498	0.573982	0.999963	6965	7288	7541	5756	6315	6404	6415	4282	3725	3907	7730	7889	6680	8050	7191	7215	6263	8448	6751	6578	6357	5053	5865	7926	7.76452
ENSMMUG00000000179	CCL28	C-C motif chemokine ligand 28 [Source:VGNC Symbol;Acc:VGNC:70815]	protein_coding	0.262965	0.595902	0.999855	1.72758	0.000868	0.0252189	1.09994	0.0262526	0.787351	0.16368	0.740117	0.99975	0.171789	0.731037	0.896677	-0.497185	0.343575	0.916945	0.0109251	0.982647	0.999963	5	7	20	8	9	6	3	5	3	10	24	12	7	6	6	9	6	4	15	21	5	6	4	4	-2.11587
ENSMMUG00000000180	WNT7B	Wnt family member 7B [Source:VGNC Symbol;Acc:VGNC:78800]	protein_coding	-0.755396	0.117975	0.999855	0.253322	0.550736	0.768945	0.0399427	0.925662	0.99987	-0.193933	0.655539	0.99975	-0.462974	0.313651	0.663219	-1.28266	0.0139849	0.907861	-0.66721	0.154412	0.999963	95	32	69	73	62	63	31	30	9	6	40	33	24	13	10	23	26	40	32	26	30	19	14	20	1.60385
ENSMMUG00000000182	RNF216	ring finger protein 216 [Source:VGNC Symbol;Acc:VGNC:108435]	protein_coding	-0.0660535	0.68309	0.999855	0.168966	0.298795	0.572586	0.17863	0.272374	0.99987	0.11617	0.471543	0.99975	0.172052	0.290867	0.641221	0.0558403	0.728204	0.971356	0.112024	0.487856	0.999963	2411	2538	3109	2240	2715	2877	2401	2119	1287	1539	2462	3022	2768	2180	2662	3464	2469	2629	2509	3178	3007	2726	3138	2540	6.23496
ENSMMUG00000000183	MLEC	malectin [Source:VGNC Symbol;Acc:VGNC:74851]	protein_coding	0.119734	0.552393	0.999855	0.360456	0.0794244	0.292273	0.139375	0.487091	0.99987	0.122983	0.538011	0.99975	0.193787	0.337595	0.679566	0.268116	0.184146	0.916945	0.203167	0.312869	0.999963	1041	1179	1077	845	1040	1097	1081	1111	371	699	1158	905	870	907	1508	992	1071	1041	1311	1467	1434	1027	1090	1169	5.02518
ENSMMUG00000000184	LRCH3	leucine rich repeats and calponin homology domain containing 3 [Source:VGNC Symbol;Acc:VGNC:74382]	protein_coding	0.0856094	0.638575	0.999855	0.145691	0.424945	0.681504	0.0681879	0.707302	0.99987	-0.0645547	0.722502	0.99975	0.103159	0.571592	0.82207	-0.0125817	0.94467	0.995946	0.0868548	0.632748	0.999963	2265	2525	2716	2098	2649	2237	2078	2383	1290	1878	1760	2458	1884	2011	2220	2577	1589	1780	2262	1964	1835	1958	2233	1701	6.14493
ENSMMUG00000000185	DGAT2	diacylglycerol O-acyltransferase 2 [Source:VGNC Symbol;Acc:VGNC:71637]	protein_coding	-0.14237	0.725837	0.999855	0.169844	0.667658	0.843609	0.314288	0.424626	0.99987	0.165768	0.672971	0.99975	0.499593	0.207942	0.573269	0.42218	0.282009	0.916945	-0.331341	0.418132	0.999963	574	625	771	879	883	1122	927	369	236	209	783	849	731	845	934	367	854	971	503	606	613	561	782	902	4.16902
ENSMMUG00000000186	PPP2R5C	protein phosphatase 2 regulatory subunit B'gamma [Source:HGNC Symbol;Acc:HGNC:9311]	protein_coding	0.0694233	0.654121	0.999855	-0.127575	0.41244	0.671776	0.0122657	0.936779	0.99987	0.11197	0.472501	0.99975	0.156521	0.317492	0.666016	0.157497	0.315362	0.916945	0.089837	0.563099	0.999963	12461	10518	8822	9390	9834	11220	12856	10368	3818	7137	6777	7838	9522	6676	9028	11191	7768	8876	8455	10074	11636	10773	10385	7484	8.60352
ENSMMUG00000000187	UVRAG	UV radiation resistance associated [Source:VGNC Symbol;Acc:VGNC:78751]	protein_coding	-0.031278	0.877956	0.999855	0.350492	0.0929984	0.317923	0.185681	0.362751	0.99987	0.142263	0.483516	0.99975	-0.0253268	0.901009	0.96445	-0.0757701	0.709104	0.97008	-0.130107	0.524766	0.999963	2051	1833	3010	2461	2975	2151	1954	2376	1109	2206	2256	2191	2195	1911	2278	1866	1809	1501	2195	2154	1941	1475	1825	1349	6.00191
ENSMMUG00000000188	NXF1	nuclear RNA export factor 1 [Source:VGNC Symbol;Acc:VGNC:75565]	protein_coding	-0.0397136	0.831445	0.999855	-0.0504176	0.787155	0.907512	-0.243998	0.199305	0.99987	-0.249483	0.190089	0.99975	-0.308388	0.108271	0.471755	-0.483691	0.015623	0.907861	-0.0236328	0.899278	0.999963	17564	15354	15235	11753	13176	11574	10887	11077	5178	6033	9658	9526	7266	7499	7275	13045	9016	12807	8964	8622	11942	7844	8902	10522	9.09864
ENSMMUG00000000190	KLF7	Kruppel like factor 7 [Source:VGNC Symbol;Acc:VGNC:81188]	protein_coding	0.20928	0.52948	0.999855	0.508818	0.128309	0.373405	0.611468	0.0693527	0.933866	0.349607	0.289592	0.99975	0.610457	0.0708537	0.415964	0.430146	0.194	0.916945	0.295422	0.372166	0.999963	541	808	898	756	1138	983	691	664	641	525	1125	1891	1150	1231	1437	1751	785	1310	1219	1170	882	1122	1403	729	4.08396
ENSMMUG00000000194	SLC27A1	solute carrier family 27 member 1 [Source:VGNC Symbol;Acc:VGNC:77438]	protein_coding	-0.0248991	0.913802	0.999855	0.0304139	0.893826	0.953914	0.0918717	0.685282	0.99987	0.0662849	0.768883	0.99975	0.253948	0.267005	0.624244	0.0577054	0.79812	0.981879	0.318312	0.163573	0.999963	508	471	439	359	448	543	513	417	225	271	437	510	432	390	378	780	447	573	504	655	703	640	695	588	3.99358
ENSMMUG00000000195	PGLS	6-phosphogluconolactonase [Source:VGNC Symbol;Acc:VGNC:75967]	protein_coding	0.112104	0.637892	0.999855	-0.393522	0.114559	0.353947	-0.141176	0.55594	0.99987	-0.162425	0.497573	0.99975	-0.316217	0.199975	0.565987	-0.167582	0.484269	0.943212	0.0316593	0.893825	0.999963	1742	2180	1210	1865	1600	1702	1608	1701	611	978	1219	1059	1332	837	1497	1071	1348	1334	779	1075	1143	822	1002	1684	5.76662
ENSMMUG00000000196	NIBAN3	niban apoptosis regulator 3 [Source:VGNC Symbol;Acc:VGNC:75241]	protein_coding	-0.290921	0.51722	0.999855	-0.424658	0.350733	0.619903	-1.04243	0.0372034	0.857672	-0.882419	0.0680502	0.99975	-1.26796	0.0159939	0.343268	-0.78353	0.0989923	0.908451	-0.194548	0.659773	0.999963	710	369	491	214	536	292	423	546	129	192	146	149	111	91	120	609	334	405	341	236	203	137	303	124	4.47464
ENSMMUG00000000198	COLGALT1	collagen beta(1-O)galactosyltransferase 1 [Source:VGNC Symbol;Acc:VGNC:109605]	protein_coding	-0.403161	0.173172	0.999855	0.232606	0.41034	0.670254	0.236333	0.402243	0.99987	-0.0094931	0.973081	0.99975	-0.0134533	0.962156	0.985722	-0.139799	0.621938	0.96214	-0.453037	0.126159	0.999963	1457	1045	1479	1463	1368	1421	1196	565	571	407	1757	1589	1254	1036	1201	1097	1390	1758	1314	1620	1573	1223	1444	1466	5.50927
ENSMMUG00000000203	PUS7L	pseudouridine synthase 7 like [Source:VGNC Symbol;Acc:VGNC:76533]	protein_coding	0.0571028	0.889981	0.999855	0.538591	0.186274	0.453379	0.362917	0.371642	0.99987	0.534715	0.186113	0.99975	0.802587	0.0516234	0.384879	0.509345	0.207734	0.916945	0.171921	0.673672	0.999963	158	87	108	73	96	110	137	54	28	73	100	91	101	128	92	150	42	62	111	136	161	135	117	74	2.32357
ENSMMUG00000000204	IRAK4	interleukin 1 receptor associated kinase 4 [Source:VGNC Symbol;Acc:VGNC:73617]	protein_coding	-0.168754	0.325778	0.999855	0.131102	0.435621	0.690965	0.219854	0.194692	0.99987	0.0665351	0.690022	0.99975	0.17377	0.304409	0.653647	0.0935115	0.575416	0.956006	0.103111	0.538428	0.999963	1552	1052	1206	1239	1254	1195	1247	1086	628	782	1247	1495	1318	1292	1388	1414	863	1120	1309	1399	1365	1245	1387	1323	5.60025
ENSMMUG00000000205	TMEM117	transmembrane protein 117 [Source:VGNC Symbol;Acc:VGNC:79488]	protein_coding	0.0268573	0.940023	0.999855	-0.649809	0.0958919	0.323355	-0.364068	0.325492	0.99987	-0.201457	0.57555	0.99975	-0.027765	0.938331	0.976972	-0.244752	0.498221	0.943513	-0.0670978	0.851306	0.999963	57	72	34	48	56	63	46	79	26	56	28	35	46	43	50	80	71	45	51	57	63	58	66	27	0.890316
ENSMMUG00000000208	NRG1	neuregulin 1 [Source:VGNC Symbol;Acc:VGNC:75527]	protein_coding	0.414181	0.33468	0.999855	-0.578808	0.214586	0.486213	-0.327499	0.465515	0.99987	0.202703	0.634369	0.99975	0.680079	0.113545	0.478151	0.708412	0.0963601	0.908451	0.314175	0.46138	0.999963	379	459	248	348	458	577	582	257	174	283	150	358	370	669	647	339	197	355	179	102	265	216	342	567	3.57325
ENSMMUG00000000217	PPP5C	protein phosphatase 5 catalytic subunit [Source:VGNC Symbol;Acc:VGNC:76385]	protein_coding	-0.0591699	0.739027	0.999855	-0.0674293	0.703629	0.860891	-0.0344501	0.845331	0.99987	-0.0968983	0.584183	0.99975	-0.179077	0.32022	0.66625	-0.14628	0.411487	0.931924	0.00285647	0.987076	0.999963	2169	1990	1846	1945	1879	1761	1978	1803	699	1088	1814	1553	1616	1474	1787	1576	1906	1888	1384	1799	1881	1256	1463	2074	6.08252
ENSMMUG00000000218			protein_coding	0.311489	0.464044	0.999855	-1.04743	0.0374383	0.20384	-0.612825	0.186568	0.99987	-0.257442	0.555776	0.99975	-0.542552	0.242702	0.605748	-0.490682	0.276338	0.916945	0.320997	0.445938	0.999963	51	68	21	53	39	47	32	57	6	17	9	7	19	8	24	34	54	53	22	30	40	26	24	44	0.736672
ENSMMUG00000000220	MRPL3	mitochondrial ribosomal protein L3 [Source:VGNC Symbol;Acc:VGNC:74725]	protein_coding	-0.02006	0.922527	0.999855	0.258788	0.209322	0.480664	0.10224	0.616478	0.99987	0.118134	0.560881	0.99975	0.386473	0.0657218	0.404456	0.364292	0.0791538	0.907861	0.0698737	0.732303	0.999963	700	508	686	469	617	739	806	572	309	520	723	672	713	747	939	961	608	766	822	1016	907	860	884	538	4.45425
ENSMMUG00000000222	CGA	glycoprotein hormones, alpha polypeptide [Source:VGNC Symbol;Acc:VGNC:71021]	protein_coding	-0.459787	0.472771	0.999855	-0.659099	0.314447	0.587914	-0.636432	0.328707	0.99987	-0.776884	0.238479	0.99975	-1.86991	0.0171444	0.343953	-0.154971	0.800818	0.98249	-1.20187	0.0873982	0.999963	94	123	121	274	310	65	215	224	191	266	114	106	90	41	315	92	553	158	256	137	123	93	194	58	1.58896
ENSMMUG00000000224	REPS1	RALBP1 associated Eps domain containing 1 [Source:VGNC Symbol;Acc:VGNC:76738]	protein_coding	0.232436	0.127035	0.999855	-0.0244022	0.870027	0.943562	0.156966	0.29474	0.99987	0.200315	0.182944	0.99975	0.210575	0.16497	0.531189	0.0722425	0.625993	0.962414	0.189707	0.207708	0.999963	1694	1661	1304	1496	1519	1648	1607	1484	682	1136	1130	1304	1447	1290	1370	1852	987	1520	1302	1569	1826	1302	1402	1183	5.72637
ENSMMUG00000000226	GLG1	golgi glycoprotein 1 [Source:VGNC Symbol;Acc:VGNC:73068]	protein_coding	-0.00419315	0.981713	0.999855	0.210603	0.256673	0.530479	0.273287	0.145208	0.99987	0.153088	0.406278	0.99975	0.179199	0.332525	0.674744	0.129247	0.482159	0.943212	0.138232	0.452582	0.999963	3908	4417	5017	4319	5789	5078	4094	4342	2020	2432	3781	4582	3617	3183	4634	5901	4284	4862	4922	5893	5187	4780	5472	3422	6.93121
ENSMMUG00000000227	MYH7B	myosin heavy chain 7B [Source:VGNC Symbol;Acc:VGNC:74965]	protein_coding	0.0798928	0.809481	0.999855	-0.202423	0.549677	0.768721	0.00434814	0.989476	0.999951	0.190387	0.557026	0.99975	-0.132208	0.694953	0.88039	0.1255	0.699245	0.970023	0.261942	0.421106	0.999963	54	51	27	44	62	38	49	53	11	18	22	36	32	26	38	35	30	39	41	26	36	25	34	38	0.815539
ENSMMUG00000000229	TRPC4AP	transient receptor potential cation channel subfamily C member 4 associated protein [Source:VGNC Symbol;Acc:VGNC:79014]	protein_coding	-0.13776	0.314088	0.999855	0.477145	0.00184826	0.0382693	0.212308	0.127495	0.99987	0.00595147	0.964914	0.99975	-0.238002	0.0891348	0.444491	-0.126241	0.355447	0.919586	-0.160138	0.243808	0.999963	6281	6231	8884	6586	6673	5625	6110	5301	2450	2841	7213	5779	5054	3355	5245	4800	5822	5966	6758	7191	6317	4581	5075	4935	7.61544
ENSMMUG00000000232	PGM2	phosphoglucomutase 2 [Source:VGNC Symbol;Acc:VGNC:75969]	protein_coding	0.0462917	0.820092	0.999855	0.456058	0.0314408	0.187004	0.256481	0.210819	0.99987	0.30267	0.14116	0.99975	0.308597	0.136022	0.501519	0.445601	0.0346091	0.907861	-0.0923452	0.651008	0.999963	1292	1167	1589	1380	1489	1373	1827	1110	832	1274	2259	2074	2313	1998	2487	1333	1208	1473	1618	1467	1612	1395	1643	1376	5.33617
ENSMMUG00000000237	TBC1D1	TBC1 domain family member 1 [Source:VGNC Symbol;Acc:VGNC:78103]	protein_coding	0.0961591	0.444179	0.999855	0.359413	0.00818708	0.0920249	0.0918097	0.464249	0.99987	-0.00896007	0.942699	0.99975	-0.0408512	0.743887	0.902256	-0.0569409	0.648696	0.96396	-0.0938155	0.455224	0.999963	3483	3451	4718	3311	3949	3690	3446	3198	1694	2688	4201	3694	3439	2853	3553	3524	3392	4117	3802	3872	3381	2752	3412	2844	6.76522
ENSMMUG00000000238	HECTD2	HECT domain E3 ubiquitin protein ligase 2 [Source:VGNC Symbol;Acc:VGNC:73246]	protein_coding	-0.20866	0.686169	0.999855	0.385131	0.434151	0.689382	-0.753579	0.171733	0.99987	0.228089	0.642399	0.99975	0.214302	0.667782	0.868234	0.320684	0.511739	0.946003	0.824891	0.0919784	0.999963	11	8	13	3	15	15	14	13	9	14	19	15	22	12	23	74	17	15	27	13	19	22	24	18	-1.25856
ENSMMUG00000000245	ASPM	assembly factor for spindle microtubules [Source:VGNC Symbol;Acc:VGNC:70099]	protein_coding	0.0566632	0.946987	0.999855	1.17232	0.147461	0.40043	1.15771	0.152016	0.99987	1.33246	0.0976391	0.99975	1.99221	0.0150802	0.342554	2.29952	0.00533551	0.855673	0.948405	0.242212	0.999963	28	15	42	22	33	57	138	28	27	38	41	66	78	95	206	183	25	55	203	248	250	333	170	44	-0.0762548
ENSMMUG00000000249	CAPNS1	calpain small subunit 1 [Source:VGNC Symbol;Acc:VGNC:108488]	protein_coding	0.200916	0.214929	0.999855	-0.209237	0.195909	0.465915	0.00167864	0.991569	0.999951	0.0162735	0.918496	0.99975	0.0222687	0.888471	0.9607	-0.0325978	0.837584	0.988586	-0.0492813	0.756569	0.999963	10543	13221	8848	11888	12088	11943	12033	10057	4786	8621	9346	8818	10297	9353	10561	8897	10362	10935	7329	9836	10205	7760	9080	10302	8.36244
ENSMMUG00000000250	COX7A1	cytochrome c oxidase subunit 7A1 [Source:VGNC Symbol;Acc:VGNC:71453]	protein_coding	-0.0843736	0.83542	0.999855	-0.547467	0.200181	0.471057	-0.512416	0.226301	0.99987	-0.656008	0.126926	0.99975	-0.652422	0.135596	0.501394	-0.214073	0.596815	0.958367	-0.308963	0.452558	0.999963	476	559	341	384	290	404	612	471	84	115	215	156	225	113	283	138	349	298	123	179	148	134	134	258	3.90016
ENSMMUG00000000252	RAE1	ribonucleic acid export 1 [Source:VGNC Symbol;Acc:VGNC:82216]	protein_coding	0.0385478	0.834549	0.999855	-0.514521	0.0120011	0.113917	-0.294888	0.124537	0.99987	-0.113218	0.540458	0.99975	-0.337594	0.0836732	0.437214	-0.341496	0.0774079	0.907861	-0.0649472	0.725152	0.999963	1268	1286	784	883	1279	1084	1016	1560	502	907	713	850	768	600	898	951	1069	1002	749	962	1272	810	864	777	5.30917
ENSMMUG00000000258			lncRNA	-0.191722	0.397586	0.999855	-0.173306	0.441907	0.695212	0.0222993	0.919941	0.99987	-0.0796214	0.720236	0.99975	-0.383578	0.101246	0.462948	-0.237616	0.293516	0.916945	-0.228506	0.3133	0.999963	1831	1720	1455	1838	1615	1540	1601	1264	603	783	1676	1505	1452	722	1300	1120	1742	1517	1016	1472	1681	1248	1367	1720	5.83841
ENSMMUG00000000262	UPB1	beta-ureidopropionase 1 [Source:VGNC Symbol;Acc:VGNC:79029]	protein_coding	-0.129654	0.708443	0.999855	-0.720005	0.0583518	0.25399	-0.337908	0.338124	0.99987	-0.270128	0.436138	0.99975	-0.905291	0.023341	0.350019	-0.898277	0.0214766	0.907861	-0.722305	0.056527	0.999963	109	77	50	91	73	54	53	41	22	26	23	28	36	13	26	31	28	41	24	27	36	22	18	24	1.79762
ENSMMUG00000000263	GUCD1	guanylyl cyclase domain containing 1 [Source:VGNC Symbol;Acc:VGNC:73168]	protein_coding	-0.146445	0.37697	0.999855	0.0135191	0.934069	0.972931	-0.0605219	0.711657	0.99987	-0.147975	0.370081	0.99975	-0.211541	0.206825	0.571591	-0.0687388	0.674424	0.966385	-0.0356669	0.827339	0.999963	2784	2652	2804	2663	3207	2680	2645	2494	1220	1456	2765	2454	2376	1788	2809	2510	2810	2835	2268	2528	2160	2026	2629	2774	6.4423
ENSMMUG00000000264	SNRPD3	small nuclear ribonucleoprotein D3 polypeptide [Source:VGNC Symbol;Acc:VGNC:77678]	protein_coding	0.0535431	0.75011	0.999855	-0.1491	0.380433	0.645137	-0.000989	0.995293	0.999951	-0.0174825	0.916809	0.99975	0.112125	0.505843	0.787752	0.0970143	0.56284	0.953992	-0.0484982	0.772796	0.999963	3123	2259	2025	2292	2110	2434	2996	2113	778	1660	1868	1744	2134	2111	2429	2268	1934	2297	1702	2398	2467	1913	1940	1806	6.60794
ENSMMUG00000000268	FSD1	fibronectin type III and SPRY domain containing 1 [Source:VGNC Symbol;Acc:VGNC:72718]	protein_coding	-0.0225582	0.949405	0.999855	-0.652607	0.0893908	0.312386	-0.321512	0.376441	0.99987	-0.179761	0.612808	0.99975	-0.567729	0.135701	0.501394	-0.348283	0.336696	0.916945	0.0455504	0.896664	0.999963	259	272	131	156	201	156	238	215	50	66	78	104	84	52	80	240	213	237	138	190	288	178	182	125	3.02819
ENSMMUG00000000273	SH3GL1	SH3 domain containing GRB2 like 1, endophilin A2 [Source:HGNC Symbol;Acc:HGNC:10830]	protein_coding	0.0596353	0.688504	0.999855	-0.190054	0.210145	0.481759	-0.159488	0.289671	0.99987	-0.169983	0.259519	0.99975	-0.325563	0.0387537	0.365121	-0.284127	0.0667211	0.907861	-0.116076	0.437808	0.999963	2851	3195	2841	2562	3441	2803	2838	2662	1296	2205	2314	2497	2204	1559	2196	2553	3263	3040	2208	2653	2613	2205	2524	2726	6.47658
ENSMMUG00000000276	NACC2	NACC family member 2 [Source:VGNC Symbol;Acc:VGNC:75013]	protein_coding	0.224654	0.664878	0.999855	0.844707	0.0983247	0.326955	0.678427	0.182123	0.99987	0.328791	0.517841	0.99975	0.206927	0.689223	0.877974	0.268578	0.597938	0.958367	-0.579673	0.295319	0.999963	117	261	413	411	447	266	255	108	150	188	635	633	432	433	480	172	810	617	507	396	306	280	436	421	1.89768
ENSMMUG00000000277	TM2D3	TM2 domain containing 3 [Source:VGNC Symbol;Acc:VGNC:79419]	protein_coding	0.0100473	0.967835	0.999855	-0.32197	0.210547	0.482089	-0.24135	0.340973	0.99987	-0.381979	0.139111	0.99975	-0.640381	0.0202608	0.347176	-0.325774	0.202589	0.916945	-0.0832142	0.738531	0.999963	1100	1672	1032	1225	1565	969	1096	1703	785	917	850	1120	857	526	1056	1024	1172	977	979	813	734	758	971	879	5.10454
ENSMMUG00000000278	TARS3	threonyl-tRNA synthetase 3 [Source:VGNC Symbol;Acc:VGNC:78205]	protein_coding	0.0202826	0.946386	0.999855	-0.327865	0.294671	0.568607	-0.158225	0.603656	0.99987	-0.0936453	0.755241	0.99975	0.096428	0.748167	0.904806	0.148058	0.616566	0.96127	0.39101	0.189353	0.999963	445	257	170	258	190	288	347	273	89	183	177	169	220	204	213	458	157	245	212	225	326	230	302	243	3.80351
ENSMMUG00000000284	DCTD	dCMP deaminase [Source:VGNC Symbol;Acc:VGNC:71750]	protein_coding	-0.142071	0.565515	0.999855	0.0311914	0.898151	0.955909	-0.0440855	0.85662	0.99987	-0.00859332	0.971768	0.99975	0.0301593	0.901759	0.964712	0.0686659	0.776977	0.978687	0.0540314	0.824142	0.999963	2276	1790	1674	1349	1427	1815	1981	1280	609	708	1469	1302	1448	1038	1537	1233	908	1160	1001	1316	1446	1145	1148	1813	6.15191
ENSMMUG00000000288	CCL2	C-C motif chemokine ligand 2 [Source:VGNC Symbol;Acc:VGNC:70698]	protein_coding	1.59283	0.24948	0.999855	3.71206	0.00798307	0.0909619	1.88914	0.170218	0.99987	2.4738	0.0698718	0.99975	0.611729	0.675546	0.871788	2.42829	0.0752637	0.907861	-0.362106	0.817756	0.999963	6	5	84	40	53	13	25	39	5	99	49	22	135	11	160	7	5	19	170	19	10	6	16	0	-1.93283
ENSMMUG00000000289	CACNB1	calcium voltage-gated channel auxiliary subunit beta 1 [Source:VGNC Symbol;Acc:VGNC:70509]	protein_coding	0.167923	0.559019	0.999855	0.211805	0.458482	0.706268	0.399684	0.162262	0.99987	0.174264	0.538309	0.99975	0.281484	0.326231	0.668987	0.00238642	0.993326	0.998989	0.245532	0.388407	0.999963	215	221	208	198	171	210	173	119	69	105	219	245	191	171	179	263	167	241	161	246	274	210	203	280	2.76227
ENSMMUG00000000290	RBP1	retinol binding protein 1 [Source:VGNC Symbol;Acc:VGNC:76688]	protein_coding	-0.00595677	0.980889	0.999855	-0.394322	0.132531	0.378583	-0.0948628	0.70302	0.99987	0.0926405	0.703607	0.99975	0.0230197	0.926068	0.972889	0.0607785	0.803185	0.982577	0.134061	0.583934	0.999963	307	290	154	272	250	289	245	238	111	134	183	155	278	160	240	218	157	207	151	203	222	188	245	271	3.27141
ENSMMUG00000000296	STAC2	SH3 and cysteine rich domain 2 [Source:VGNC Symbol;Acc:VGNC:77979]	protein_coding	-0.0756814	0.875742	0.999855	-0.230999	0.6371	0.824472	-0.589655	0.249355	0.99987	-0.508213	0.309951	0.99975	-0.643539	0.218589	0.584823	-0.892935	0.0944585	0.908451	-0.685964	0.185957	0.999963	26	36	34	17	15	28	23	9	27	20	34	25	32	10	28	24	26	27	14	20	26	20	8	33	-0.174461
ENSMMUG00000000297	MAP7D3	MAP7 domain containing 3 [Source:VGNC Symbol;Acc:VGNC:74581]	protein_coding	-0.0927068	0.712657	0.999855	-0.267748	0.297302	0.571118	0.0352537	0.886899	0.99987	0.0771181	0.754052	0.99975	0.242879	0.329172	0.671576	0.124267	0.613485	0.959747	0.0591623	0.81117	0.999963	976	555	535	554	589	641	779	540	251	521	482	576	764	926	693	787	421	514	444	738	693	512	632	583	4.93238
ENSMMUG00000000300	ITGA4	integrin subunit alpha 4 [Source:VGNC Symbol;Acc:VGNC:73778]	protein_coding	0.168955	0.423435	0.999855	0.551279	0.0148673	0.129	0.360801	0.0967131	0.981665	0.299109	0.164284	0.99975	0.505964	0.0237666	0.350019	0.245913	0.249109	0.916945	0.127985	0.543187	0.999963	17018	16572	21679	15907	15947	18943	16423	13715	10040	16403	19075	24037	24025	20478	21986	20067	8871	12483	20835	16610	17408	17814	16639	14166	9.05309
ENSMMUG00000000302	WDHD1	WD repeat and HMG-box DNA binding protein 1 [Source:VGNC Symbol;Acc:VGNC:79376]	protein_coding	0.124482	0.755668	0.999855	0.141942	0.721379	0.87025	0.419079	0.28784	0.99987	0.610691	0.12006	0.99975	0.665936	0.094317	0.453021	0.899643	0.0242065	0.907861	0.112055	0.778177	0.999963	194	158	137	123	142	201	307	144	73	113	103	180	254	177	327	232	127	207	314	386	436	333	281	133	2.61571
ENSMMUG00000000306	RMDN3	regulator of microtubule dynamics 3 [Source:VGNC Symbol;Acc:VGNC:76821]	protein_coding	-0.284358	0.0905473	0.999855	-0.106912	0.507217	0.741556	0.0220107	0.890128	0.99987	-0.13545	0.400457	0.99975	-0.312521	0.0648508	0.402936	-0.198172	0.224069	0.916945	-0.191476	0.241144	0.999963	1426	1328	1304	1312	1292	1222	1232	1298	613	678	1285	1373	1251	745	1347	1168	1623	1347	1221	1625	1564	1285	1346	1237	5.47829
ENSMMUG00000000307	RIOK2	RIO kinase 2 [Source:VGNC Symbol;Acc:VGNC:76774]	protein_coding	-0.14512	0.591832	0.999855	-0.545277	0.058945	0.255161	-0.283182	0.301838	0.99987	0.0378397	0.886315	0.99975	-0.30841	0.265461	0.62335	-0.153038	0.568363	0.955431	0.0138709	0.958443	0.999963	1045	789	604	799	1139	676	958	1354	311	832	471	470	682	560	704	750	791	505	546	776	874	602	683	527	5.0307
ENSMMUG00000000308	S100PBP	S100P binding protein [Source:VGNC Symbol;Acc:VGNC:77107]	protein_coding	-0.0252192	0.943629	0.999855	0.279004	0.425479	0.681975	0.223432	0.522485	0.99987	0.131141	0.706525	0.99975	0.577482	0.101213	0.462948	0.329806	0.341224	0.916945	0.177419	0.612221	0.999963	276	154	249	144	175	242	237	118	100	134	202	263	205	310	227	415	131	266	235	307	321	271	327	213	3.11909
ENSMMUG00000000311	JSRP1	junctional sarcoplasmic reticulum protein 1 [Source:VGNC Symbol;Acc:VGNC:84890]	protein_coding	-0.26451	0.789422	0.999855	-1.55949	0.165436	0.425653	-0.23206	0.810575	0.99987	-0.18265	0.849093	0.99975	-0.452048	0.650541	0.859515	0.15951	0.864113	0.990687	-0.00790533	0.993369	0.999963	10	11	2	12	20	12	13	7	0	0	1	2	1	2	6	13	48	46	7	15	19	7	15	7	-1.37052
ENSMMUG00000000312	ABI2	abl interactor 2 [Source:VGNC Symbol;Acc:VGNC:69518]	protein_coding	-0.0941653	0.716771	0.999855	-0.374187	0.166111	0.426785	-0.0246421	0.923141	0.99987	0.0152082	0.952061	0.99975	0.373168	0.145651	0.512299	-0.00700742	0.977929	0.997142	0.0605382	0.811662	0.999963	466	412	283	293	372	456	359	271	225	205	247	381	330	321	363	557	199	291	230	329	387	461	352	285	3.86969
ENSMMUG00000000314	RAPH1	Ras association (RalGDS/AF-6) and pleckstrin homology domains 1 [Source:VGNC Symbol;Acc:VGNC:99397]	protein_coding	0.590136	0.310243	0.999855	1.13243	0.0518191	0.239344	0.352262	0.546113	0.99987	0.631984	0.272865	0.99975	0.769977	0.18432	0.550304	0.605736	0.292909	0.916945	-0.177762	0.769265	0.999963	19	44	100	27	92	42	44	20	105	141	140	171	101	252	143	106	55	69	98	65	68	60	99	46	-0.58287
ENSMMUG00000000315	RIOX1	ribosomal oxygenase 1 [Source:VGNC Symbol;Acc:VGNC:76787]	protein_coding	-0.288623	0.400557	0.999855	-0.378424	0.276056	0.549428	0.004287	0.989676	0.999951	0.0764395	0.815796	0.99975	-0.431152	0.22071	0.586944	-0.199701	0.551433	0.953925	-0.0192012	0.953906	0.999963	381	313	386	547	682	388	378	747	181	418	288	384	411	252	352	441	701	345	355	457	472	319	577	270	3.58079
ENSMMUG00000000318	TNS2	tensin 2 [Source:VGNC Symbol;Acc:VGNC:79199]	protein_coding	0.675796	0.0945153	0.999855	-0.288617	0.495583	0.732808	0.649211	0.105591	0.99129	0.302715	0.447056	0.99975	0.613893	0.128278	0.494378	0.249008	0.532412	0.949717	0.435428	0.276169	0.999963	20	43	22	26	25	53	32	40	29	39	33	78	47	37	41	41	40	71	25	70	71	53	57	56	-0.516959
ENSMMUG00000000319	HCFC1	host cell factor C1 [Source:VGNC Symbol;Acc:VGNC:73352]	protein_coding	-0.0828986	0.710381	0.999855	0.723964	0.00323951	0.0539752	0.0945442	0.67023	0.99987	-0.157982	0.479712	0.99975	0.0592182	0.789958	0.922639	-0.0656719	0.767398	0.97744	-0.044631	0.840792	0.999963	2094	2271	4866	1815	2542	2419	2059	1681	1491	1566	2992	2973	1954	2083	2490	3275	2540	2834	4248	3396	2603	2728	3086	2482	6.03181
ENSMMUG00000000320	RENBP	renin binding protein [Source:VGNC Symbol;Acc:VGNC:76895]	protein_coding	0.104195	0.784485	0.999855	0.494196	0.194982	0.46504	0.407003	0.283348	0.99987	0.0544192	0.885468	0.99975	0.0141071	0.970515	0.988954	-0.0369344	0.922409	0.9926	-0.380506	0.331235	0.999963	790	1278	1437	1571	1225	1251	1103	543	515	516	1747	1442	1498	1099	1345	712	1666	1858	1323	1338	956	786	975	1568	4.62818
ENSMMUG00000000321	TTC7B	tetratricopeptide repeat domain 7B [Source:VGNC Symbol;Acc:VGNC:79205]	protein_coding	0.580214	0.181094	0.999855	0.981017	0.0256346	0.169333	0.662077	0.125504	0.99987	0.642807	0.134722	0.99975	0.705974	0.104607	0.465915	0.695112	0.106231	0.916411	0.35783	0.406921	0.999963	97	120	209	92	194	160	121	115	74	114	210	217	200	187	199	93	44	109	87	110	65	65	118	110	1.63318
ENSMMUG00000000322	NAA10	N-alpha-acetyltransferase 10, NatA catalytic subunit [Source:VGNC Symbol;Acc:VGNC:107112]	protein_coding	0.179232	0.326774	0.999855	-0.282173	0.132267	0.378237	-0.0799304	0.659692	0.99987	-0.100202	0.580906	0.99975	-0.269259	0.150687	0.517136	-0.111769	0.538469	0.950134	0.0227526	0.899812	0.999963	2777	3525	1870	2382	2351	2410	2735	2246	863	1360	1869	1780	1831	1190	1953	1901	2098	2403	1461	2006	2265	1598	1787	2469	6.43867
ENSMMUG00000000323	ARHGAP4	Rho GTPase activating protein 4 [Source:VGNC Symbol;Acc:VGNC:70007]	protein_coding	0.0564945	0.752151	0.999855	-0.0614399	0.731198	0.87559	-0.0776856	0.664369	0.99987	-0.105232	0.55765	0.99975	-0.36188	0.0523035	0.385487	-0.237374	0.192785	0.916945	0.0775944	0.665154	0.999963	17422	21777	16423	16151	18485	15977	16959	18338	6293	9484	14979	14482	12732	7646	11770	13180	16995	15920	11897	13260	14890	11365	13406	17624	9.08693
ENSMMUG00000000327	FADS2	fatty acid desaturase 2 [Source:VGNC Symbol;Acc:VGNC:72472]	protein_coding	0.0829195	0.864431	0.999855	0.909235	0.056281	0.249167	0.52518	0.2661	0.99987	0.331968	0.482153	0.99975	-0.11655	0.814815	0.933928	-0.0859946	0.859469	0.990687	0.0742231	0.877797	0.999963	49	37	120	85	83	69	55	49	15	19	35	27	19	9	14	28	15	28	29	27	30	18	26	17	0.681593
ENSMMUG00000000328	FADS3	fatty acid desaturase 3 [Source:VGNC Symbol;Acc:VGNC:72473]	protein_coding	-0.162194	0.564099	0.999855	-0.91108	0.00544824	0.0738046	-0.653138	0.032889	0.832908	-0.451818	0.120269	0.99975	-0.803834	0.0121182	0.337109	-0.564107	0.0582175	0.907861	0.204444	0.452699	0.999963	802	682	343	388	503	337	439	766	123	195	153	189	206	109	194	389	273	248	153	209	265	238	258	303	4.64987
ENSMMUG00000000329	SPRYD3	SPRY domain containing 3 [Source:VGNC Symbol;Acc:VGNC:77991]	protein_coding	-0.0897661	0.519787	0.999855	0.0313764	0.820604	0.923556	0.0706444	0.610184	0.99987	-0.0761292	0.583208	0.99975	-0.167362	0.236207	0.601251	-0.120591	0.387573	0.9288	-0.175977	0.212844	0.999963	2832	2925	3063	2727	2915	2765	2831	2501	1318	1743	2941	2952	2510	1955	2700	2325	3053	2891	2412	3211	3112	2348	2731	2657	6.46694
ENSMMUG00000000330	APC	APC regulator of WNT signaling pathway [Source:VGNC Symbol;Acc:VGNC:84282]	protein_coding	0.24542	0.267241	0.999855	0.426015	0.0591968	0.2558	0.254009	0.249361	0.99987	0.243427	0.267918	0.99975	0.580532	0.0126746	0.337109	0.335366	0.130803	0.916945	0.276871	0.210407	0.999963	1521	1369	1740	1128	1458	1589	1453	1190	819	1328	1503	1934	1692	1899	1754	2426	857	1490	1700	1568	1623	1818	1915	1228	5.57119
ENSMMUG00000000332	TGFBI	transforming growth factor beta induced [Source:VGNC Symbol;Acc:VGNC:78336]	protein_coding	0.266835	0.393047	0.999855	0.635042	0.0511076	0.237863	0.163918	0.597718	0.99987	0.196206	0.528594	0.99975	0.403391	0.201973	0.566792	0.252991	0.418163	0.935305	-0.227923	0.463613	0.999963	3817	7152	8857	5505	7551	8582	5803	2841	3830	4037	8868	7890	7999	7545	8658	5457	7000	9720	8740	6502	5977	5787	8120	8025	6.89724
ENSMMUG00000000335	TRIM5	tripartite motif containing 5 [Source:VGNC Symbol;Acc:VGNC:106441]	protein_coding	0.23791	0.48007	0.999855	1.87693	9.57e-06	0.00110835	1.14442	0.00200539	0.252983	0.770892	0.0275546	0.99975	0.818898	0.020357	0.347792	0.35324	0.293842	0.916945	-0.32152	0.350542	0.999963	1225	986	5790	2261	2156	2028	1755	614	846	2617	4355	3890	3035	3515	2237	1459	1493	1576	5290	3623	2683	1851	1884	1710	5.25949
ENSMMUG00000000336	UEVLD	UEV and lactate/malate dehyrogenase domains [Source:VGNC Symbol;Acc:VGNC:79890]	protein_coding	-0.208752	0.379314	0.999855	0.224728	0.331265	0.604241	0.105362	0.647055	0.99987	0.201055	0.381011	0.99975	0.463193	0.0510861	0.384273	0.362743	0.118845	0.916945	-0.0209086	0.92794	0.999963	1046	640	900	717	786	872	1131	592	347	630	848	911	1149	1218	1193	879	506	497	715	717	765	767	708	692	5.03208
ENSMMUG00000000338	TRIM22	tripartite motif containing 22 [Source:VGNC Symbol;Acc:VGNC:79031]	protein_coding	0.208782	0.289984	0.999855	1.40485	4.07e-07	9.93e-05	0.740629	0.000977	0.172483	0.473546	0.0230327	0.99975	0.434442	0.0349873	0.359939	0.11333	0.56235	0.953992	-0.190947	0.330882	0.999963	16426	12267	36578	17185	17163	16382	16420	8404	5122	13738	25002	20931	17463	14949	11929	12648	8996	10745	27389	19156	15764	11981	11482	9301	9.00202
ENSMMUG00000000340	SMAD5	SMAD family member 5 [Source:VGNC Symbol;Acc:VGNC:77813]	protein_coding	0.184221	0.446331	0.999855	0.248368	0.303387	0.577392	0.082166	0.732478	0.99987	-0.0484851	0.84044	0.99975	0.423418	0.0843744	0.437214	0.163917	0.492588	0.943285	0.12282	0.609326	0.999963	422	646	597	393	489	672	582	456	454	435	569	770	639	572	664	779	355	462	500	440	390	564	487	399	3.72737
ENSMMUG00000000345	TEX30	testis expressed 30 [Source:VGNC Symbol;Acc:VGNC:79481]	protein_coding	-0.171473	0.530547	0.999855	-0.529773	0.0687656	0.274114	-0.218517	0.424093	0.99987	-0.10905	0.683561	0.99975	-0.310485	0.267593	0.624438	0.168925	0.52122	0.948277	-0.0643419	0.810403	0.999963	622	437	280	510	437	440	671	599	132	271	228	241	372	178	461	284	301	258	255	275	316	279	291	273	4.28442
ENSMMUG00000000346			protein_coding	-0.516117	0.207033	0.999855	-0.980895	0.0274546	0.175752	-1.06653	0.018089	0.701572	-0.779923	0.0647394	0.99975	-0.727865	0.0865037	0.439749	-0.741001	0.0769893	0.907861	-1.24086	0.00799098	0.999963	27	15	14	13	18	18	24	7	18	12	13	10	10	19	18	13	21	26	11	14	22	9	10	14	-0.124522
ENSMMUG00000000350			protein_coding	0.0925138	0.588711	0.999855	-0.301011	0.0890391	0.311626	-0.010191	0.952307	0.99987	0.0128504	0.939867	0.99975	0.0993629	0.561513	0.81629	-0.0729437	0.669249	0.966001	0.253984	0.146136	0.999963	5886	4711	3235	3975	3770	4157	4732	4682	1528	2747	2674	3344	3434	3384	2950	5100	2716	3618	2726	3561	4586	3408	3575	3419	7.52177
ENSMMUG00000000357	FXN	frataxin [Source:VGNC Symbol;Acc:VGNC:72817]	protein_coding	-0.233832	0.387914	0.999855	-0.512842	0.0711645	0.277988	-0.176921	0.507415	0.99987	-0.322266	0.234646	0.99975	-0.211944	0.432616	0.743876	0.067826	0.793493	0.981639	-0.234249	0.38398	0.999963	251	171	103	214	160	172	190	168	75	108	135	87	123	101	191	155	129	132	113	181	153	146	190	115	2.98334
ENSMMUG00000000358	JADE2	jade family PHD finger 2 [Source:VGNC Symbol;Acc:VGNC:73641]	protein_coding	-0.238222	0.377818	0.999855	0.529811	0.0586892	0.254826	0.36349	0.184289	0.99987	0.104593	0.696519	0.99975	0.166593	0.535449	0.805095	-0.135367	0.613826	0.959903	-0.104388	0.696788	0.999963	6241	4313	8785	5363	5592	7086	5004	3024	2209	2255	6029	5946	5064	3060	3507	7414	4533	6124	6362	8191	6434	6454	6336	4385	7.60623
ENSMMUG00000000362	ZNF582	zinc finger protein 582 [Source:VGNC Symbol;Acc:VGNC:79608]	protein_coding	-0.295566	0.427721	0.999855	-0.577717	0.13738	0.386562	-0.439072	0.245653	0.99987	0.000779	0.998256	0.99975	-0.0483231	0.89404	0.96165	-0.644483	0.0975741	0.908451	0.00507263	0.988714	0.999963	101	39	35	50	68	59	37	56	10	37	35	36	41	49	27	48	44	38	27	27	52	31	38	46	1.6901
ENSMMUG00000000364	TOMM22	translocase of outer mitochondrial membrane 22 [Source:VGNC Symbol;Acc:VGNC:98461]	protein_coding	-0.0292802	0.885785	0.999855	-0.41568	0.0539518	0.243464	-0.197184	0.339324	0.99987	-0.186246	0.364818	0.99975	-0.355503	0.0954932	0.453021	-0.190527	0.35418	0.918993	-0.209444	0.311081	0.999963	2011	2061	1451	2156	2075	1723	2139	2263	824	1506	1408	1228	1567	1253	1940	1310	1977	1578	1217	1614	1610	1152	1254	1405	5.97353
ENSMMUG00000000366	TIPARP	TCDD inducible poly(ADP-ribose) polymerase [Source:VGNC Symbol;Acc:VGNC:82714]	protein_coding	0.649767	0.0599867	0.999855	1.06159	0.00377581	0.059408	-0.0123333	0.970489	0.99987	0.102224	0.758459	0.99975	0.0794805	0.811827	0.932291	-0.0355944	0.914865	0.9926	0.172213	0.605325	0.999963	1745	3025	5002	1852	3797	2782	2224	4351	1430	4213	3942	2331	2119	1637	2057	2060	2015	2287	3921	2106	1708	1937	2278	1475	5.7691
ENSMMUG00000000368	TSPAN18	tetraspanin 18 [Source:VGNC Symbol;Acc:VGNC:79265]	protein_coding	0.170022	0.710918	0.999855	-0.541044	0.274001	0.547551	-0.283149	0.551311	0.99987	-0.250783	0.594169	0.99975	-0.130448	0.781885	0.91909	-0.475275	0.325227	0.916945	0.313637	0.49016	0.999963	37	26	28	41	62	43	23	42	43	89	33	69	38	68	55	93	44	64	37	23	34	25	42	57	0.297954
ENSMMUG00000000373	SLC2A1	solute carrier family 2 member 1 [Source:VGNC Symbol;Acc:VGNC:77447]	protein_coding	0.245084	0.605306	0.999855	-0.457292	0.364259	0.631951	-0.405708	0.416146	0.99987	-0.126342	0.792763	0.99975	-0.702234	0.180763	0.547363	-0.333042	0.497107	0.943285	0.00959347	0.984014	0.999963	197	387	238	260	691	270	217	722	196	301	213	246	229	101	275	269	470	354	212	205	171	200	313	153	2.63758
ENSMMUG00000000376	BIN1	bridging integrator 1 [Source:VGNC Symbol;Acc:VGNC:70251]	protein_coding	0.0362934	0.83397	0.999855	-0.160666	0.358595	0.627752	-0.0416118	0.809904	0.99987	-0.00720575	0.966718	0.99975	-0.277887	0.120603	0.484526	-0.217179	0.217963	0.916945	-0.13149	0.450528	0.999963	2932	3389	2503	3114	3248	2682	2908	2317	1300	2068	2998	2624	3072	1730	2390	2870	3754	3465	2462	3169	3335	2747	3109	3225	6.51696
ENSMMUG00000000377	TNFRSF1A	TNF receptor superfamily member 1A [Source:VGNC Symbol;Acc:VGNC:78589]	protein_coding	0.242759	0.405171	0.999855	0.458018	0.122631	0.365694	0.263102	0.366545	0.99987	-0.167097	0.566109	0.99975	0.0389632	0.89316	0.96165	-0.0560842	0.846425	0.990339	-0.441245	0.141941	0.999963	1590	2661	3535	2558	2548	2351	2013	1545	1659	2284	3071	3740	2014	2812	3023	1384	2882	3094	3086	2564	2329	1887	2498	2676	5.63509
ENSMMUG00000000378	SHROOM4	shroom family member 4 [Source:VGNC Symbol;Acc:VGNC:77331]	protein_coding	-0.748279	0.481567	0.999855	5.48251	1.04e-06	0.000208	4.14984	4.93e-05	0.0205057	3.84172	0.000125	0.148045	4.26291	3.54e-05	0.122284	2.97441	0.00182729	0.762523	1.23672	0.184921	0.999963	2	0	148	22	73	42	20	3	6	10	136	94	59	108	42	17	1	1	136	90	27	45	23	7	-2.86693
ENSMMUG00000000380	GRSF1	G-rich RNA sequence binding factor 1 [Source:VGNC Symbol;Acc:VGNC:73296]	protein_coding	-0.0497519	0.812331	0.999855	-0.255858	0.232629	0.506194	-0.0551359	0.791618	0.99987	0.0946031	0.648069	0.99975	-0.165104	0.436026	0.74654	-0.0955759	0.646914	0.963745	-0.0224798	0.914065	0.999963	1836	1655	1253	1742	1826	1473	1638	2090	507	1022	1090	892	1291	1001	1433	1248	1310	1073	982	1428	1541	970	1047	904	5.84234
ENSMMUG00000000381	IKZF2	IKAROS family zinc finger 2 [Source:VGNC Symbol;Acc:VGNC:73586]	protein_coding	0.231575	0.648731	0.999855	0.834748	0.101221	0.331668	0.284209	0.573176	0.99987	0.354709	0.479839	0.99975	1.18848	0.0226396	0.349525	0.995697	0.0517462	0.907861	0.653746	0.195958	0.999963	1323	1117	1362	541	676	1431	1306	749	320	487	977	1092	989	961	1474	3075	478	979	1661	1307	1612	2972	2135	702	5.37032
ENSMMUG00000000382	SPAG16	sperm associated antigen 16 [Source:VGNC Symbol;Acc:VGNC:77977]	protein_coding	-0.0175487	0.955744	0.999855	-0.286499	0.378462	0.644151	-0.196537	0.53948	0.99987	-0.233981	0.463976	0.99975	-0.24525	0.450681	0.756565	-0.114292	0.717097	0.970379	-0.386522	0.239974	0.999963	386	246	242	265	200	290	332	196	104	193	136	132	190	105	197	134	97	132	117	147	152	118	110	133	3.59948
ENSMMUG00000000383	ATXN7L1	ataxin 7 like 1 [Source:VGNC Symbol;Acc:VGNC:70111]	protein_coding	0.465289	0.186392	0.999855	1.1099	0.00283888	0.0499981	0.60116	0.087816	0.967681	0.376605	0.278187	0.99975	1.0396	0.00484305	0.329234	0.658827	0.0612967	0.907861	0.530169	0.130798	0.999963	350	445	882	333	447	614	561	289	350	412	902	982	685	1017	661	1118	341	806	818	764	615	825	916	662	3.45915
ENSMMUG00000000386	ATG4C	autophagy related 4C cysteine peptidase [Source:VGNC Symbol;Acc:VGNC:70079]	protein_coding	-0.270963	0.421477	0.999855	-0.127064	0.700248	0.859913	0.143998	0.655358	0.99987	0.179906	0.574302	0.99975	0.276508	0.393026	0.719216	0.168137	0.600056	0.958367	-0.127643	0.697972	0.999963	778	458	424	589	362	469	706	374	165	292	308	352	531	497	452	397	213	205	314	382	543	373	309	303	4.60617
ENSMMUG00000000387	FRMD4B	FERM domain containing 4B [Source:VGNC Symbol;Acc:VGNC:72780]	protein_coding	-0.116253	0.703929	0.999855	0.372136	0.220157	0.492025	-0.0699391	0.817685	0.99987	0.218131	0.46752	0.99975	0.057291	0.84999	0.946884	-0.254374	0.407635	0.931924	-0.356198	0.255129	0.999963	649	669	1248	639	1571	841	750	857	590	987	1037	1093	926	980	773	885	1433	991	1521	1235	1276	1120	1228	618	4.3455
ENSMMUG00000000388	PLEC	plectin [Source:VGNC Symbol;Acc:VGNC:76173]	protein_coding	0.179586	0.613711	0.999855	1.06559	0.00662936	0.0820195	0.584518	0.111816	0.995461	0.599027	0.104001	0.99975	0.444248	0.219953	0.586217	0.283906	0.428231	0.935953	0.203267	0.568556	0.999963	6551	6959	19770	7526	20414	12068	7760	7036	6207	10618	22519	24884	14752	10816	14855	17954	15813	19942	23927	22918	17601	19800	23874	15309	7.67614
ENSMMUG00000000389	NOL6	nucleolar protein 6 [Source:VGNC Symbol;Acc:VGNC:75218]	protein_coding	-0.320879	0.2011	0.999855	-0.057506	0.812802	0.919683	-0.249697	0.312194	0.99987	-0.229973	0.349302	0.99975	-0.482787	0.0620191	0.396145	-0.453834	0.0750564	0.907861	-0.0409299	0.865835	0.999963	1458	1664	1839	1273	2657	1466	1329	2069	796	857	1444	1416	950	838	1257	1416	1725	1091	1161	1262	1105	910	1070	1189	5.51025
ENSMMUG00000000390	CLCC1	chloride channel CLIC like 1 [Source:VGNC Symbol;Acc:VGNC:71373]	protein_coding	-0.0072207	0.969936	0.999855	0.142794	0.454033	0.703325	0.0945347	0.618808	0.99987	0.0145064	0.938953	0.99975	0.185483	0.333372	0.675181	-0.0591515	0.755976	0.977224	0.174992	0.358764	0.999963	1344	1042	1089	923	963	1088	1048	1075	395	654	862	1007	809	872	730	958	516	640	717	723	870	691	761	765	5.393
ENSMMUG00000000391	DEF8	differentially expressed in FDCP 8 homolog [Source:VGNC Symbol;Acc:VGNC:71712]	protein_coding	-0.326408	0.162746	0.999855	-0.108109	0.63352	0.82192	-0.166924	0.463444	0.99987	-0.254701	0.267383	0.99975	-0.319092	0.171526	0.539043	-0.0574793	0.798635	0.981879	-0.00180767	0.993598	0.999963	2225	2385	2115	1683	2084	2175	2318	1823	1047	754	1871	2297	1711	1110	2119	2033	2144	2103	1782	1774	1911	1647	2102	2607	6.11925
ENSMMUG00000000396	IFT52	intraflagellar transport 52 [Source:VGNC Symbol;Acc:VGNC:84916]	protein_coding	0.0800867	0.64524	0.999855	-0.191069	0.282662	0.555997	0.0441339	0.798568	0.99987	0.0543199	0.752421	0.99975	-0.01217	0.944339	0.979199	0.0721108	0.675469	0.966385	-0.0240776	0.889617	0.999963	1353	1175	868	1131	969	1193	1379	1077	340	609	710	753	978	616	820	964	789	985	752	970	1074	797	927	684	5.40261
ENSMMUG00000000397			protein_coding	-0.144979	0.508003	0.999855	-0.431073	0.0621731	0.261508	-0.048098	0.822586	0.99987	-0.209076	0.33746	0.99975	-0.304089	0.177099	0.541955	-0.207983	0.339806	0.916945	-0.216487	0.324098	0.999963	811	632	411	597	492	528	584	404	183	236	325	438	347	267	326	451	404	483	355	442	575	380	520	447	4.66592
ENSMMUG00000000399	KIF2A	kinesin family member 2A [Source:VGNC Symbol;Acc:VGNC:74016]	protein_coding	-0.131231	0.592986	0.999855	0.33123	0.179553	0.445228	0.200913	0.409881	0.99987	0.264947	0.278789	0.99975	0.512386	0.0432485	0.372823	0.372438	0.132431	0.916945	0.226803	0.353149	0.999963	2919	1745	2919	2075	2108	2688	3029	1787	1257	1848	2265	2353	2744	2537	2677	3514	1064	1437	2047	2322	2684	2568	2399	1894	6.51055
ENSMMUG00000000400	DIMT1	DIM1 rRNA methyltransferase and ribosome maturation factor [Source:VGNC Symbol;Acc:VGNC:71818]	protein_coding	-0.0780681	0.788432	0.999855	-0.0770513	0.790807	0.908917	0.0923774	0.746514	0.99987	0.16905	0.550522	0.99975	0.236569	0.409131	0.729098	0.0837172	0.768265	0.97744	0.167859	0.555995	0.999963	579	368	383	464	341	382	484	442	126	333	276	278	373	338	324	357	201	187	231	297	428	331	286	283	4.18148
ENSMMUG00000000401	GAS8	growth arrest specific 8 [Source:VGNC Symbol;Acc:VGNC:72883]	protein_coding	-0.159326	0.447073	0.999855	0.0321748	0.874854	0.945549	-0.0247143	0.903721	0.99987	-0.28616	0.176277	0.99975	-0.080583	0.6971	0.881132	-0.131127	0.523582	0.949717	0.0390768	0.847799	0.999963	658	630	746	614	715	643	614	622	224	253	357	546	320	339	425	535	503	509	531	419	416	454	515	477	4.36529
ENSMMUG00000000402	SAMD13	sterile alpha motif domain containing 13 [Source:VGNC Symbol;Acc:VGNC:100130]	protein_coding	1.22964	0.199965	0.999855	1.21929	0.201869	0.472528	1.22487	0.199199	0.99987	1.41983	0.133444	0.99975	1.81072	0.0570621	0.389446	1.77427	0.0603595	0.907861	2.02571	0.0329552	0.999963	32	12	7	8	9	16	19	17	8	11	25	25	18	23	26	31	0	18	16	15	34	24	24	32	0.102125
ENSMMUG00000000404	UOX	urate oxidase [Source:VGNC Symbol;Acc:VGNC:109092]	protein_coding	-0.708508	0.125175	0.999855	-0.25338	0.557876	0.774476	-0.783216	0.0926618	0.981665	0.11744	0.777492	0.99975	-0.339641	0.44055	0.749763	-0.235445	0.581781	0.957651	0.116108	0.781359	0.999963	680	279	531	500	1090	882	891	1108	291	288	304	147	430	199	280	462	246	213	288	229	279	181	248	208	4.41257
ENSMMUG00000000406	DNASE2B	deoxyribonuclease 2 beta [Source:VGNC Symbol;Acc:VGNC:71917]	protein_coding	-0.412713	0.540627	0.999855	-1.41278	0.0678462	0.273339	0.0156024	0.980457	0.99987	0.238264	0.702504	0.99975	0.594336	0.339363	0.679978	0.334883	0.589495	0.958367	-0.758357	0.273407	0.999963	67	26	16	52	58	59	51	5	25	13	14	55	53	85	57	34	24	70	16	29	51	46	67	98	1.11482
ENSMMUG00000000411	OXA1L	OXA1L mitochondrial inner membrane protein [Source:VGNC Symbol;Acc:VGNC:75729]	protein_coding	0.143642	0.288808	0.999855	-0.101292	0.451732	0.701993	-0.141202	0.297184	0.99987	-0.0492969	0.712377	0.99975	-0.121222	0.36981	0.702669	-0.0791116	0.555168	0.953992	0.128037	0.342582	0.999963	3300	3811	3246	2907	4185	3338	3394	4092	1663	2574	2816	2887	2665	2552	3426	3753	3450	4052	2984	3279	3568	2716	3237	3123	6.68741
ENSMMUG00000000413	SLC7A7	solute carrier family 7 member 7 [Source:VGNC Symbol;Acc:VGNC:77631]	protein_coding	0.148994	0.687102	0.999855	1.04159	0.00965202	0.100209	0.621457	0.103231	0.99129	0.305326	0.411635	0.99975	0.291553	0.432838	0.744023	0.128647	0.727619	0.971356	-0.313231	0.401258	0.999963	2719	4124	8264	5857	4964	5001	3771	1685	1720	1931	7979	6052	5595	4740	5176	2873	4952	6176	5481	4662	3687	2832	3652	4900	6.40824
ENSMMUG00000000419	ARHGAP26	Rho GTPase activating protein 26 [Source:VGNC Symbol;Acc:VGNC:69846]	protein_coding	0.387588	0.159239	0.999855	0.707191	0.0137622	0.12299	-0.0961375	0.724246	0.99987	-0.115483	0.67118	0.99975	0.202796	0.456023	0.758641	0.12539	0.642196	0.962713	-0.0818777	0.763646	0.999963	997	1549	2601	947	1621	1573	1306	1156	1053	1822	2003	1939	1594	2088	2133	1636	1509	1839	2172	1280	1042	1083	1610	1273	4.96302
ENSMMUG00000000421	NR3C1	nuclear receptor subfamily 3 group C member 1 [Source:VGNC Symbol;Acc:VGNC:75515]	protein_coding	0.287882	0.26567	0.999855	0.673314	0.0142662	0.125601	0.354494	0.173601	0.99987	0.327936	0.206783	0.99975	0.695154	0.0117615	0.333961	0.529111	0.0479994	0.907861	0.165715	0.517341	0.999963	4887	4981	6860	3361	4049	6208	5806	3113	2580	3626	5023	6213	6484	5042	5552	6793	2342	4584	6117	5698	5123	6220	6376	3784	7.25355
ENSMMUG00000000422			protein_coding	0.270459	0.202577	0.999855	-0.811724	0.000673	0.0215509	-0.350757	0.101179	0.99129	-0.222325	0.290451	0.99975	-0.391012	0.0694017	0.41305	-0.237413	0.259786	0.916945	0.0278875	0.893262	0.999963	45890	52157	21069	38434	35763	35997	41359	51556	11458	27516	15645	16302	24226	16699	24598	31222	32166	32117	16823	25332	28588	19604	23739	21602	10.4841
ENSMMUG00000000424	ARID5B	AT-rich interaction domain 5B [Source:VGNC Symbol;Acc:VGNC:69854]	protein_coding	0.126389	0.694173	0.999855	0.184334	0.566261	0.781395	0.00984026	0.975517	0.99987	0.0352917	0.912244	0.99975	0.280765	0.384775	0.712923	0.0465479	0.884413	0.990814	0.0942733	0.768754	0.999963	1853	2077	3024	1887	4045	3101	2027	2315	1919	2533	2383	3369	2457	2317	2856	4834	2451	3222	3004	2603	2091	3253	3715	1743	5.85562
ENSMMUG00000000425	VPS8	VPS8 subunit of CORVET complex [Source:VGNC Symbol;Acc:VGNC:79779]	protein_coding	-0.137974	0.553065	0.999855	0.43463	0.0642755	0.265385	0.166859	0.465518	0.99987	0.113029	0.619382	0.99975	0.329027	0.156545	0.523382	0.238427	0.297198	0.916945	-0.0283296	0.90167	0.999963	1187	691	1315	776	991	1064	1079	830	508	858	1098	1249	1094	1313	1221	1439	877	1082	1623	1519	1455	1212	1569	811	5.21412
ENSMMUG00000000427	BUD31	BUD31 homolog [Source:VGNC Symbol;Acc:VGNC:70441]	protein_coding	-0.0775366	0.704168	0.999855	-0.394096	0.0671566	0.271723	-0.0541828	0.789212	0.99987	-0.170882	0.403438	0.99975	-0.327013	0.124138	0.489978	-0.166132	0.416255	0.934164	-0.181839	0.376667	0.999963	1343	1089	765	1364	1188	1059	1172	1146	391	704	912	749	872	677	985	722	1101	1057	692	1038	962	675	876	992	5.39192
ENSMMUG00000000428	QKI	QKI, KH domain containing RNA binding [Source:VGNC Symbol;Acc:VGNC:99431]	protein_coding	0.0701523	0.854581	0.999855	1.33041	0.00149103	0.0344178	0.471587	0.217272	0.99987	0.595381	0.121053	0.99975	1.20314	0.00346892	0.329234	0.754837	0.0523495	0.907861	0.0122343	0.974448	0.999963	751	585	3009	754	1575	1798	1387	486	943	1248	2338	2526	2160	3262	2342	2340	997	1617	2538	1735	1502	2094	2206	1108	4.55537
ENSMMUG00000000431	MAB21L3	mab-21 like 3 [Source:VGNC Symbol;Acc:VGNC:74371]	protein_coding	0.0104842	0.984554	0.999855	0.306736	0.556661	0.773435	-0.318845	0.561718	0.99987	-0.014566	0.97799	0.99975	0.517664	0.318947	0.66625	0.191143	0.713262	0.970379	0.436553	0.39822	0.999963	28	52	31	23	29	41	38	31	19	5	36	35	33	39	33	32	22	47	32	13	25	31	29	53	-0.0762548
ENSMMUG00000000434	CDK2AP1	cyclin dependent kinase 2 associated protein 1 [Source:VGNC Symbol;Acc:VGNC:70944]	protein_coding	-0.0327334	0.910029	0.999855	-0.306432	0.30321	0.577287	-0.447496	0.140934	0.99987	-0.0275102	0.923457	0.99975	0.0307662	0.915112	0.969478	0.0349677	0.902507	0.992102	0.186894	0.513117	0.999963	1144	1040	532	649	819	839	1103	989	298	586	603	453	716	562	888	639	416	364	443	391	564	531	379	684	5.161
ENSMMUG00000000438	TTC23L	tetratricopeptide repeat domain 23 like [Source:VGNC Symbol;Acc:VGNC:79602]	protein_coding	-0.0427217	0.928672	0.999855	0.154613	0.741328	0.881743	0.00807211	0.98635	0.999951	-0.0643538	0.891576	0.99975	0.368344	0.429055	0.742437	0.364394	0.42761	0.935953	0.415732	0.368302	0.999963	49	17	31	25	39	44	46	27	16	27	29	45	20	29	32	86	21	56	48	31	44	46	60	34	0.681593
ENSMMUG00000000439		solute carrier family 2 member 14 [Source:HGNC Symbol;Acc:HGNC:18301]	protein_coding	0.127611	0.807913	0.999855	1.10056	0.0334008	0.191915	0.835662	0.101985	0.99129	0.565171	0.265287	0.99975	1.02901	0.0464112	0.378863	0.980157	0.0553207	0.907861	-0.375428	0.488021	0.999963	244	285	701	513	391	578	620	146	99	88	452	535	442	656	705	128	331	591	454	338	367	299	339	417	2.94293
ENSMMUG00000000446	DNAJC21	DnaJ heat shock protein family (Hsp40) member C21 [Source:VGNC Symbol;Acc:VGNC:84293]	protein_coding	0.0952936	0.645824	0.999855	-0.201065	0.343707	0.613549	-0.0549194	0.791551	0.99987	0.1786	0.385763	0.99975	0.138296	0.505252	0.787697	0.0818414	0.69032	0.968851	0.0845143	0.682234	0.999963	1024	693	674	798	889	796	869	850	281	813	569	526	807	769	823	802	609	667	575	777	890	656	733	639	5.00148
ENSMMUG00000000449			protein_coding	-0.0128387	0.97925	0.999855	1.53032	0.0025804	0.0467746	0.625949	0.191449	0.99987	0.144845	0.76357	0.99975	-0.216848	0.667301	0.868088	-0.222684	0.653165	0.96396	-0.439215	0.390135	0.999963	821	822	3268	1260	1229	1017	840	528	85	164	499	390	249	103	173	183	265	235	559	321	219	185	214	175	4.68355
ENSMMUG00000000451			protein_coding	0.202579	0.537768	0.999855	0.202431	0.536948	0.7617	-0.111707	0.735461	0.99987	-0.225315	0.497915	0.99975	-0.356528	0.295804	0.645258	-0.269314	0.419891	0.935782	-0.328467	0.330637	0.999963	757	1203	1273	1197	1200	1128	851	772	494	1067	1519	1082	1238	763	1129	813	1848	1286	966	823	680	591	965	1093	4.56682
ENSMMUG00000000452	LSM7	LSM7 homolog, U6 small nuclear RNA and mRNA degradation associated [Source:HGNC Symbol;Acc:HGNC:20470]	protein_coding	-0.00160209	0.994851	0.999855	-0.163064	0.515545	0.747056	0.0658875	0.788833	0.99987	-0.0486937	0.843241	0.99975	-0.333546	0.196972	0.563881	0.151904	0.535099	0.950134	-0.0313949	0.898869	0.999963	1236	1116	904	1205	875	943	1284	943	249	477	794	654	757	391	1019	634	860	846	523	840	947	615	725	915	5.27237
ENSMMUG00000000453			protein_coding	0.16701	0.440111	0.999855	0.187912	0.383666	0.647649	0.0245675	0.909008	0.99987	0.0207327	0.922876	0.99975	-0.0936667	0.667559	0.868103	-0.100087	0.642943	0.962812	0.164773	0.443497	0.999963	857	1264	1071	899	1278	1048	951	886	381	567	951	990	790	553	914	946	1171	1157	998	893	925	849	846	1277	4.74529
ENSMMUG00000000454	PDLIM1	PDZ and LIM domain 1 [Source:VGNC Symbol;Acc:VGNC:103842]	protein_coding	0.0553894	0.83619	0.999855	-0.442007	0.120017	0.362422	-0.218956	0.422486	0.99987	-0.165846	0.538636	0.99975	-0.379032	0.179299	0.544961	-0.424478	0.130586	0.916945	0.0131964	0.960574	0.999963	1201	1016	719	1045	992	811	773	1158	276	605	449	375	481	336	473	496	440	448	334	481	525	392	403	534	5.23101
ENSMMUG00000000455	KDM3B	lysine demethylase 3B [Source:VGNC Symbol;Acc:VGNC:73823]	protein_coding	-0.035397	0.832208	0.999855	0.0869829	0.603041	0.803042	0.0776281	0.642291	0.99987	-0.0141308	0.932452	0.99975	0.0769589	0.645392	0.856921	-0.0618513	0.711115	0.970364	0.0812395	0.627007	0.999963	3948	3525	4374	3357	4684	3937	3517	4146	2099	2793	3161	3856	3235	3204	3428	4818	2964	3590	3757	4316	3641	3566	4168	2804	6.94589
ENSMMUG00000000457	GALNT1	polypeptide N-acetylgalactosaminyltransferase 1 [Source:VGNC Symbol;Acc:VGNC:72871]	protein_coding	0.039815	0.808877	0.999855	0.00750835	0.963558	0.986673	-0.029008	0.859918	0.99987	0.144325	0.383315	0.99975	0.282758	0.0958382	0.453786	0.179056	0.281702	0.916945	-0.0964659	0.559103	0.999963	4340	3423	3121	3507	4151	4577	4677	3289	1651	2844	2983	2961	4042	3096	3713	3212	2052	2567	2852	2597	2757	2932	2875	2207	7.08239
ENSMMUG00000000459	GTF2E2	ral transcription factor IIE subunit 2 [Source:VGNC Symbol;Acc:VGNC:73308]	protein_coding	0.0758753	0.717384	0.999855	-0.342795	0.117377	0.358132	-0.148743	0.481732	0.99987	-0.156235	0.458732	0.99975	-0.0413916	0.843959	0.94413	0.119332	0.566554	0.954724	0.038671	0.852997	0.999963	2189	1708	1019	1264	1086	1593	2027	1512	452	837	946	916	1166	976	1464	1306	1104	1488	1073	1455	1580	1091	1190	1261	6.09575
ENSMMUG00000000460	PTCRA	pre T cell antigen receptor alpha [Source:VGNC Symbol;Acc:VGNC:76298]	protein_coding	-0.395166	0.50798	0.999855	-0.463685	0.438568	0.692383	-0.465147	0.435909	0.99987	0.190348	0.73504	0.99975	-0.959282	0.138775	0.503452	-0.822354	0.184984	0.916945	-0.261298	0.654819	0.999963	136	103	68	238	254	150	98	158	44	49	51	31	104	18	69	40	49	39	56	28	37	19	17	51	2.11073
ENSMMUG00000000464	PTBP3	polypyrimidine tract binding protein 3 [Source:VGNC Symbol;Acc:VGNC:76244]	protein_coding	-0.0346309	0.894992	0.999855	0.412185	0.128003	0.37311	0.278895	0.295455	0.99987	0.256959	0.334377	0.99975	0.711117	0.0125965	0.337109	0.349257	0.193971	0.916945	0.1446	0.583481	0.999963	11163	7544	9777	8742	7770	10424	10429	5422	4096	6042	9596	9887	11114	11574	10531	10287	3113	4531	6373	5743	6557	8129	6295	6703	8.44486
ENSMMUG00000000465	ARAP3	ArfGAP with RhoGAP domain, ankyrin repeat and PH domain 3 [Source:VGNC Symbol;Acc:VGNC:69893]	protein_coding	0.427438	0.388208	0.999855	0.442403	0.369535	0.636492	0.211123	0.669683	0.99987	0.401939	0.411541	0.99975	0.858077	0.0838695	0.437214	0.795249	0.10549	0.916411	0.317799	0.518612	0.999963	357	506	485	328	473	594	529	172	426	396	672	895	773	1017	1028	591	261	613	454	346	493	528	753	1299	3.48753
ENSMMUG00000000468	LIPN	lipase family member N [Source:VGNC Symbol;Acc:VGNC:74342]	protein_coding	-0.401533	0.213042	0.999855	-0.905327	0.0111437	0.109112	-0.218913	0.481399	0.99987	-0.0986226	0.746413	0.99975	0.035258	0.908177	0.967151	-0.302741	0.332917	0.916945	-0.361965	0.254067	0.999963	990	432	272	455	412	511	513	294	218	267	324	569	598	563	417	450	291	400	214	335	545	419	404	491	4.95288
ENSMMUG00000000469	LIPM	lipase family member M [Source:VGNC Symbol;Acc:VGNC:74343]	protein_coding	0.506951	0.201782	0.999855	-1.52975	0.00368439	0.0583596	-0.6227	0.15293	0.99987	-0.130377	0.746076	0.99975	-0.0919005	0.821787	0.937054	-0.4058	0.330888	0.916945	-0.531877	0.214716	0.999963	43	71	16	34	64	58	49	26	28	22	8	26	33	31	25	25	29	79	16	18	25	21	24	30	0.502488
ENSMMUG00000000470	ANKRD22	ankyrin repeat domain 22 [Source:VGNC Symbol;Acc:VGNC:69728]	protein_coding	-1.0864	0.0497982	0.999855	-0.800863	0.128735	0.374104	-1.27167	0.025095	0.784996	-1.02532	0.0576419	0.99975	-1.6471	0.00720471	0.330089	-1.28348	0.0231307	0.907861	-1.42317	0.0146279	0.999963	263	133	263	219	302	244	235	287	210	160	253	159	290	140	250	87	526	210	134	106	85	38	72	108	3.0501
ENSMMUG00000000476	FMO5	flavin containing dimethylaniline monoxygenase 5 [Source:VGNC Symbol;Acc:VGNC:72685]	protein_coding	0.0218916	0.933605	0.999855	0.245032	0.345418	0.615126	0.199048	0.441645	0.99987	0.0469541	0.855707	0.99975	0.282149	0.279627	0.633688	0.269066	0.295864	0.916945	0.132598	0.608602	0.999963	472	341	368	303	318	404	382	262	134	152	296	373	292	260	370	316	141	280	252	245	259	248	270	291	3.88805
ENSMMUG00000000477	RAPGEF3	Rap guanine nucleotide exchange factor 3 [Source:VGNC Symbol;Acc:VGNC:76491]	protein_coding	-0.414202	0.310097	0.999855	0.868689	0.0256684	0.169333	-0.355802	0.375862	0.99987	-1.04636	0.0209963	0.99975	-1.1358	0.0159154	0.343268	-1.11177	0.0152342	0.907861	-0.120397	0.757807	0.999963	63	31	129	59	33	37	21	37	22	30	64	24	10	11	23	64	42	43	77	38	43	19	28	37	1.02916
ENSMMUG00000000478			protein_coding	0.00106906	0.994905	0.999855	-0.140212	0.406217	0.666577	-0.0931572	0.578999	0.99987	-0.0975911	0.561054	0.99975	-0.397001	0.0263517	0.353007	-0.159674	0.344995	0.916945	-0.0112592	0.946316	0.999963	3786	3993	3441	3707	3994	3152	3879	4014	1394	2457	3270	2823	2822	2087	3387	2852	4111	3510	2605	3385	3722	2306	2821	3658	6.88548
ENSMMUG00000000481	TMTC4	transmembrane O-mannosyltransferase targeting cadherins 4 [Source:VGNC Symbol;Acc:VGNC:79556]	protein_coding	-0.00331972	0.987441	0.999855	0.0881863	0.673061	0.84681	0.037005	0.859289	0.99987	0.0427913	0.836573	0.99975	0.136268	0.515952	0.792994	0.194561	0.348563	0.917632	0.439131	0.040445	0.999963	590	439	400	366	439	475	509	553	247	336	507	604	532	438	603	627	272	414	419	378	434	399	452	553	4.20852
ENSMMUG00000000485			protein_coding	-0.32264	0.412434	0.999855	-0.160323	0.677012	0.848834	-0.202974	0.598677	0.99987	0.177892	0.632598	0.99975	-0.645799	0.119504	0.483383	-0.683112	0.0958389	0.908451	-0.328767	0.401042	0.999963	237	213	185	406	355	302	188	283	95	126	203	97	224	55	109	121	169	112	127	119	157	83	101	105	2.90135
ENSMMUG00000000490	SENP8	SUMO peptidase family member, NEDD8 specific [Source:VGNC Symbol;Acc:VGNC:77290]	protein_coding	-0.415883	0.456423	0.999855	0.260559	0.616381	0.811711	0.36959	0.474303	0.99987	0.581027	0.255839	0.99975	0.897061	0.0835054	0.437214	0.348695	0.497492	0.943285	-0.0339532	0.948866	0.999963	83	26	45	69	48	73	89	23	15	12	39	23	47	50	28	61	20	54	50	74	100	81	54	36	1.41415
ENSMMUG00000000491	HAUS8	HAUS augmin like complex subunit 8 [Source:VGNC Symbol;Acc:VGNC:73259]	protein_coding	-0.268762	0.152218	0.999855	-0.765946	0.000554	0.0186937	-0.225513	0.221709	0.99987	-0.17702	0.328842	0.99975	-0.523652	0.0100435	0.331883	-0.536955	0.00777546	0.855673	-0.396749	0.0404057	0.999963	319	274	183	285	305	220	253	236	167	254	194	287	291	214	230	255	364	251	194	283	345	217	250	271	3.32631
ENSMMUG00000000494	ANKRD18B	ankyrin repeat domain 18B [Source:HGNC Symbol;Acc:HGNC:23644]	protein_coding	0.386469	0.320968	0.999855	0.720392	0.0662054	0.269262	0.333414	0.390193	0.99987	0.384733	0.318881	0.99975	0.799086	0.0426756	0.371051	0.115093	0.766843	0.97744	0.391847	0.31267	0.999963	129	111	170	89	165	125	96	102	79	196	152	211	118	278	138	250	74	124	221	150	188	184	164	122	2.03585
ENSMMUG00000000495	ZBTB26	zinc finger and BTB domain containing 26 [Source:VGNC Symbol;Acc:VGNC:79389]	protein_coding	-0.4661	0.291977	0.999855	-0.00121802	0.997682	0.999294	-0.0508459	0.903465	0.99987	0.175007	0.670576	0.99975	0.0375253	0.92864	0.973815	0.19277	0.638802	0.962414	-0.225278	0.597204	0.999963	96	47	92	48	125	60	81	39	46	42	39	88	67	65	77	127	55	70	113	97	92	105	133	56	1.61859
ENSMMUG00000000496	ZBTB6	zinc finger and BTB domain containing 6 [Source:VGNC Symbol;Acc:VGNC:79047]	protein_coding	0.114125	0.74127	0.999855	0.359362	0.296349	0.570141	0.425928	0.215399	0.99987	0.263316	0.440322	0.99975	0.282427	0.412821	0.731959	0.471891	0.169024	0.916945	-0.115781	0.740325	0.999963	492	698	995	869	962	769	903	801	493	680	481	1005	900	557	909	731	500	449	800	563	484	683	789	261	3.94763
ENSMMUG00000000498	PAPOLG	poly(A) polymerase gamma [Source:VGNC Symbol;Acc:VGNC:106193]	protein_coding	0.135661	0.522769	0.999855	0.0316227	0.881432	0.94825	-0.0622986	0.769731	0.99987	0.113661	0.58849	0.99975	0.123723	0.560153	0.815617	0.0643382	0.759431	0.97744	0.115902	0.583169	0.999963	802	833	722	573	849	748	765	785	412	666	532	624	634	597	660	855	405	482	619	602	686	575	667	456	4.64987
ENSMMUG00000000504	IKZF1	IKAROS family zinc finger 1 [Source:VGNC Symbol;Acc:VGNC:73585]	protein_coding	0.082499	0.647903	0.999855	0.425829	0.0267013	0.172581	0.318394	0.0891042	0.967681	0.269182	0.146795	0.99975	0.51099	0.00939811	0.331883	0.225366	0.220835	0.916945	0.198748	0.27788	0.999963	13064	12492	16344	10754	12151	15185	12946	10275	6190	7983	13488	15806	15811	14178	13957	18997	9134	13854	14583	16573	15804	15716	15427	11217	8.67169
ENSMMUG00000000505	FIGNL1	fidgetin like 1 [Source:VGNC Symbol;Acc:VGNC:72483]	protein_coding	0.580209	0.200888	0.999855	-0.0583026	0.899883	0.95643	-0.196189	0.6749	0.99987	0.0853091	0.851272	0.99975	-0.118415	0.800118	0.92777	0.0734909	0.871556	0.990687	-0.227147	0.628972	0.999963	82	128	93	92	164	102	82	205	63	147	81	88	92	73	135	112	153	209	153	116	132	120	185	36	1.39715
ENSMMUG00000000511	CARS1	cysteinyl-tRNA synthetase 1 [Source:VGNC Symbol;Acc:VGNC:70540]	protein_coding	-0.0845902	0.588946	0.999855	0.183124	0.242894	0.516926	0.201491	0.19961	0.99987	0.0413985	0.788621	0.99975	0.00573579	0.970559	0.988954	0.108372	0.484198	0.943212	-0.0279142	0.857136	0.999963	1964	1866	2106	2095	1868	2010	2341	1602	681	858	1686	1605	1632	1264	1865	1547	1709	1872	1714	2061	1952	1460	1569	1738	5.93945
ENSMMUG00000000512	CORO1C	coronin 1C [Source:VGNC Symbol;Acc:VGNC:71321]	protein_coding	-0.152404	0.377189	0.999855	-0.0277224	0.870333	0.943577	-0.0754045	0.657714	0.99987	0.0681381	0.68678	0.99975	0.0614024	0.717806	0.891406	0.105979	0.531269	0.949717	-0.192192	0.266753	0.999963	2132	1497	1913	1688	2090	1800	2239	1329	776	1226	1721	1577	1700	1838	2046	1512	1449	1521	1243	1529	1844	1330	1554	1593	6.05772
ENSMMUG00000000513	OSBPL5	oxysterol binding protein like 5 [Source:VGNC Symbol;Acc:VGNC:75628]	protein_coding	-0.311709	0.664407	0.999855	-0.321007	0.65205	0.833727	-0.00806969	0.990671	0.999951	-0.289382	0.680683	0.99975	-0.126068	0.85796	0.950757	-0.126163	0.855254	0.990687	-0.312365	0.660151	0.999963	322	422	297	283	340	417	369	228	42	43	116	145	78	46	86	415	743	472	326	577	573	711	710	125	3.33971
ENSMMUG00000000515	SBK1	SH3 domain binding kinase 1 [Source:VGNC Symbol;Acc:VGNC:77041]	protein_coding	0.100934	0.811516	0.999855	0.238533	0.569901	0.784058	-0.0637121	0.880988	0.99987	0.38289	0.356477	0.99975	0.464832	0.267981	0.624438	0.0773255	0.85351	0.990687	-0.259185	0.55034	0.999963	67	46	110	36	119	99	73	38	30	62	67	76	51	58	48	90	76	108	60	96	128	110	122	50	1.11482
ENSMMUG00000000517	FAM126A	family with sequence similarity 126 member A [Source:VGNC Symbol;Acc:VGNC:72327]	protein_coding	0.229708	0.359546	0.999855	0.781292	0.0035345	0.0566415	0.42391	0.0935681	0.981665	0.34685	0.165121	0.99975	0.458036	0.0723975	0.417603	0.480702	0.0578943	0.907861	0.153201	0.538633	0.999963	515	636	1064	507	607	653	790	555	497	674	826	971	894	747	941	882	440	589	995	933	870	830	837	528	4.01323
ENSMMUG00000000521	NTN4	netrin 4 [Source:VGNC Symbol;Acc:VGNC:75399]	protein_coding	0.331661	0.340834	0.999855	-0.320526	0.379057	0.644256	-0.201414	0.573107	0.99987	0.0915477	0.791188	0.99975	0.296491	0.394458	0.720344	0.254006	0.460064	0.9408	0.230281	0.506231	0.999963	139	306	187	105	128	205	200	198	167	210	136	263	334	203	270	276	214	204	149	197	288	300	315	243	2.14167
ENSMMUG00000000522	POLR2I	RNA polymerase II subunit I [Source:VGNC Symbol;Acc:VGNC:76217]	protein_coding	-0.0595303	0.797884	0.999855	-0.740115	0.00590746	0.0767995	-0.138474	0.551886	0.99987	-0.11956	0.604337	0.99975	-0.568552	0.0272043	0.353007	-0.293624	0.215989	0.916945	-0.0838939	0.716629	0.999963	550	663	292	608	503	466	516	549	218	327	351	369	484	229	415	363	503	383	229	396	458	267	360	507	4.10766
ENSMMUG00000000523	TBCB	tubulin folding cofactor B [Source:VGNC Symbol;Acc:VGNC:97835]	protein_coding	-0.0661323	0.790804	0.999855	-0.300745	0.240088	0.514282	-0.0521867	0.832947	0.99987	-0.0293735	0.904866	0.99975	-0.18632	0.460796	0.762331	-0.0628841	0.798563	0.981879	-0.0671026	0.786382	0.999963	980	870	660	896	685	821	904	721	279	499	788	575	819	465	694	573	777	708	418	770	899	628	744	950	4.93827
ENSMMUG00000000524	SCNN1B	sodium channel epithelial 1 subunit beta [Source:VGNC Symbol;Acc:VGNC:76992]	protein_coding	0.819208	0.184957	0.999855	0.160151	0.800593	0.913698	0.106093	0.867368	0.99987	0.819515	0.180837	0.99975	0.115629	0.856329	0.949543	0.649864	0.288618	0.916945	0.303539	0.627891	0.999963	14	15	9	9	22	11	6	9	6	20	15	7	14	14	55	15	6	17	10	20	23	7	16	15	-0.966945
ENSMMUG00000000525	COG7	component of oligomeric golgi complex 7 [Source:VGNC Symbol;Acc:VGNC:71208]	protein_coding	0.0748741	0.73933	0.999855	0.497448	0.0303952	0.18392	0.511386	0.0259893	0.787351	0.444	0.0496633	0.99975	0.435776	0.0564879	0.389446	0.468646	0.0389383	0.907861	0.124703	0.575773	0.999963	281	257	373	334	331	336	349	185	147	186	363	397	383	338	421	420	260	392	389	448	490	367	449	343	3.14477
ENSMMUG00000000535	AMD1	adenosylmethionine decarboxylase 1 [Source:VGNC Symbol;Acc:VGNC:81021]	protein_coding	-0.00587248	0.978708	0.999855	-0.210222	0.34501	0.614865	-0.175392	0.428837	0.99987	0.00969701	0.96478	0.99975	-0.0851811	0.699304	0.881776	-0.113885	0.605455	0.958859	0.0252624	0.908468	0.999963	4152	4367	3296	3776	5496	4185	4403	5518	2050	3217	2763	3080	3367	2386	3395	3310	2378	2204	2524	2330	2571	2633	2473	2239	7.01854
ENSMMUG00000000541	ARNT	aryl hydrocarbon receptor nuclear translocator [Source:HGNC Symbol;Acc:HGNC:700]	protein_coding	0.167025	0.42555	0.999855	-0.199694	0.342025	0.612869	-0.164911	0.43099	0.99987	-0.0908408	0.66285	0.99975	0.261287	0.217599	0.58433	0.187616	0.371948	0.924139	0.31006	0.146588	0.999963	6020	6541	4753	3574	5619	6397	6473	5113	3180	3971	3236	5422	4716	5459	5742	7078	2959	4790	4305	4028	4108	4369	5253	5764	7.55423
ENSMMUG00000000545	TNN	tenascin N [Source:VGNC Symbol;Acc:VGNC:79359]	protein_coding	-0.041735	0.936727	0.999855	-0.347628	0.520882	0.750306	0.0698178	0.892519	0.99987	0.0795511	0.876735	0.99975	0.0174964	0.973266	0.989612	0.0433097	0.932791	0.993381	-0.394992	0.467431	0.999963	16	15	19	12	27	13	19	11	9	12	10	18	14	14	10	32	20	22	12	29	20	26	38	6	-0.80086
ENSMMUG00000000546	KIAA0040	KIAA0040 [Source:VGNC Symbol;Acc:VGNC:99989]	protein_coding	0.0415777	0.877476	0.999855	0.0118829	0.964853	0.987263	-0.153983	0.569115	0.99987	-0.0844697	0.754451	0.99975	0.0429591	0.873441	0.956287	-0.0963265	0.721405	0.970379	0.429425	0.123439	0.999963	18213	10805	14195	9657	11777	11253	11816	13465	2938	5891	5406	5610	5766	5949	5894	16511	6362	9049	8073	8863	9779	8707	9340	7255	9.15098
ENSMMUG00000000547	ZNF566	zinc finger protein 566 [Source:VGNC Symbol;Acc:VGNC:81619]	protein_coding	0.176015	0.629134	0.999855	0.585564	0.106747	0.341397	0.323379	0.368991	0.99987	0.338763	0.343904	0.99975	0.711759	0.0521626	0.384879	0.216056	0.546507	0.952461	-0.0623222	0.865173	0.999963	68	54	86	42	61	77	46	36	34	32	60	74	62	65	49	50	23	62	57	61	62	69	82	47	1.13546
ENSMMUG00000000553	BRD1	bromodomain containing 1 [Source:VGNC Symbol;Acc:VGNC:70280]	protein_coding	0.00513021	0.981189	0.999855	0.284592	0.194755	0.464793	0.0860141	0.691074	0.99987	0.195182	0.368191	0.99975	0.198672	0.362655	0.696852	0.0386271	0.857958	0.990687	0.17735	0.414209	0.999963	1308	1183	1933	1094	2179	1700	1401	1417	795	1086	1505	1738	1465	1278	1341	2116	1569	1951	1747	1945	1730	1733	2153	1480	5.3539
ENSMMUG00000000556	HAPLN3	hyaluronan and proteoglycan link protein 3 [Source:VGNC Symbol;Acc:VGNC:73214]	protein_coding	0.0379608	0.909995	0.999855	0.158131	0.635048	0.823401	-0.244878	0.47548	0.99987	-0.0719927	0.829725	0.99975	-0.470517	0.187555	0.554203	-0.0792676	0.812869	0.983954	-0.0952045	0.777794	0.999963	75	99	114	80	110	72	92	126	69	129	112	110	119	66	133	71	165	108	150	103	119	97	127	141	1.27223
ENSMMUG00000000560			protein_coding	0.0515138	0.869327	0.999855	-0.234041	0.464634	0.710862	-0.178941	0.572333	0.99987	-0.284687	0.372246	0.99975	-0.407168	0.218286	0.584667	-0.019328	0.950275	0.995946	0.0492931	0.873787	0.999963	272	352	180	196	162	273	252	222	62	104	184	152	165	60	164	166	202	170	125	170	184	143	205	224	3.09821
ENSMMUG00000000568	SLC46A2	solute carrier family 46 member 2 [Source:VGNC Symbol;Acc:VGNC:77714]	protein_coding	0.137967	0.714693	0.999855	-0.00131393	0.997234	0.999285	0.334111	0.369089	0.99987	-0.0494393	0.895605	0.99975	0.190504	0.611755	0.84211	0.254969	0.490952	0.943285	-0.112123	0.768443	0.999963	212	316	302	367	373	277	304	184	205	234	302	519	292	568	547	268	419	447	316	336	311	257	395	532	2.74222
ENSMMUG00000000572	MITD1	microtubule interacting and trafficking domain containing 1 [Source:VGNC Symbol;Acc:VGNC:74824]	protein_coding	-0.0737434	0.748274	0.999855	-0.0960481	0.675653	0.84782	-0.288224	0.219574	0.99987	-0.22915	0.322921	0.99975	-0.112428	0.625628	0.847264	-0.13214	0.564257	0.954071	-0.103707	0.651118	0.999963	2041	1553	1249	1294	1026	1237	1771	1145	605	1215	1371	1132	1501	1459	1577	1511	1166	1083	1289	1103	1432	1058	956	1373	5.99486
ENSMMUG00000000573	PTDSS1	phosphatidylserine synthase 1 [Source:VGNC Symbol;Acc:VGNC:76465]	protein_coding	0.00191641	0.990587	0.999855	-0.271672	0.106753	0.341397	-0.138601	0.397586	0.99987	-0.0721039	0.656939	0.99975	-0.0170796	0.91628	0.969583	0.0708594	0.661737	0.96474	0.102692	0.527467	0.999963	3193	2884	2328	2033	2200	2883	2991	2416	1123	1465	1730	2113	2308	1482	2452	2912	1968	2612	1781	2419	2815	2509	2632	2430	6.63989
ENSMMUG00000000577	AKAP7	A-kinase anchoring protein 7 [Source:VGNC Symbol;Acc:VGNC:69772]	protein_coding	0.190355	0.453146	0.999855	0.42613	0.0955707	0.32258	0.302122	0.231956	0.99987	0.34594	0.169687	0.99975	0.572984	0.0280654	0.353007	0.316971	0.207831	0.916945	0.46895	0.0671134	0.999963	586	507	510	442	406	632	593	549	166	327	459	435	602	465	527	460	204	296	387	399	420	369	301	431	4.19875
ENSMMUG00000000580	SCN4A	sodium voltage-gated channel alpha subunit 4 [Source:VGNC Symbol;Acc:VGNC:76986]	protein_coding	0.554996	0.268225	0.999855	0.926896	0.0649968	0.266494	1.09897	0.0295117	0.804447	1.1377	0.0239974	0.99975	1.00726	0.0462103	0.378863	0.447546	0.367176	0.92229	0.952326	0.0578461	0.999963	39	44	63	46	99	74	37	48	47	80	158	241	120	75	88	208	44	102	88	123	147	163	132	98	0.369402
ENSMMUG00000000582	NOP58	NOP58 ribonucleoprotein [Source:VGNC Symbol;Acc:VGNC:75284]	protein_coding	0.0172475	0.933217	0.999855	0.0367651	0.858026	0.938946	0.088049	0.66855	0.99987	0.158065	0.4438	0.99975	-0.0388837	0.850299	0.947018	0.0666527	0.745483	0.974307	0.063096	0.758837	0.999963	3962	2999	3311	3523	3930	3051	3720	4278	1360	2869	2496	2336	3053	2312	3116	3205	2011	2071	2531	3099	2942	2243	2530	1754	6.951
ENSMMUG00000000583	CADM2	cell adhesion molecule 2 [Source:VGNC Symbol;Acc:VGNC:70674]	protein_coding	0.0435729	0.948361	0.999855	0.0673308	0.919821	0.96676	0.177206	0.788956	0.99987	0.102346	0.876904	0.99975	-0.252208	0.716199	0.890146	-0.363326	0.597854	0.958367	0.195764	0.767889	0.999963	49	26	38	68	49	40	36	44	17	29	24	19	32	16	14	141	39	77	75	71	61	46	72	14	0.681593
ENSMMUG00000000586	POLR3K	RNA polymerase III subunit K [Source:VGNC Symbol;Acc:VGNC:76024]	protein_coding	-0.0343693	0.873388	0.999855	-0.0688005	0.749597	0.886503	0.160186	0.450568	0.99987	0.191452	0.364385	0.99975	-0.0147201	0.945496	0.979242	0.197414	0.349818	0.91784	0.0901456	0.671352	0.999963	424	292	289	342	292	310	371	296	92	187	267	266	312	198	348	338	248	291	220	329	424	272	302	257	3.73415
ENSMMUG00000000588	RHBDF1	rhomboid 5 homolog 1 [Source:VGNC Symbol;Acc:VGNC:99583]	protein_coding	0.991144	0.0498032	0.999855	0.0494321	0.923594	0.968238	0.31305	0.535358	0.99987	0.0781478	0.878285	0.99975	-0.651792	0.248895	0.611588	0.580816	0.24271	0.916945	0.711003	0.155257	0.999963	20	37	15	17	33	21	19	25	8	28	22	30	8	3	30	31	17	35	17	21	27	14	41	32	-0.516959
ENSMMUG00000000589	MPG	N-methylpurine DNA glycosylase [Source:VGNC Symbol;Acc:VGNC:74915]	protein_coding	-0.13016	0.509823	0.999855	-0.170941	0.387427	0.650674	0.062756	0.745463	0.99987	0.034627	0.857298	0.99975	-0.0906321	0.644407	0.856764	0.0337382	0.860936	0.990687	0.000595	0.997548	0.999963	884	854	684	885	863	903	995	859	306	458	800	815	901	548	921	710	1084	921	711	954	1004	808	849	1000	4.78992
ENSMMUG00000000590	NPRL3	NPR3 like, GATOR1 complex subunit [Source:VGNC Symbol;Acc:VGNC:75173]	protein_coding	-0.0287067	0.900364	0.999855	-0.0963404	0.674751	0.847709	0.00191827	0.99327	0.999951	-0.0446043	0.844343	0.99975	0.0337678	0.882469	0.959042	-0.0566066	0.803293	0.982577	0.0392691	0.862775	0.999963	1160	1113	1084	1042	1376	1274	1082	988	458	502	692	837	669	660	631	1257	904	1215	919	1067	1085	943	1457	800	5.181
ENSMMUG00000000591	PFKFB4	6-phosphofructo-2-kinase/fructose-2,6-biphosphatase 4 [Source:VGNC Symbol;Acc:VGNC:75960]	protein_coding	-0.173502	0.5754	0.999855	0.268513	0.373667	0.640074	-0.152636	0.618249	0.99987	-0.333862	0.283904	0.99975	-0.143117	0.642287	0.855152	0.110449	0.712586	0.970379	0.0516808	0.863994	0.999963	761	583	749	570	583	701	726	473	238	270	931	738	603	507	802	738	896	1143	795	600	589	578	902	1122	4.57439
ENSMMUG00000000595	PKP2	plakophilin 2 [Source:VGNC Symbol;Acc:VGNC:76152]	protein_coding	-0.346483	0.625108	0.999855	-0.299454	0.669303	0.844866	0.0843386	0.900326	0.99987	0.401639	0.539075	0.99975	0.350833	0.597615	0.834897	0.372808	0.568758	0.955583	-0.126057	0.854592	0.999963	9	5	10	5	16	16	15	5	16	9	12	26	22	23	35	74	28	51	26	57	52	31	34	12	-1.49191
ENSMMUG00000000596	LUC7L	LUC7 like [Source:VGNC Symbol;Acc:VGNC:74461]	protein_coding	-0.0157257	0.938116	0.999855	-0.518661	0.0182387	0.14196	-0.168492	0.409481	0.99987	-0.0809195	0.68907	0.99975	-0.111036	0.585608	0.827998	-0.235612	0.252204	0.916945	0.0637875	0.752024	0.999963	4068	3298	1982	2930	2598	2578	2848	2506	954	1444	1453	1618	1742	1773	1728	2630	1532	1922	1280	1768	2653	1669	1776	2054	6.98907
ENSMMUG00000000599	FAM234A	family with sequence similarity 234 member A [Source:VGNC Symbol;Acc:VGNC:97769]	protein_coding	0.00105575	0.994759	0.999855	-0.119677	0.460004	0.707225	0.0139248	0.930635	0.99987	-0.00571146	0.971465	0.99975	-0.082252	0.610785	0.841417	-0.0850063	0.59651	0.958367	0.104344	0.515313	0.999963	2072	2032	1622	1772	1981	1972	1819	1786	718	886	1507	1653	1436	1035	1390	1756	1598	2053	1373	1658	1954	1555	1879	1865	6.01659
ENSMMUG00000000602	RGS11	regulator of G protein signaling 11 [Source:VGNC Symbol;Acc:VGNC:76916]	protein_coding	1.0554	0.0803938	0.999855	0.430919	0.478798	0.720962	0.103379	0.867323	0.99987	0.530421	0.3784	0.99975	0.195957	0.751785	0.906543	0.681565	0.254626	0.916945	0.812714	0.176779	0.999963	4	14	6	4	18	7	8	15	3	18	20	17	8	6	21	19	21	18	11	10	14	16	18	11	-2.32556
ENSMMUG00000000605	AXIN1	axin 1 [Source:VGNC Symbol;Acc:VGNC:70199]	protein_coding	0.0763361	0.683081	0.999855	0.0302804	0.871015	0.943611	0.13272	0.478583	0.99987	0.0820131	0.660244	0.99975	0.0833023	0.655924	0.862357	0.0247216	0.894403	0.991064	0.125551	0.502461	0.999963	2951	4216	3456	3001	3508	3692	3234	2741	1330	1597	2756	3000	3012	1970	2788	3744	3317	3516	2601	3735	3425	3353	3582	3216	6.52627
ENSMMUG00000000609	MRPL28	mitochondrial ribosomal protein L28 [Source:VGNC Symbol;Acc:VGNC:74758]	protein_coding	0.201128	0.415234	0.999855	-0.159512	0.522284	0.751385	0.116088	0.635784	0.99987	0.0580513	0.812205	0.99975	-0.25219	0.319301	0.66625	-0.0845668	0.731035	0.97161	-0.0738396	0.76472	0.999963	1329	1780	1105	1544	1409	1193	1386	1113	308	690	977	891	1014	637	1083	776	1419	1211	759	1156	1181	777	836	1256	5.37683
ENSMMUG00000000610	PGAP6	post-GPI attachment to proteins 6 [Source:VGNC Symbol;Acc:VGNC:97803]	protein_coding	0.00440612	0.987688	0.999855	0.37611	0.197153	0.467624	0.194732	0.497686	0.99987	-0.0667799	0.815133	0.99975	0.00951148	0.973422	0.989612	-0.01664	0.953518	0.995946	-0.206912	0.471342	0.999963	3959	5018	6038	4286	4636	4990	4434	2832	1984	2034	6432	6289	4650	3696	4894	3590	6287	7668	4993	5408	4694	4335	5201	6202	6.94991
ENSMMUG00000000613	RAB11FIP3	RAB11 family interacting protein 3 [Source:VGNC Symbol;Acc:VGNC:76500]	protein_coding	-0.121867	0.546304	0.999855	-0.12619	0.530986	0.757119	-0.016451	0.934086	0.99987	-0.0619326	0.755406	0.99975	-0.107246	0.594718	0.832618	-0.141981	0.478744	0.943212	0.0549514	0.781891	0.999963	991	952	1146	819	1290	1006	940	952	514	657	766	1126	788	630	823	1279	1143	1100	882	1167	1140	1126	1293	1018	4.95433
ENSMMUG00000000615	CAPN15	calpain 15 [Source:VGNC Symbol;Acc:VGNC:70470]	protein_coding	0.0151978	0.947757	0.999855	0.252348	0.27916	0.553081	0.125803	0.586249	0.99987	0.11805	0.608769	0.99975	-0.071902	0.757374	0.90858	-0.0317457	0.890588	0.990814	-0.0309117	0.893711	0.999963	1630	2110	2350	1682	2340	2220	1805	1477	665	933	1947	2038	1674	928	1653	1755	2714	2418	1984	2235	2295	1954	2227	2134	5.67089
ENSMMUG00000000616			protein_coding	-0.309159	0.62902	0.999855	-0.211583	0.737235	0.879099	-0.637103	0.332247	0.99987	-0.674727	0.305085	0.99975	-0.00272065	0.996507	0.998769	-0.655305	0.315764	0.916945	-0.216383	0.730001	0.999963	22	13	23	17	19	18	7	15	2	3	3	5	1	4	9	5	9	10	8	3	11	11	5	9	-0.393535
ENSMMUG00000000618	GGNBP2	gametotin binding protein 2 [Source:VGNC Symbol;Acc:VGNC:72746]	protein_coding	0.146346	0.452562	0.999855	-0.128423	0.510169	0.743417	-0.124341	0.523203	0.99987	0.0114818	0.952624	0.99975	-0.0991058	0.610854	0.841417	-0.167747	0.390703	0.928874	-0.0407175	0.833501	0.999963	2961	3273	2683	2844	3445	2777	2972	3680	1455	3171	2334	2387	2837	2537	2933	2514	2451	2162	2287	2332	2569	1916	1993	2026	6.53115
ENSMMUG00000000620	DHRS11	dehydrogenase/reductase 11 [Source:VGNC Symbol;Acc:VGNC:71792]	protein_coding	0.0150121	0.942302	0.999855	-0.355429	0.105193	0.339195	-0.290314	0.177507	0.99987	-0.358955	0.0986388	0.99975	-0.342357	0.119457	0.483383	-0.196349	0.349226	0.917632	-0.111053	0.593701	0.999963	621	547	320	361	353	418	441	378	148	240	334	304	308	213	341	318	324	388	261	317	333	276	337	427	4.28211
ENSMMUG00000000628	UBE3A	ubiquitin protein ligase E3A [Source:VGNC Symbol;Acc:VGNC:99337]	protein_coding	0.013533	0.95786	0.999855	0.428999	0.0974302	0.325562	0.270391	0.289052	0.99987	0.217368	0.391011	0.99975	0.510498	0.0512409	0.384709	0.135729	0.591624	0.958367	-0.221094	0.396919	0.999963	800	530	1041	719	805	854	776	483	505	998	811	992	983	1186	927	994	542	670	1056	990	960	948	896	523	4.64628
ENSMMUG00000000630	RC3H1	ring finger and CCCH-type domains 1 [Source:VGNC Symbol;Acc:VGNC:76861]	protein_coding	0.545878	0.40299	0.999855	1.89747	0.00478392	0.0686213	0.692872	0.284059	0.99987	0.430484	0.506528	0.99975	1.68131	0.0113534	0.333961	0.973609	0.130111	0.916945	0.614798	0.343085	0.999963	130	178	991	106	337	483	274	146	403	487	1026	1330	619	1561	809	1451	328	762	1171	770	361	944	1078	422	2.04679
ENSMMUG00000000632	SH3BP5L	SH3 binding domain protein 5 like [Source:VGNC Symbol;Acc:VGNC:77334]	protein_coding	-0.352107	0.0454589	0.999855	-0.174852	0.297495	0.571334	-0.189913	0.25836	0.99987	-0.175576	0.293231	0.99975	-0.211279	0.212657	0.578498	-0.235087	0.164487	0.916945	-0.049455	0.764041	0.999963	1926	1570	1513	1307	1554	1563	1491	1380	578	590	1187	1240	1220	880	1156	1383	1576	1425	1253	1477	1555	1333	1521	1684	5.9113
ENSMMUG00000000634	ZNF692	zinc finger protein 692 [Source:VGNC Symbol;Acc:VGNC:100195]	protein_coding	-0.070596	0.75066	0.999855	-0.232978	0.302087	0.576326	-0.137728	0.53531	0.99987	-0.31012	0.172531	0.99975	-0.327618	0.155401	0.523027	-0.292811	0.196165	0.916945	0.148402	0.498908	0.999963	1802	1657	1229	1337	1364	1215	1331	1436	352	448	638	707	552	481	604	1145	742	876	698	780	807	671	792	805	5.81541
ENSMMUG00000000642	THADA	THADA armadillo repeat containing [Source:VGNC Symbol;Acc:VGNC:79185]	protein_coding	-0.0619835	0.677249	0.999855	0.235155	0.119426	0.361863	0.228137	0.129732	0.99987	0.134613	0.362837	0.99975	0.155336	0.298056	0.647437	0.0914314	0.534856	0.950134	-0.119501	0.423967	0.999963	1608	1273	1824	1429	1641	1564	1612	1285	695	1014	1292	1679	1405	1205	1401	1567	1171	1390	1597	1701	1740	1503	1635	972	5.65131
ENSMMUG00000000643	MIER1	MIER1 transcriptional regulator [Source:VGNC Symbol;Acc:VGNC:74862]	protein_coding	0.186137	0.599304	0.999855	1.10858	0.00351062	0.0566415	0.210582	0.550451	0.99987	0.370809	0.29265	0.99975	0.678341	0.0605759	0.395217	0.425993	0.227596	0.916945	0.111316	0.752797	0.999963	632	610	2049	474	1242	1154	995	688	730	1213	1493	1600	1242	1479	1335	1857	887	1183	2112	1454	1188	1392	1568	686	4.30735
ENSMMUG00000000644	CEP85	centrosomal protein 85 [Source:VGNC Symbol;Acc:VGNC:71096]	protein_coding	0.283913	0.168483	0.999855	0.061071	0.76213	0.893769	-0.0275627	0.891276	0.99987	0.0296911	0.882829	0.99975	0.0365772	0.856203	0.949543	0.0886833	0.660321	0.96396	0.155778	0.44242	0.999963	2951	3676	3436	2283	3309	3989	3429	2786	1488	2578	3456	3624	3064	1970	3244	3510	3518	4594	2635	3450	3790	3330	3926	4260	6.52627
ENSMMUG00000000645	SLC35D1	solute carrier family 35 member D1 [Source:VGNC Symbol;Acc:VGNC:77535]	protein_coding	-0.000394	0.998839	0.999855	0.179414	0.503332	0.738022	0.031766	0.905756	0.99987	-0.0684523	0.7989	0.99975	0.415428	0.126395	0.492238	0.21519	0.418952	0.935305	0.00752606	0.977661	0.999963	939	754	749	536	590	1000	878	483	328	334	479	566	519	522	586	867	367	666	800	764	737	785	793	521	4.87677
ENSMMUG00000000648	IL23R	interleukin 23 receptor [Source:VGNC Symbol;Acc:VGNC:73626]	protein_coding	0.132833	0.866809	0.999855	0.74104	0.329224	0.602521	0.814859	0.281197	0.99987	0.293323	0.703125	0.99975	0.771619	0.310044	0.660129	0.841689	0.262667	0.916945	0.116801	0.882091	0.999963	23	13	23	14	12	18	39	6	17	16	27	51	28	34	26	109	19	66	96	104	90	97	95	24	-0.33557
ENSMMUG00000000649	UBXN11	UBX domain protein 11 [Source:VGNC Symbol;Acc:VGNC:79859]	protein_coding	-0.0765689	0.743523	0.999855	-0.122528	0.601088	0.80181	-0.2928	0.222896	0.99987	-0.206722	0.379048	0.99975	-0.205741	0.38786	0.714855	-0.0833534	0.718085	0.970379	0.0557608	0.808299	0.999963	235	190	220	228	257	221	253	272	95	145	212	196	182	152	191	228	267	292	180	145	196	185	248	214	2.88924
ENSMMUG00000000651	IL12RB2	interleukin 12 receptor subunit beta 2 [Source:VGNC Symbol;Acc:VGNC:73708]	protein_coding	0.183983	0.733051	0.999855	1.34834	0.0122295	0.115328	0.783185	0.137744	0.99987	0.19823	0.709148	0.99975	0.775142	0.143735	0.509109	1.20776	0.022881	0.907861	-0.00586869	0.991363	0.999963	67	118	260	80	91	136	238	49	88	80	244	245	123	133	251	324	202	240	481	521	325	461	508	121	1.11482
ENSMMUG00000000652	SERBP1	SERPINE1 mRNA binding protein 1 [Source:VGNC Symbol;Acc:VGNC:81566]	protein_coding	0.0284038	0.845508	0.999855	0.0463598	0.750694	0.887503	0.0971956	0.50735	0.99987	0.160633	0.278089	0.99975	0.187308	0.207737	0.57294	0.0977327	0.505312	0.94449	-0.0563596	0.699367	0.999963	7858	7069	7099	7411	7681	7532	8120	6804	2850	5479	6371	5871	7688	6577	8089	6220	5501	5282	5367	6800	6828	5797	5419	5057	7.9385
ENSMMUG00000000653	STMN1	stathmin 1 [Source:VGNC Symbol;Acc:VGNC:78264]	protein_coding	-0.128228	0.714662	0.999855	-0.68422	0.0669894	0.271435	0.15857	0.646794	0.99987	0.464085	0.183931	0.99975	0.518225	0.141181	0.50607	0.871544	0.0168824	0.907861	0.20752	0.548919	0.999963	1671	1161	653	1581	1587	2296	4268	1960	654	990	703	1058	1880	1172	3115	1704	1553	1791	1621	2761	3521	2920	1843	1529	5.70667
ENSMMUG00000000654	LPAR2	lysophosphatidic acid receptor 2 [Source:VGNC Symbol;Acc:VGNC:74409]	protein_coding	0.14103	0.494684	0.999855	-0.135228	0.517379	0.748137	-0.0202526	0.921633	0.99987	-0.113268	0.583706	0.99975	0.0242735	0.906504	0.967089	-0.0792155	0.700458	0.970023	0.123583	0.546979	0.999963	749	1019	803	581	770	886	875	749	517	608	705	1027	743	580	700	890	688	821	580	773	792	784	795	933	4.55154
ENSMMUG00000000655	PAFAH2	platelet activating factor acetylhydrolase 2 [Source:VGNC Symbol;Acc:VGNC:75749]	protein_coding	0.0701724	0.70367	0.999855	-0.417118	0.0361263	0.199742	0.076345	0.677314	0.99987	0.144754	0.42954	0.99975	0.112238	0.543148	0.809274	0.166439	0.364399	0.922026	0.0957287	0.601968	0.999963	1171	1287	738	905	1163	1199	1254	1027	538	739	666	1197	1129	724	978	987	747	866	697	969	1102	1039	1237	1078	5.19458
ENSMMUG00000000662	GBP3	guanylate binding protein 3 [Source:HGNC Symbol;Acc:HGNC:4184]	protein_coding	0.809254	0.099101	0.999855	2.48184	4.08e-05	0.00325972	1.56236	0.00344416	0.337935	1.02899	0.0404063	0.99975	0.655865	0.175841	0.541147	0.754617	0.122928	0.916945	-1.16849	0.0196868	0.999963	9746	13798	65608	34623	18718	17367	22093	2653	3646	19155	57905	26997	40297	26282	35305	5973	19100	21335	55215	36356	17680	9069	9765	7285	8.24906
ENSMMUG00000000663	GBP7	guanylate binding protein 7 [Source:HGNC Symbol;Acc:HGNC:29606]	protein_coding	0.435659	0.117261	0.999855	1.64386	4.66e-06	0.000645	0.650775	0.0238214	0.767074	0.130421	0.629638	0.99975	0.237448	0.383046	0.712087	0.0303206	0.910478	0.9926	-0.535093	0.0582615	0.999963	4526	6581	17654	7123	6197	5705	5641	3078	1351	3710	8440	5129	4083	5567	4846	3353	6415	6349	14666	8306	4857	3258	3669	2482	7.1429
ENSMMUG00000000667	ZMYM3	zinc finger MYM-type containing 3 [Source:VGNC Symbol;Acc:VGNC:78886]	protein_coding	-0.0767475	0.743189	0.999855	0.0891508	0.700753	0.859938	0.0896773	0.698584	0.99987	-0.0683966	0.768184	0.99975	0.194187	0.404957	0.725913	0.0151963	0.947563	0.995946	0.222483	0.339108	0.999963	1526	1354	1518	1104	1452	1573	1512	1120	762	649	1271	1520	1083	1248	1161	2297	1092	1806	1367	1728	1580	1483	1701	1476	5.57591
ENSMMUG00000000670	RABGAP1	RAB GTPase activating protein 1 [Source:VGNC Symbol;Acc:VGNC:107114]	protein_coding	0.0898901	0.626878	0.999855	0.212799	0.252757	0.526416	0.232634	0.211684	0.99987	0.144867	0.431512	0.99975	0.308776	0.102389	0.463532	0.159123	0.388048	0.9288	0.126337	0.4934	0.999963	1652	1737	1878	1475	2062	1836	1790	1515	881	1004	1314	1721	1393	1522	1558	2161	1111	1659	1740	1937	1699	1669	1821	1191	5.6902
ENSMMUG00000000671	IDS	iduronate 2-sulfatase [Source:VGNC Symbol;Acc:VGNC:101480]	protein_coding	0.0654197	0.782232	0.999855	0.45583	0.065514	0.267451	0.140531	0.554573	0.99987	0.096543	0.684219	0.99975	0.466719	0.0597016	0.393068	0.114595	0.629607	0.962414	-0.0289983	0.902414	0.999963	7243	7587	11583	6043	8242	9219	7465	5432	5638	7413	10379	12142	11077	10558	9576	13945	7940	10415	12547	11690	10241	13959	13639	7934	7.82096
ENSMMUG00000000676	FBXO28	F-box protein 28 [Source:VGNC Symbol;Acc:VGNC:72592]	protein_coding	0.102727	0.661019	0.999855	0.418917	0.0783805	0.291125	0.20334	0.383308	0.99987	0.381991	0.104921	0.99975	0.370718	0.118328	0.483102	0.345064	0.141289	0.916945	0.289636	0.216861	0.999963	623	734	932	549	1090	876	819	833	489	670	844	1020	940	673	1033	1231	564	624	840	830	783	897	889	529	4.28673
ENSMMUG00000000677	DHX38	DEAH-box helicase 38 [Source:VGNC Symbol;Acc:VGNC:71640]	protein_coding	-0.226169	0.112616	0.999855	-0.141066	0.312239	0.586653	-0.157034	0.261835	0.99987	-0.211291	0.135658	0.99975	-0.241735	0.0912042	0.448175	-0.301213	0.0383166	0.907861	-0.0471049	0.732664	0.999963	3487	3134	3291	2800	3803	2961	2925	3130	1637	1808	2733	3076	2351	2310	2632	3606	3416	3341	2880	3191	3277	2718	3180	3047	6.76687
ENSMMUG00000000681	CLMN	calmin [Source:VGNC Symbol;Acc:VGNC:71232]	protein_coding	-0.121333	0.808208	0.999855	0.232107	0.631449	0.820816	0.115593	0.811941	0.99987	-0.286726	0.565826	0.99975	-0.314135	0.535901	0.805095	-0.297536	0.551179	0.953897	-0.857771	0.113296	0.999963	82	143	181	178	187	136	101	63	115	77	204	192	169	191	253	197	539	449	351	321	180	144	226	115	1.39715
ENSMMUG00000000684	ACADSB	acyl-CoA dehydrogenase short/branched chain [Source:VGNC Symbol;Acc:VGNC:81343]	protein_coding	0.0207699	0.924188	0.999855	-0.0587069	0.788192	0.907915	0.156897	0.469277	0.99987	0.168625	0.435081	0.99975	0.495254	0.028614	0.353007	0.255486	0.239733	0.916945	0.13486	0.533764	0.999963	1529	1030	908	1034	1004	1393	1378	826	410	593	763	896	1104	1083	1002	1218	490	842	725	931	961	935	918	815	5.57874
ENSMMUG00000000687	ETV7	ETS variant transcription factor 7 [Source:VGNC Symbol;Acc:VGNC:72293]	protein_coding	0.133237	0.723993	0.999855	1.88338	1.96e-05	0.00190995	0.724964	0.0553848	0.904661	0.0595284	0.873481	0.99975	-0.341538	0.386719	0.714085	-0.272825	0.478618	0.943212	-0.922179	0.0326612	0.999963	334	573	2101	817	624	420	434	197	88	304	1144	523	408	237	326	219	1069	434	1372	761	382	282	345	245	3.39211
ENSMMUG00000000688	CD96	CD96 molecule [Source:VGNC Symbol;Acc:VGNC:70773]	protein_coding	0.02071	0.940323	0.999855	-0.42146	0.144362	0.396364	-0.0839233	0.761785	0.99987	0.240166	0.382808	0.99975	0.328123	0.23833	0.60269	0.377177	0.174572	0.916945	0.145949	0.595879	0.999963	1146	1081	707	665	1037	1410	1502	1072	859	1253	1128	1585	1854	1287	1681	2250	1385	1591	1224	2026	2623	2241	2663	1417	5.16351
ENSMMUG00000000690	CTNNAL1	catenin alpha like 1 [Source:VGNC Symbol;Acc:VGNC:71544]	protein_coding	0.120401	0.72738	0.999855	-0.367946	0.308196	0.583009	-0.325606	0.36279	0.99987	0.168624	0.620999	0.99975	0.125983	0.715333	0.889774	-0.124019	0.721123	0.970379	0.0712063	0.836339	0.999963	100	120	69	104	109	88	106	160	33	93	58	56	87	93	85	78	78	51	56	46	95	70	54	48	1.67608
ENSMMUG00000000694	PHLDB2	pleckstrin homology like domain family B member 2 [Source:VGNC Symbol;Acc:VGNC:75883]	protein_coding	-0.421666	0.463076	0.999855	0.327704	0.537924	0.762549	-0.531511	0.356649	0.99987	-0.640291	0.270709	0.99975	-0.393232	0.489291	0.779508	-0.387638	0.488588	0.943285	-0.538459	0.352472	0.999963	14	21	33	12	29	12	12	18	15	12	26	21	13	31	26	41	55	25	43	26	16	21	36	8	-0.966945
ENSMMUG00000000695	TMEM245	transmembrane protein 245 [Source:VGNC Symbol;Acc:VGNC:78933]	protein_coding	0.183072	0.307515	0.999855	0.415008	0.0255881	0.169333	0.27424	0.128703	0.99987	0.143105	0.419365	0.99975	0.341554	0.0626193	0.398356	0.187709	0.291277	0.916945	0.250152	0.164407	0.999963	1036	1010	1097	904	902	1095	1003	825	514	770	1096	1175	1123	1008	1025	1489	696	1061	1271	1175	1128	1055	1223	959	5.01825
ENSMMUG00000000699	CPSF2	cleavage and polyadenylation specific factor 2 [Source:VGNC Symbol;Acc:VGNC:71473]	protein_coding	-0.0961098	0.616769	0.999855	0.437041	0.0263335	0.171317	0.431184	0.0279054	0.797447	0.379744	0.0495762	0.99975	0.46003	0.0202517	0.347176	0.426551	0.0288785	0.907861	0.0371425	0.84405	0.999963	757	504	906	723	764	751	871	507	302	499	705	899	883	865	1044	878	550	665	887	948	986	829	808	606	4.56682
ENSMMUG00000000700	CLN3	CLN3 lysosomal/endosomal transmembrane protein, battenin [Source:HGNC Symbol;Acc:HGNC:2074]	protein_coding	-0.0472622	0.792693	0.999855	-0.0447508	0.803365	0.915202	-0.00364753	0.983796	0.99987	-0.0612335	0.73353	0.99975	-0.18325	0.313795	0.663219	-0.0978232	0.587331	0.958367	-0.0803114	0.65553	0.999963	4811	5761	5008	4146	5251	4548	4860	3641	2213	2657	4403	5399	4302	3080	4219	4344	4844	4782	3813	4485	4714	3975	4837	5390	7.23095
ENSMMUG00000000704	NUP155	nucleoporin 155 [Source:VGNC Symbol;Acc:VGNC:84456]	protein_coding	-0.0534856	0.800031	0.999855	-0.128418	0.54484	0.76605	0.0997359	0.632813	0.99987	0.0475855	0.819035	0.99975	0.0792325	0.705702	0.884836	0.109078	0.599863	0.958367	-0.0374832	0.858196	0.999963	1285	836	824	844	919	939	1133	932	413	671	625	872	756	744	877	1073	663	906	952	1172	1330	962	1065	639	5.32835
ENSMMUG00000000706	FLNB	filamin B [Source:VGNC Symbol;Acc:VGNC:72672]	protein_coding	-0.0920724	0.775169	0.999855	0.818926	0.015969	0.133744	0.323505	0.314653	0.99987	0.114371	0.719986	0.99975	0.295356	0.359002	0.694175	0.118764	0.709692	0.97008	0.100701	0.752751	0.999963	1519	1194	2532	1219	2067	1537	1308	1284	1094	1310	3423	3050	1928	1967	2310	3673	2303	3083	4233	3858	2780	3636	3755	1896	5.56929
ENSMMUG00000000707	APOBR	apolipoprotein B receptor [Source:VGNC Symbol;Acc:VGNC:69892]	protein_coding	-0.0266066	0.924582	0.999855	0.2278	0.419185	0.677651	0.30908	0.275738	0.99987	0.0824079	0.768592	0.99975	0.222395	0.430529	0.742437	0.0341627	0.902872	0.992102	0.0898155	0.748697	0.999963	1838	2418	2978	2681	3002	2977	2396	1987	1486	1714	3785	4375	3186	3315	3478	2831	4075	3896	2796	3488	3192	2796	3334	4611	5.84391
ENSMMUG00000000711	TRPV1	transient receptor potential cation channel subfamily V member 1 [Source:VGNC Symbol;Acc:VGNC:78777]	protein_coding	-0.404642	0.465897	0.999855	-1.10188	0.0733217	0.282111	-1.41983	0.0282946	0.798276	-0.986514	0.0983814	0.99975	-0.881306	0.138753	0.503452	-1.02067	0.0880497	0.908451	-0.58149	0.304046	0.999963	38	18	16	8	32	16	20	36	10	18	6	13	7	12	6	28	49	44	36	19	25	27	46	11	0.33412
ENSMMUG00000000712	CDH6	cadherin 6 [Source:VGNC Symbol;Acc:VGNC:70974]	protein_coding	1.3265	0.040415	0.999855	2.07694	0.0019352	0.0392656	1.48404	0.0223888	0.757903	1.04901	0.101876	0.99975	1.54696	0.0180088	0.34468	1.48302	0.0219517	0.907861	1.18483	0.0663273	0.999963	5	5	31	9	6	15	18	8	3	24	17	13	11	12	12	13	3	13	14	20	17	12	13	12	-2.11587
ENSMMUG00000000713	HEXIM2	HEXIM P-TEFb complex subunit 2 [Source:VGNC Symbol;Acc:VGNC:73251]	protein_coding	-0.32529	0.417441	0.999855	-0.459523	0.258285	0.53197	-0.150484	0.69965	0.99987	-0.207391	0.594766	0.99975	-0.401371	0.321722	0.666511	-0.324718	0.411349	0.931924	0.166948	0.661372	0.999963	599	195	233	316	208	247	256	252	43	78	118	137	132	99	136	171	113	191	93	126	210	103	129	250	4.23028
ENSMMUG00000000715	PPP1R13L	protein phosphatase 1 regulatory subunit 13 like [Source:HGNC Symbol;Acc:HGNC:18838]	protein_coding	-0.0422328	0.868557	0.999855	-0.161015	0.531672	0.757562	-0.123417	0.628924	0.99987	-0.216868	0.39896	0.99975	-0.0537946	0.832994	0.940162	-0.316852	0.225182	0.916945	-0.015842	0.949999	0.999963	122	126	123	85	124	105	105	105	43	71	107	110	76	96	84	111	152	132	81	136	131	120	116	138	1.95687
ENSMMUG00000000717	POLR1G	RNA polymerase I subunit G [Source:VGNC Symbol;Acc:VGNC:103844]	protein_coding	-0.421506	0.335207	0.999855	-0.0726117	0.862709	0.940308	0.250611	0.542223	0.99987	0.280958	0.491203	0.99975	0.436685	0.288648	0.639808	0.194739	0.634485	0.962414	0.200207	0.626668	0.999963	337	128	164	208	160	177	268	142	33	90	194	134	208	272	166	198	140	117	100	243	266	179	162	222	3.40492
ENSMMUG00000000718	ERCC1	ERCC excision repair 1, endonuclease non-catalytic subunit [Source:VGNC Symbol;Acc:VGNC:72422]	protein_coding	-0.0705741	0.672356	0.999855	-0.326043	0.0624643	0.261628	-0.141507	0.398533	0.99987	-0.246313	0.148764	0.99975	-0.416515	0.0209959	0.349525	-0.171682	0.306677	0.916945	-0.0588475	0.722864	0.999963	1772	1813	1309	1770	1547	1497	1654	1615	647	883	1257	1233	1270	748	1470	1356	1697	1645	1092	1322	1413	1157	1339	1566	5.79122
ENSMMUG00000000719	SKA1	spindle and kinetochore associated complex subunit 1 [Source:VGNC Symbol;Acc:VGNC:77577]	protein_coding	0.36795	0.51184	0.999855	-0.0608768	0.915538	0.964482	-0.0241806	0.96625	0.99987	0.40789	0.462791	0.99975	0.315099	0.576142	0.824001	0.605636	0.273573	0.916945	0.256008	0.648878	0.999963	59	101	55	63	110	91	176	182	41	136	53	42	66	57	132	90	123	74	151	189	204	162	97	54	0.938098
ENSMMUG00000000722	RHBDD1	rhomboid domain containing 1 [Source:VGNC Symbol;Acc:VGNC:76803]	protein_coding	0.203693	0.286766	0.999855	0.462207	0.0191523	0.145327	0.422896	0.0303532	0.809942	0.195196	0.300436	0.99975	0.45387	0.0216091	0.349525	0.434427	0.0256408	0.907861	0.0284958	0.880658	0.999963	321	350	411	430	335	422	403	288	146	223	338	329	316	362	397	380	278	387	431	426	426	344	469	239	3.33526
ENSMMUG00000000729	CFB	complement factor B [Source:HGNC Symbol;Acc:HGNC:1037]	protein_coding	0.340918	0.57269	0.999855	1.94367	0.00271843	0.0487203	1.10811	0.0686494	0.933866	0.465619	0.436109	0.99975	0.363901	0.546298	0.810736	0.00347606	0.995417	0.999378	-1.08799	0.108335	0.999963	292	732	2497	1318	1161	1029	584	199	444	545	4513	1894	1577	1521	1964	373	2566	2354	2783	2418	1044	672	643	888	3.19971
ENSMMUG00000000730	SPTA1	spectrin alpha, erythrocytic 1 [Source:VGNC Symbol;Acc:VGNC:77868]	protein_coding	0.852611	0.516072	0.999855	0.819288	0.534237	0.759609	0.122235	0.929213	0.99987	-0.506562	0.725376	0.99975	0.44733	0.740516	0.900564	1.26256	0.323744	0.916945	0.799565	0.544886	0.999963	18	11	26	12	12	14	10	39	2	34	19	6	4	14	6	43	17	28	19	31	14	20	554	5	-0.651937
ENSMMUG00000000735	NELFE	negative elongation factor complex member E [Source:VGNC Symbol;Acc:VGNC:83437]	protein_coding	-0.167933	0.438524	0.999855	-0.465012	0.0415643	0.214259	-0.211484	0.330027	0.99987	-0.246858	0.256889	0.99975	-0.607807	0.0104336	0.332768	-0.376031	0.0914569	0.908451	-0.315196	0.153395	0.999963	2505	2480	1590	2522	2585	1866	2169	2589	837	1214	1593	1477	1424	929	1616	1153	2055	1596	1176	1480	1657	1113	1339	1488	6.29009
ENSMMUG00000000736	SKIV2L	Ski2 like RNA helicase [Source:VGNC Symbol;Acc:VGNC:77375]	protein_coding	-0.174492	0.310466	0.999855	-0.315841	0.0739992	0.28346	-0.273344	0.118062	0.998413	-0.296993	0.090893	0.99975	-0.507563	0.00674324	0.329234	-0.309841	0.0786449	0.907861	0.0105887	0.950109	0.999963	3512	3649	2819	2473	3485	2876	3025	3277	1502	1573	2451	2854	2077	1350	2370	3243	3139	3107	2215	2599	2876	2319	2848	3101	6.77717
ENSMMUG00000000737	HAGH	hydroxyacylglutathione hydrolase [Source:VGNC Symbol;Acc:VGNC:73343]	protein_coding	-0.158458	0.418329	0.999855	-0.384339	0.0598292	0.256841	-0.150841	0.437878	0.99987	-0.186406	0.338604	0.99975	-0.275112	0.168294	0.534798	-0.152768	0.430564	0.935953	-0.140353	0.469804	0.999963	2062	1830	1180	1541	1437	1452	1648	1385	427	561	975	1001	990	788	1037	1083	1288	1289	853	1133	1362	944	1221	1191	6.00962
ENSMMUG00000000738	FAHD1	fumarylacetoacetate hydrolase domain containing 1 [Source:VGNC Symbol;Acc:VGNC:99507]	protein_coding	-0.197925	0.491019	0.999855	-0.141723	0.618924	0.813392	-0.0448762	0.873293	0.99987	0.0840021	0.761987	0.99975	0.0465567	0.868534	0.954132	-0.152443	0.589555	0.958367	-0.118097	0.676815	0.999963	122	85	123	131	176	143	130	130	50	132	121	105	131	138	127	127	203	128	116	167	156	116	135	120	1.95687
ENSMMUG00000000740	SPATA2	spermatosis associated 2 [Source:VGNC Symbol;Acc:VGNC:77923]	protein_coding	0.299014	0.336206	0.999855	0.0277565	0.928863	0.970792	-0.189673	0.548096	0.99987	-0.289922	0.361877	0.99975	-0.10969	0.728061	0.895826	-0.410206	0.204764	0.916945	-0.0464793	0.881448	0.999963	417	913	594	494	730	702	404	842	407	466	725	651	564	506	618	515	864	867	577	537	405	458	532	533	3.71027
ENSMMUG00000000741	DXO	decapping exoribonuclease [Source:VGNC Symbol;Acc:VGNC:71970]	protein_coding	-0.05636	0.757238	0.999855	-0.432844	0.0278526	0.176867	-0.252595	0.176874	0.99987	-0.271042	0.147323	0.99975	-0.508255	0.0120197	0.33629	-0.421075	0.0305777	0.907861	-0.195376	0.290605	0.999963	1319	1190	919	1163	1275	1017	1034	1096	456	690	751	774	732	530	663	754	851	874	541	664	731	516	734	815	5.36596
ENSMMUG00000000747	STK19	serine/threonine kinase 19 [Source:VGNC Symbol;Acc:VGNC:83471]	protein_coding	0.0941865	0.558597	0.999855	-0.125226	0.442829	0.695579	-0.12668	0.436279	0.99987	-0.101322	0.529373	0.99975	-0.381368	0.0303692	0.353007	-0.0684536	0.669312	0.966001	0.00352974	0.98241	0.999963	599	672	489	520	565	497	566	486	232	345	427	423	401	240	457	522	494	555	454	470	572	401	543	536	4.23028
ENSMMUG00000000750	RFFL	ring finger and FYVE like domain containing E3 ubiquitin protein ligase [Source:HGNC Symbol;Acc:HGNC:24821]	protein_coding	0.0481166	0.741782	0.999855	0.0921828	0.527649	0.754757	0.119566	0.413128	0.99987	0.0888735	0.5409	0.99975	0.110042	0.452561	0.757346	0.19205	0.19232	0.916945	0.0863846	0.553277	0.999963	1590	1799	1849	1475	1818	1882	1887	1573	944	1196	1440	1883	1852	1282	1945	1967	1373	1589	1605	1791	1660	1623	1895	1492	5.63509
ENSMMUG00000000751	NLE1	notchless homolog 1 [Source:VGNC Symbol;Acc:VGNC:75217]	protein_coding	-0.193348	0.462513	0.999855	-0.759928	0.0103311	0.104134	-0.438982	0.107725	0.99129	-0.251912	0.335923	0.99975	-0.793815	0.00836489	0.331883	-0.27368	0.297283	0.916945	0.136061	0.592929	0.999963	631	563	305	433	571	437	559	866	150	253	245	269	264	120	368	488	542	406	277	377	507	305	361	338	4.30507
ENSMMUG00000000752	AHRR	aryl hydrocarbon receptor repressor [Source:VGNC Symbol;Acc:VGNC:108143]	protein_coding	-0.178397	0.360395	0.999855	-0.0534744	0.780287	0.904689	0.114888	0.547303	0.99987	0.0564115	0.766663	0.99975	-0.0756331	0.694405	0.880003	0.0697753	0.713624	0.970379	-0.0637456	0.739258	0.999963	1981	1421	1492	1859	1406	1430	1829	1299	497	910	1364	1293	1654	1163	1681	1278	1462	1283	1208	1589	1751	1254	1359	1596	5.95187
ENSMMUG00000000754	DMXL2	Dmx like 2 [Source:VGNC Symbol;Acc:VGNC:71936]	protein_coding	0.154712	0.723997	0.999855	1.48689	0.00209202	0.041157	0.655634	0.138482	0.99987	0.518482	0.237153	0.99975	1.04718	0.0223395	0.349525	0.738748	0.0966333	0.908451	0.068317	0.875768	0.999963	766	1113	4058	1147	2321	2227	1690	756	1318	1108	3577	4540	2931	4672	3473	2688	2050	3211	5044	2744	1887	2510	3481	2071	4.58381
ENSMMUG00000000756	TPRA1	transmembrane protein adipocyte associated 1 [Source:VGNC Symbol;Acc:VGNC:79848]	protein_coding	0.0178565	0.942219	0.999855	0.221972	0.364483	0.632176	0.0411136	0.86629	0.99987	-0.0291835	0.904767	0.99975	-0.144576	0.562679	0.81707	-0.0345056	0.887571	0.990814	0.097197	0.690106	0.999963	1137	1191	1148	951	909	1034	1072	998	291	342	797	632	642	365	611	541	514	668	542	625	665	526	583	789	5.15216
ENSMMUG00000000757	RNF114	ring finger protein 114 [Source:VGNC Symbol;Acc:VGNC:76725]	protein_coding	0.0099301	0.949343	0.999855	0.621258	0.000622	0.020424	0.203855	0.200788	0.99987	0.00817097	0.958278	0.99975	-0.176856	0.265297	0.623262	-0.176536	0.265632	0.916945	-0.317939	0.0522693	0.999963	4226	4865	7531	5158	4336	4146	4017	3425	2130	3030	5442	4249	4457	3166	4095	2875	4059	3949	5784	4975	4490	3034	3611	3731	7.04401
ENSMMUG00000000759	PDE3B	phosphodiesterase 3B [Source:VGNC Symbol;Acc:VGNC:75914]	protein_coding	-0.0482184	0.877582	0.999855	-0.112692	0.719331	0.868818	-0.053993	0.862338	0.99987	0.263008	0.393895	0.99975	0.393048	0.208472	0.574107	0.300261	0.330915	0.916945	0.239358	0.439159	0.999963	1016	845	1073	573	968	1109	1064	630	773	825	687	1442	1228	1185	1239	1790	631	927	852	959	1536	1236	1508	1286	4.99019
ENSMMUG00000000761	CYP2R1	cytochrome P450 family 2 subfamily R member 1 [Source:VGNC Symbol;Acc:VGNC:103604]	protein_coding	0.366476	0.174488	0.999855	-0.303411	0.27931	0.553081	0.0411596	0.878145	0.99987	0.21506	0.417622	0.99975	0.157068	0.559769	0.815527	0.266254	0.316052	0.916945	0.524298	0.0534332	0.999963	471	423	217	325	320	356	409	411	87	196	179	189	241	142	225	316	125	227	138	196	269	237	249	252	3.88501
ENSMMUG00000000765	ZRANB3	zinc finger RANBP2-type containing 3 [Source:VGNC Symbol;Acc:VGNC:79486]	protein_coding	-0.0205876	0.922515	0.999855	-0.34936	0.117128	0.357584	-0.0435748	0.836006	0.99987	-0.218074	0.309159	0.99975	0.0722609	0.731121	0.896702	-0.0883311	0.674137	0.966385	-0.192437	0.371087	0.999963	392	320	197	248	218	305	300	259	129	191	198	262	255	240	245	307	214	272	250	308	303	283	299	181	3.6216
ENSMMUG00000000766	KLHDC3	kelch domain containing 3 [Source:VGNC Symbol;Acc:VGNC:74091]	protein_coding	-0.219376	0.263074	0.999855	-0.172509	0.373961	0.640293	-0.166372	0.390135	0.99987	-0.121443	0.527321	0.99975	-0.22507	0.251051	0.612608	-0.0476836	0.802836	0.982577	0.0380981	0.84186	0.999963	2505	2298	1977	1724	2217	2268	2400	1775	889	790	1656	1705	1701	1056	1880	2163	1831	2171	1563	1934	1978	1673	1936	2264	6.29009
ENSMMUG00000000767	ZNF398	zinc finger protein 398 [Source:VGNC Symbol;Acc:VGNC:108455]	protein_coding	0.0478177	0.799367	0.999855	0.0273702	0.883956	0.949494	0.217457	0.246532	0.99987	0.388796	0.042121	0.99975	0.278453	0.142606	0.50793	0.111375	0.548357	0.953268	0.126485	0.498314	0.999963	525	417	428	456	509	486	447	439	217	353	435	489	574	463	493	614	391	531	457	618	811	571	610	419	4.04085
ENSMMUG00000000768	PTPRM	protein tyrosine phosphatase receptor type M [Source:VGNC Symbol;Acc:VGNC:76619]	protein_coding	0.353711	0.61568	0.999855	0.654097	0.34307	0.613103	0.101145	0.886739	0.99987	0.192896	0.783068	0.99975	0.617103	0.373069	0.704901	0.200385	0.774437	0.978133	0.564151	0.415737	0.999963	21	25	29	18	28	25	22	35	4	8	12	9	11	17	10	64	20	31	42	30	23	29	34	5	-0.453928
ENSMMUG00000000769	NLRC5	NLR family CARD domain containing 5 [Source:VGNC Symbol;Acc:VGNC:75285]	protein_coding	-0.0511178	0.801272	0.999855	0.724867	0.00173353	0.0371669	0.137168	0.502537	0.99987	-0.262252	0.205016	0.99975	-0.517962	0.0169536	0.343953	-0.341784	0.10279	0.910627	-0.257939	0.211958	0.999963	17318	19711	34801	16017	20432	15424	15550	14058	7860	9105	22537	21868	12322	7151	13149	16872	20229	21767	28441	20538	14911	13506	15618	13292	9.0783
ENSMMUG00000000775	ZNF132	zinc finger protein 132 [Source:VGNC Symbol;Acc:VGNC:78838]	protein_coding	-0.61254	0.525519	0.999855	-0.640129	0.509409	0.742784	1.43279	0.0971082	0.981665	0.750476	0.388584	0.99975	1.03503	0.234638	0.599599	1.25638	0.144465	0.916945	0.609171	0.488971	0.999963	21	2	8	10	11	8	17	6	0	3	0	15	4	6	5	14	3	3	6	15	13	16	21	4	-0.453928
ENSMMUG00000000777	DST	dystonin [Source:VGNC Symbol;Acc:VGNC:81061]	protein_coding	0.183663	0.575274	0.999855	1.20248	0.00107769	0.0286754	0.131248	0.687801	0.99987	-0.179406	0.586063	0.99975	0.0965283	0.768357	0.913428	-0.155998	0.635211	0.962414	0.152786	0.64009	0.999963	2397	1463	4791	1544	2347	1897	1499	1784	1046	2301	2524	1991	1361	1686	1696	3303	977	1679	4298	1999	1198	1447	1605	1073	6.22657
ENSMMUG00000000779	NUDCD3	NudC domain containing 3 [Source:VGNC Symbol;Acc:VGNC:75447]	lncRNA	-0.2448	0.19974	0.999855	-0.0900629	0.629241	0.819254	0.0796946	0.66787	0.99987	-0.0708236	0.703132	0.99975	-0.239267	0.209444	0.575443	-0.079087	0.670601	0.966223	-0.0686276	0.712306	0.999963	3442	2784	2866	2937	2633	2966	2962	2465	1038	1019	2039	2342	2097	1140	2127	2573	2227	2615	2039	2707	2948	2258	2552	2146	6.74815
ENSMMUG00000000784	BORA	BORA aurora kinase A activator [Source:VGNC Symbol;Acc:VGNC:70376]	protein_coding	0.190055	0.32817	0.999855	0.104291	0.58961	0.794752	0.156281	0.417951	0.99987	0.19725	0.30505	0.99975	0.270027	0.167683	0.533962	0.335684	0.0856394	0.908451	0.372085	0.0594049	0.999963	572	448	476	402	500	522	668	578	239	463	392	525	497	450	570	633	306	478	489	529	586	490	509	474	4.16401
ENSMMUG00000000786	NHEJ1	non-homologous end joining factor 1 [Source:VGNC Symbol;Acc:VGNC:75257]	protein_coding	-0.0394866	0.861288	0.999855	0.676242	0.00423148	0.0632663	0.543309	0.0181245	0.701572	0.112731	0.608887	0.99975	0.325688	0.147687	0.51358	0.208415	0.344451	0.916945	0.0246409	0.91191	0.999963	325	289	512	338	277	364	319	223	124	134	353	377	291	242	308	359	254	366	416	494	384	365	387	265	3.35299
ENSMMUG00000000787	DIS3	DIS3 homolog, exosome endoribonuclease and 3'-5' exoribonuclease [Source:VGNC Symbol;Acc:VGNC:71687]	protein_coding	0.084988	0.698049	0.999855	0.170942	0.435281	0.690608	0.0919667	0.67343	0.99987	0.213392	0.329323	0.99975	0.299858	0.176574	0.541513	0.091765	0.673176	0.966385	0.111082	0.610919	0.999963	2132	1347	1585	1307	1459	1556	1777	1513	590	1507	1420	1501	1566	1495	1339	1621	857	1063	1266	1353	1791	1429	1335	1117	6.05772
ENSMMUG00000000788	SLC23A3	solute carrier family 23 member 3 [Source:VGNC Symbol;Acc:VGNC:81572]	protein_coding	-0.169973	0.684288	0.999855	-0.604027	0.170879	0.433301	-1.1099	0.0212696	0.749421	-0.656556	0.135842	0.99975	-0.352754	0.40916	0.729098	-0.665616	0.130589	0.916945	0.196846	0.622946	0.999963	33	25	15	8	21	23	16	18	6	7	8	12	7	7	11	20	16	21	15	7	14	16	12	32	0.143475
ENSMMUG00000000789	COX18	cytochrome c oxidase assembly factor COX18 [Source:VGNC Symbol;Acc:VGNC:71591]	protein_coding	0.125673	0.667194	0.999855	0.486231	0.0980619	0.326542	0.227446	0.433269	0.99987	0.286183	0.321676	0.99975	0.272974	0.350208	0.687103	0.277116	0.33689	0.916945	-0.00118253	0.996777	0.999963	84	78	140	61	99	97	81	66	51	97	103	134	108	75	125	111	75	86	103	118	122	117	129	81	1.43094
ENSMMUG00000000790	ANKRD17	ankyrin repeat domain 17 [Source:VGNC Symbol;Acc:VGNC:84240]	protein_coding	-0.0150477	0.964038	0.999855	0.880017	0.0130419	0.119655	0.406018	0.226304	0.99987	0.209624	0.52761	0.99975	0.738132	0.0337662	0.359939	0.346455	0.299402	0.916945	0.150073	0.651314	0.999963	1706	1478	4240	1311	2478	2621	2046	1417	1280	1252	2590	3540	2166	3309	2383	3976	1771	3003	3742	3630	2489	3132	3676	1737	5.73654
ENSMMUG00000000791	CNPPD1	cyclin Pas1/PHO80 domain containing 1 [Source:VGNC Symbol;Acc:VGNC:71347]	protein_coding	0.0379387	0.813097	0.999855	0.34974	0.0388371	0.207459	0.134673	0.405176	0.99987	-0.0522328	0.744939	0.99975	-0.0819133	0.610438	0.84137	-0.163655	0.313218	0.916945	0.0713648	0.65711	0.999963	5520	5932	7603	5747	6074	5593	5414	5229	2577	3682	6903	5978	5139	4473	5067	4998	5298	5856	5320	5695	5081	4018	4609	6528	7.42919
ENSMMUG00000000792	RETREG2	reticulophagy regulator family member 2 [Source:VGNC Symbol;Acc:VGNC:76851]	protein_coding	-0.174285	0.317003	0.999855	-0.0399688	0.816136	0.921143	0.041691	0.808311	0.99987	-0.0508479	0.767407	0.99975	-0.133534	0.440711	0.749769	-0.0696626	0.685611	0.967708	-0.0248492	0.884996	0.999963	4242	4481	4444	4043	5084	4598	4180	3745	1934	1849	3766	4114	3621	2464	3921	3985	4020	4305	3236	4231	3770	3472	4093	4090	7.04946
ENSMMUG00000000795	BEND6	BEN domain containing 6 [Source:VGNC Symbol;Acc:VGNC:70355]	protein_coding	0.0324477	0.947119	0.999855	0.740474	0.123259	0.366474	-0.0751913	0.878202	0.99987	-0.370581	0.459887	0.99975	-0.0298754	0.951674	0.982001	-0.184313	0.708215	0.97008	0.21991	0.647933	0.999963	209	130	222	123	120	156	132	118	65	112	135	101	85	87	80	79	23	37	83	41	32	32	45	103	2.72189
ENSMMUG00000000797	EXPH5	exophilin 5 [Source:VGNC Symbol;Acc:VGNC:72412]	protein_coding	0.102953	0.776687	0.999855	1.11526	0.00316501	0.0533695	0.583101	0.105995	0.99129	0.556235	0.120658	0.99975	0.826375	0.0247936	0.350019	0.788716	0.0299053	0.907861	0.488469	0.174574	0.999963	138	79	234	115	183	207	181	109	102	171	265	276	213	211	298	386	97	193	374	263	242	258	290	159	2.13143
ENSMMUG00000000798	BAG3	BAG cochaperone 3 [Source:VGNC Symbol;Acc:VGNC:70219]	protein_coding	0.731606	0.0676347	0.999855	0.583204	0.141232	0.392114	0.306436	0.438044	0.99987	0.018019	0.963916	0.99975	0.143433	0.720676	0.892969	0.0417905	0.916185	0.9926	0.0291832	0.941937	0.999963	178	512	388	366	524	448	229	407	208	346	488	408	356	264	431	263	419	524	420	326	170	229	350	254	2.49311
ENSMMUG00000000800	PSMD2	proteasome 26S subunit ubiquitin receptor, non-ATPase 2 [Source:VGNC Symbol;Acc:VGNC:84144]	protein_coding	-0.210761	0.227846	0.999855	0.115491	0.50424	0.738893	0.108613	0.529808	0.99987	-0.0143574	0.933481	0.99975	-0.204732	0.240884	0.604736	-0.0727322	0.672936	0.966385	-0.0934726	0.587743	0.999963	6745	6414	7041	6148	7526	6739	6313	5935	2883	2752	6444	6572	5304	3484	6418	6447	6775	7566	6611	8026	7525	5806	6592	5544	7.71823
ENSMMUG00000000801	TMEM183A	transmembrane protein 183A [Source:VGNC Symbol;Acc:VGNC:100159]	protein_coding	0.116152	0.463799	0.999855	-0.275055	0.0926726	0.317347	-0.204391	0.203902	0.99987	-0.208144	0.195685	0.99975	-0.233634	0.149713	0.515925	-0.0884908	0.575501	0.956006	-0.00775789	0.960701	0.999963	3766	4700	2652	3348	3675	3679	3939	4189	1491	2142	2890	2450	2515	1978	3107	2977	3012	3340	2231	2642	2780	2251	2707	2604	6.87785
ENSMMUG00000000802	RFX3	regulatory factor X3 [Source:VGNC Symbol;Acc:VGNC:76908]	protein_coding	0.424535	0.245254	0.999855	0.603225	0.0994604	0.328882	0.356003	0.327005	0.99987	0.159698	0.659891	0.99975	0.505756	0.166948	0.533205	0.331279	0.358586	0.920173	0.248109	0.496183	0.999963	200	374	447	277	390	347	287	305	243	353	286	417	283	366	352	633	250	296	484	356	292	363	472	161	2.65912
ENSMMUG00000000803	STAT2	signal transducer and activator of transcription 2 [Source:VGNC Symbol;Acc:VGNC:77905]	protein_coding	0.110393	0.631156	0.999855	2.51306	4.61e-10	1.3e-06	1.30357	1.2e-05	0.0077212	0.494215	0.0415825	0.99975	0.373438	0.11494	0.480044	0.187861	0.417376	0.935158	-0.150714	0.512637	0.999963	6612	7392	57215	15069	14914	11857	8920	5123	4511	5848	31345	19553	9677	9048	9818	8504	7749	10603	43232	23273	10566	7448	9238	7609	7.68951
ENSMMUG00000000807	TRMU	tRNA mitochondrial 2-thiouridylase [Source:VGNC Symbol;Acc:VGNC:79500]	protein_coding	-0.0825082	0.555127	0.999855	-0.299064	0.0427985	0.217564	-0.23848	0.0984293	0.981665	-0.341875	0.021875	0.99975	-0.401787	0.00918363	0.331883	-0.256144	0.0763829	0.907861	0.0945517	0.493915	0.999963	1334	1129	936	1017	1169	985	1123	1255	480	798	810	901	703	609	819	1174	1002	960	823	847	902	737	975	1048	5.38224
ENSMMUG00000000811	CD53	CD53 molecule [Source:VGNC Symbol;Acc:VGNC:70771]	protein_coding	-0.138838	0.413665	0.999855	0.0213745	0.899254	0.956275	-0.00423536	0.979985	0.99987	-0.12845	0.449745	0.99975	-0.19702	0.249618	0.612016	-0.0780416	0.64479	0.963568	-0.279864	0.107443	0.999963	29835	20470	22432	22790	19016	20851	22996	15841	7400	11795	19609	18237	18973	13860	21500	15626	18537	19734	17224	18948	20138	14715	16422	17831	9.86295
ENSMMUG00000000812	LRIF1	ligand dependent nuclear receptor interacting factor 1 [Source:VGNC Symbol;Acc:VGNC:74406]	protein_coding	-0.0784906	0.758113	0.999855	0.152881	0.54717	0.767082	0.192534	0.44889	0.99987	0.0843368	0.738798	0.99975	0.209907	0.410471	0.730146	-0.0645579	0.79894	0.981879	-0.0960348	0.705745	0.999963	4492	2016	2456	2932	2196	2607	2933	1870	737	1638	2474	2170	2415	2674	2030	2484	1649	2358	2360	2678	3074	2056	2011	2007	7.13202
ENSMMUG00000000822	USP4	ubiquitin specific peptidase 4 [Source:VGNC Symbol;Acc:VGNC:78416]	protein_coding	-0.177257	0.329684	0.999855	0.595525	0.00269224	0.0485188	0.479066	0.0124166	0.592382	0.275282	0.131476	0.99975	0.314737	0.0877661	0.44172	0.220079	0.223602	0.916945	-0.05094	0.775742	0.999963	2148	1583	3715	2738	3252	2554	2514	1813	1349	1582	3248	3510	2851	2990	3200	2863	2169	2662	3135	3389	2748	2454	2842	2075	6.0685
ENSMMUG00000000823	LMNB1	lamin B1 [Source:VGNC Symbol;Acc:VGNC:74428]	protein_coding	0.366405	0.177192	0.999855	0.772058	0.00719482	0.0854967	0.384989	0.155625	0.99987	0.365675	0.175702	0.99975	0.373596	0.169085	0.53606	0.629704	0.0242887	0.907861	0.106035	0.691652	0.999963	1043	1441	2590	1565	1606	1721	2423	1470	668	1770	1807	1374	1870	1426	2906	1531	1943	1784	2515	2679	2218	1860	1639	1434	5.02794
ENSMMUG00000000825	DGAT1	diacylglycerol O-acyltransferase 1 [Source:VGNC Symbol;Acc:VGNC:71776]	protein_coding	-0.0144851	0.938353	0.999855	-0.0849796	0.650596	0.832582	0.0435531	0.815269	0.99987	-0.0777741	0.677259	0.99975	-0.297759	0.125628	0.491147	-0.186528	0.324223	0.916945	-0.0372205	0.842048	0.999963	2285	2221	1833	2206	2120	1964	1920	1833	796	1015	2065	1905	1562	1103	1754	1737	2090	2560	1536	1977	2325	1508	1838	2208	6.1576
ENSMMUG00000000826	STOX1	storkhead box 1 [Source:VGNC Symbol;Acc:VGNC:78197]	protein_coding	-0.0220309	0.970895	0.999855	-1.50907	0.040109	0.210122	-0.109478	0.856799	0.99987	-0.43297	0.486395	0.99975	-0.0985032	0.871685	0.95562	-0.128545	0.83119	0.987582	0.320537	0.586045	0.999963	25	12	8	17	9	13	22	28	5	14	2	4	6	8	9	24	8	11	4	24	19	14	10	6	-0.226191
ENSMMUG00000000827	USP38	ubiquitin specific peptidase 38 [Source:VGNC Symbol;Acc:VGNC:79224]	protein_coding	0.0728203	0.74741	0.999855	0.0506544	0.822394	0.924465	-0.112963	0.61925	0.99987	-0.0318431	0.887536	0.99975	-0.0949472	0.677156	0.872416	-0.171376	0.45211	0.940474	-0.172198	0.45192	0.999963	1154	1401	1362	1118	1625	1190	1231	1478	737	1513	1223	1210	1203	1046	1300	1196	1157	837	1118	1075	1049	984	967	717	5.17353
ENSMMUG00000000828	GAB1	GRB2 associated binding protein 1 [Source:VGNC Symbol;Acc:VGNC:72842]	protein_coding	0.268226	0.53085	0.999855	1.46123	0.00117839	0.0296781	0.368725	0.385116	0.99987	0.313439	0.458323	0.99975	0.971863	0.0245237	0.350019	0.49375	0.24134	0.916945	0.406811	0.338018	0.999963	83	85	390	87	182	179	149	103	149	178	355	314	206	415	251	398	151	286	406	236	182	261	272	166	1.41415
ENSMMUG00000000829	SMARCA5	SWI/SNF related, matrix associated, actin dependent regulator of chromatin, subfamily a, member 5 [Source:VGNC Symbol;Acc:VGNC:77649]	protein_coding	0.29057	0.19301	0.999855	0.636638	0.00784731	0.0899956	0.193891	0.379585	0.99987	0.24869	0.263015	0.99975	0.21833	0.323509	0.667379	0.0251738	0.908293	0.9926	-0.0328221	0.880545	0.999963	5309	5409	8592	5408	7588	6322	5914	6747	2895	8163	7616	6026	6999	5968	6419	5839	5104	5065	8057	7065	5806	5168	5129	3633	7.37299
ENSMMUG00000000830	DAD1	defender against cell death 1 [Source:VGNC Symbol;Acc:VGNC:71727]	protein_coding	0.0819111	0.729318	0.999855	-0.471113	0.0603668	0.257758	-0.0507097	0.830223	0.99987	0.0084552	0.971357	0.99975	0.0454891	0.847558	0.945706	0.275717	0.246753	0.916945	0.0749896	0.750565	0.999963	3256	2495	1325	2061	1761	2464	3588	2233	657	1297	1461	1419	1952	1337	2448	1775	1496	1932	1179	2037	2357	1774	1604	1954	6.66806
ENSMMUG00000000833	AP2S1	adaptor related protein complex 2 subunit sigma 1 [Source:VGNC Symbol;Acc:VGNC:69966]	protein_coding	0.170052	0.574174	0.999855	0.142506	0.636445	0.824046	0.245847	0.414432	0.99987	0.123773	0.679785	0.99975	-0.18662	0.544908	0.810088	0.0194794	0.948329	0.995946	-0.138409	0.649696	0.999963	1011	1431	1216	1588	1310	1320	1214	975	385	582	1333	943	1061	540	1235	611	1269	1312	751	1101	1103	738	825	1270	4.98309
ENSMMUG00000000835	MSLN	mesothelin [Source:VGNC Symbol;Acc:VGNC:74936]	protein_coding	-0.361957	0.796145	0.999855	-0.679111	0.635584	0.823452	-0.000859	0.999488	0.999951	0.0416826	0.974906	0.99975	-0.198835	0.885151	0.959767	-0.568252	0.683758	0.967708	-0.0415926	0.975443	0.999963	8	7	6	8	14	14	6	21	4	6	10	10	7	3	6	107	337	199	95	302	322	280	266	9	-1.62445
ENSMMUG00000000837	GAPDHS	glyceraldehyde-3-phosphate dehydrogenase, spermatogenic [Source:VGNC Symbol;Acc:VGNC:72778]	protein_coding	-0.107763	0.843486	0.999855	-1.15845	0.0649779	0.266494	-1.15043	0.0654691	0.922984	-0.563268	0.320772	0.99975	-0.433907	0.444417	0.752532	-0.194523	0.719004	0.970379	0.516997	0.319631	0.999963	35	33	15	18	32	30	28	37	8	8	3	2	3	5	15	32	15	19	13	17	27	16	16	21	0.222781
ENSMMUG00000000838	AGRN	agrin [Source:VGNC Symbol;Acc:VGNC:69749]	protein_coding	0.603544	0.15273	0.999855	4.22573	1.5e-10	1.07e-06	2.68754	4.07e-07	0.00143691	1.86222	7.43e-05	0.143637	1.14754	0.00846472	0.331883	0.879996	0.0374983	0.907861	0.97713	0.0223088	0.999963	228	257	4563	1054	1369	731	459	478	75	339	3045	1372	594	265	256	329	165	201	2461	1062	399	245	363	276	2.84606
ENSMMUG00000000841	TMEM147	transmembrane protein 147 [Source:VGNC Symbol;Acc:VGNC:79849]	protein_coding	0.00431901	0.985832	0.999855	-0.305603	0.22016	0.492025	-0.127489	0.601263	0.99987	-0.176546	0.470231	0.99975	-0.584063	0.0266527	0.353007	-0.324665	0.19229	0.916945	-0.145568	0.551335	0.999963	2241	2956	1793	2460	2353	2094	2115	2640	872	1125	1912	1490	1737	760	1925	1376	2521	2321	1375	2033	1971	1431	1460	1979	6.12958
ENSMMUG00000000842	RPUSD1	RNA pseudouridine synthase domain containing 1 [Source:VGNC Symbol;Acc:VGNC:99586]	protein_coding	0.043125	0.826408	0.999855	-0.258662	0.203421	0.474279	-0.0699355	0.72229	0.99987	-0.0434134	0.824107	0.99975	-0.34724	0.0959799	0.453794	-0.121475	0.537369	0.950134	0.224766	0.252419	0.999963	780	892	651	718	805	698	789	877	240	417	579	552	553	306	573	685	900	804	494	761	854	625	721	935	4.60986
ENSMMUG00000000843	CHTF18	chromosome transmission fidelity factor 18 [Source:VGNC Symbol;Acc:VGNC:71004]	protein_coding	-0.00418628	0.98902	0.999855	-0.302705	0.333566	0.606382	0.187102	0.531731	0.99987	0.385433	0.196127	0.99975	0.137801	0.648315	0.858793	0.193806	0.514711	0.946626	0.110988	0.711087	0.999963	172	197	133	155	192	232	210	156	45	80	112	171	159	71	152	110	159	128	85	147	230	162	147	197	2.44431
ENSMMUG00000000844	TTC17	tetratricopeptide repeat domain 17 [Source:VGNC Symbol;Acc:VGNC:79516]	protein_coding	0.212053	0.23563	0.999855	0.542178	0.00490006	0.0695667	0.309645	0.0876975	0.967681	0.258608	0.149389	0.99975	0.576372	0.00310425	0.329234	0.284303	0.114657	0.916945	0.228492	0.20118	0.999963	2230	2211	3109	1897	2493	2952	2511	1968	1199	1746	2545	2793	2571	2834	2366	3301	1607	2639	2918	2948	2622	2626	3000	2018	6.12249
ENSMMUG00000000853	MIOS	meiosis regulator for oocyte development [Source:VGNC Symbol;Acc:VGNC:74804]	protein_coding	0.236136	0.489299	0.999855	0.187371	0.581833	0.791138	0.1763	0.603543	0.99987	0.230657	0.493931	0.99975	0.489406	0.152892	0.519501	0.278591	0.408654	0.931924	0.411379	0.225841	0.999963	782	472	402	356	381	562	584	362	147	308	462	433	464	411	399	872	256	586	485	618	730	642	609	488	4.61355
ENSMMUG00000000854	RPA3	replication protein A3 [Source:HGNC Symbol;Acc:HGNC:10291]	protein_coding	-0.260352	0.354364	0.999855	-0.506926	0.082118	0.297246	-0.18299	0.508957	0.99987	-0.125888	0.646556	0.99975	-0.350185	0.218935	0.585157	0.115608	0.670693	0.966223	-0.0536608	0.844855	0.999963	1792	1298	907	1678	1330	1328	2282	1946	379	705	693	696	1040	490	1328	996	1177	862	857	985	1127	987	843	770	5.80739
ENSMMUG00000000857	ANXA4	annexin A4 [Source:VGNC Symbol;Acc:VGNC:69949]	protein_coding	-0.0767045	0.776432	0.999855	0.159656	0.553431	0.770614	-0.0795296	0.767795	0.99987	-0.242925	0.372019	0.99975	-0.243763	0.372704	0.70469	-0.297129	0.27769	0.916945	-0.535677	0.0595598	0.999963	4420	2908	3505	3722	3112	3185	3191	2329	872	1633	2701	1969	2360	2055	2430	1306	1970	2224	2085	1796	1528	1150	1292	1680	7.10873
ENSMMUG00000000860	GLS2	glutaminase 2 [Source:VGNC Symbol;Acc:VGNC:73035]	protein_coding	-0.0111551	0.975246	0.999855	-1.8146	0.000276	0.0118284	-0.8946	0.0276789	0.794867	-0.478101	0.202284	0.99975	-0.541942	0.158542	0.525389	-0.251877	0.488172	0.943285	0.354423	0.315088	0.999963	187	125	29	79	130	131	189	180	67	93	32	58	60	47	93	290	111	183	61	91	150	110	108	105	2.56335
ENSMMUG00000000869	SNRPC	small nuclear ribonucleoprotein polypeptide C [Source:HGNC Symbol;Acc:HGNC:11157]	protein_coding	0.117132	0.629652	0.999855	-0.259116	0.298559	0.572443	-0.0140645	0.953757	0.99987	-0.0991063	0.683375	0.99975	-0.284358	0.257484	0.61723	-0.0734857	0.761867	0.97744	-0.111412	0.648333	0.999963	1109	1133	902	1327	1181	1032	1262	1351	364	1101	957	851	1037	784	1139	838	1462	1034	762	1056	980	680	881	860	5.11627
ENSMMUG00000000870	TLR5	toll like receptor 5 [Source:VGNC Symbol;Acc:VGNC:78376]	protein_coding	-0.332465	0.543477	0.999855	0.845586	0.102194	0.333463	0.599322	0.244419	0.99987	0.540237	0.291738	0.99975	1.0941	0.0359755	0.362811	0.694882	0.17505	0.916945	-0.154877	0.771172	0.999963	129	52	215	130	109	178	161	39	39	37	140	188	151	370	142	106	70	146	130	108	170	95	168	134	2.03585
ENSMMUG00000000871	MVB12B	multivesicular body subunit 12B [Source:VGNC Symbol;Acc:VGNC:75010]	protein_coding	0.538667	0.242588	0.999855	2.17324	3e-05	0.00262495	0.603254	0.18876	0.99987	0.733816	0.108843	0.99975	1.09924	0.0191172	0.345591	0.706847	0.121749	0.916945	0.197926	0.669197	0.999963	103	112	732	106	316	275	143	118	80	177	340	225	189	262	218	257	123	236	601	267	165	202	314	87	1.71774
ENSMMUG00000000873	RABGGTB	Rab geranylgeranyltransferase subunit beta [Source:VGNC Symbol;Acc:VGNC:76641]	protein_coding	-0.0259556	0.890345	0.999855	-0.277624	0.152696	0.408187	-0.0294091	0.875433	0.99987	-0.0969291	0.606299	0.99975	-0.252641	0.191936	0.558519	-0.204407	0.283789	0.916945	-0.0245205	0.896013	0.999963	2531	2355	1808	2744	2323	1966	2515	2540	821	1493	1289	1392	1510	1235	1534	1936	1543	1379	1393	1561	1764	1244	1285	1214	6.30497
ENSMMUG00000000880	SCIN	scinderin [Source:VGNC Symbol;Acc:VGNC:81562]	protein_coding	1.98126	0.314185	0.999855	3.68076	0.0576118	0.252241	3.04336	0.115491	0.995461	2.14783	0.270403	0.99975	2.71296	0.162028	0.528874	3.96673	0.0407946	0.907861	-0.0189769	0.99309	0.999963	5	19	94	53	46	37	31	8	36	105	308	225	209	333	381	0	2	16	36	26	6	11	226	187	-2.11587
ENSMMUG00000000881	BMI1	BMI1 proto-oncogene, polycomb ring finger [Source:HGNC Symbol;Acc:HGNC:1066]	protein_coding	-0.00163838	0.994787	0.999855	-0.437208	0.0960426	0.323786	-0.326185	0.205091	0.99987	-0.0350256	0.888401	0.99975	0.09728	0.697699	0.881262	-0.0413432	0.868485	0.990687	0.142894	0.567627	0.999963	3601	2400	1386	1717	1832	2147	2644	2186	862	1730	1626	1588	2208	1972	2241	2134	1072	1305	1102	1254	1858	1578	1247	1940	6.81325
ENSMMUG00000000885	AKAP17A	A-kinase anchoring protein 17A [Source:VGNC Symbol;Acc:VGNC:69633]	protein_coding	-0.00210433	0.989425	0.999855	-0.584397	0.00122272	0.0303084	-0.33089	0.0467896	0.893415	-0.321434	0.0529578	0.99975	-0.39516	0.0197235	0.347176	-0.328344	0.0484667	0.907861	0.0209992	0.894878	0.999963	7489	9314	5311	7182	8164	7009	6959	7634	3959	4594	4394	5219	5104	4111	5578	7115	6171	6702	4172	4824	5295	4428	5628	6887	7.86913
ENSMMUG00000000886	RRS1	ribosome biosis regulator 1 homolog [Source:VGNC Symbol;Acc:VGNC:77035]	protein_coding	-0.0720898	0.806773	0.999855	-0.442215	0.1546	0.410214	0.0494447	0.864784	0.99987	0.299519	0.297644	0.99975	-0.0238065	0.935451	0.975927	-0.054559	0.851059	0.990687	0.151302	0.600826	0.999963	419	396	327	511	693	407	404	559	100	336	258	251	357	279	357	388	517	263	207	414	430	328	361	301	3.71713
ENSMMUG00000000893	EP300	E1A binding protein p300 [Source:VGNC Symbol;Acc:VGNC:72228]	protein_coding	0.0661333	0.839299	0.999855	0.812224	0.0202788	0.14997	0.273283	0.405967	0.99987	0.00735056	0.982005	0.99975	0.570519	0.0915815	0.448175	0.247835	0.450566	0.940474	0.165117	0.613565	0.999963	3146	4030	8730	3071	5606	5430	4188	3473	3894	3487	6201	8522	4774	7455	5948	9347	4143	6380	8935	6595	4438	6360	7888	4233	6.61851
ENSMMUG00000000894	CIP2A	cellular inhibitor of PP2A [Source:VGNC Symbol;Acc:VGNC:71371]	protein_coding	0.384344	0.351397	0.999855	0.123673	0.766409	0.896258	0.304651	0.460017	0.99987	0.327127	0.424687	0.99975	0.214584	0.605722	0.838707	0.487981	0.233007	0.916945	0.289256	0.483444	0.999963	115	116	107	110	187	115	195	202	131	363	145	203	169	168	277	205	103	125	199	217	191	175	158	111	1.87331
ENSMMUG00000000895	ARMC5	armadillo repeat containing 5 [Source:VGNC Symbol;Acc:VGNC:69910]	protein_coding	-0.180762	0.651042	0.999855	-0.629271	0.13869	0.388569	-0.416327	0.309997	0.99987	-0.0638138	0.870338	0.99975	-0.699843	0.105301	0.466549	-0.415957	0.306334	0.916945	-0.0368296	0.925173	0.999963	243	223	201	297	436	215	209	498	106	313	205	163	212	131	248	169	591	262	184	264	339	203	304	342	2.93706
ENSMMUG00000000896	TGFB1I1	transforming growth factor beta 1 induced transcript 1 [Source:VGNC Symbol;Acc:VGNC:78333]	protein_coding	-0.758994	0.18007	0.999855	-0.474964	0.379996	0.644765	0.062881	0.901326	0.99987	-0.421677	0.426022	0.99975	-1.06289	0.0768221	0.425408	-0.722119	0.191076	0.916945	-0.476665	0.376482	0.999963	68	34	64	93	78	65	31	59	21	15	21	22	26	6	15	27	19	16	12	28	12	9	29	11	1.13546
ENSMMUG00000000898	DZIP3	DAZ interacting zinc finger protein 3 [Source:VGNC Symbol;Acc:VGNC:72019]	protein_coding	-0.0326234	0.921444	0.999855	0.61396	0.0628526	0.261819	0.220098	0.497764	0.99987	0.288112	0.372212	0.99975	0.681693	0.0404884	0.368263	0.429032	0.185389	0.916945	0.261859	0.420114	0.999963	484	283	662	240	470	562	501	302	245	379	534	766	533	601	564	939	289	473	603	568	572	657	687	391	3.92409
ENSMMUG00000000899	RUSF1	RUS family member 1 [Source:VGNC Symbol;Acc:VGNC:70387]	protein_coding	0.0709434	0.692926	0.999855	-0.0141582	0.937104	0.974557	-0.047891	0.789549	0.99987	0.0214863	0.903869	0.99975	0.0728441	0.684975	0.875401	0.0999149	0.574278	0.955583	0.331782	0.070272	0.999963	1174	1014	978	723	912	1088	1089	909	343	519	745	792	714	615	887	1236	726	1030	724	945	1145	829	915	1060	5.19827
ENSMMUG00000000901	AHSP	alpha hemoglobin stabilizing protein [Source:VGNC Symbol;Acc:VGNC:69631]	protein_coding	1.17742	0.403845	0.999855	0.239176	0.870262	0.943577	-0.173387	0.908496	0.99987	-0.248964	0.868995	0.99975	-1.35005	0.434908	0.745494	0.97839	0.486133	0.943212	0.0765436	0.959023	0.999963	96	60	25	33	43	21	23	256	1	51	62	20	12	4	28	65	97	188	61	61	76	27	956	3	1.61859
ENSMMUG00000000902	PLA1A	phospholipase A1 member A [Source:VGNC Symbol;Acc:VGNC:76051]	protein_coding	-0.0117974	0.983825	0.999855	2.45021	8.51e-05	0.00534101	0.853283	0.127633	0.99987	-0.328526	0.576765	0.99975	-0.927304	0.147894	0.514043	-0.883072	0.15992	0.916945	-2.01386	0.00752218	0.999963	105	128	955	290	150	83	86	22	53	98	1215	312	258	139	176	34	395	277	600	303	74	48	58	97	1.74486
ENSMMUG00000000903	LHFPL1	LHFPL tetraspan subfamily member 1 [Source:VGNC Symbol;Acc:VGNC:74260]	protein_coding	0.0284299	0.977779	0.999855	1.3205	0.15913	0.416823	0.852067	0.369302	0.99987	0.214379	0.826756	0.99975	1.10551	0.242057	0.605334	0.985318	0.293421	0.916945	-0.598883	0.577455	0.999963	3	12	25	7	9	18	17	2	17	5	37	64	32	24	33	87	93	81	119	96	49	145	131	9	-2.571
ENSMMUG00000000905	POPDC2	popeye domain containing 2 [Source:VGNC Symbol;Acc:VGNC:76048]	protein_coding	-0.529239	0.765771	0.999855	-0.834039	0.643292	0.827952	-1.97234	0.335292	0.99987	-0.952725	0.597891	0.99975	-1.45416	0.45244	0.757346	-2.03033	0.315216	0.916945	-0.263143	0.877646	0.999963	5	5	5	0	4	1	0	2	1	0	0	0	0	0	0	115	80	107	84	90	98	77	115	2	-2.11587
ENSMMUG00000000906	COX17	cytochrome c oxidase copper chaperone COX17 [Source:VGNC Symbol;Acc:VGNC:84193]	protein_coding	0.194177	0.419476	0.999855	-0.206589	0.400611	0.661165	0.0741681	0.756508	0.99987	-0.0162689	0.945707	0.99975	-0.034325	0.887139	0.960203	0.185089	0.437174	0.937281	-0.0391198	0.870845	0.999963	893	734	625	950	639	719	1135	794	264	690	548	572	788	735	920	688	659	788	565	697	756	471	545	546	4.80449
ENSMMUG00000000907	CFAP91	cilia and flagella associated protein 91 [Source:VGNC Symbol;Acc:VGNC:84155]	protein_coding	0.220912	0.717448	0.999855	1.87786	0.00221676	0.0427294	1.13668	0.0549457	0.904661	0.579125	0.326617	0.99975	0.209112	0.730604	0.896379	0.300103	0.614685	0.960045	0.478389	0.421861	0.999963	17	16	45	14	17	7	7	7	6	4	21	20	13	10	12	16	3	11	33	26	12	12	18	16	-0.724478
ENSMMUG00000000908	SUCLG1	succinate-CoA ligase GDP/ADP-forming subunit alpha [Source:VGNC Symbol;Acc:VGNC:78052]	protein_coding	-0.0521346	0.810953	0.999855	-0.158129	0.470627	0.715312	0.115062	0.597102	0.99987	0.0466965	0.829662	0.99975	-0.137638	0.52983	0.801089	0.133661	0.539406	0.950134	-0.0660715	0.761428	0.999963	5081	3641	2887	4377	3168	3647	5172	3363	957	1743	2524	2177	3005	1923	3203	2454	2501	2783	2230	3295	3426	2128	2366	2604	7.30969
ENSMMUG00000000911	ILDR1	immunoglobulin like domain containing receptor 1 [Source:VGNC Symbol;Acc:VGNC:73672]	protein_coding	-0.313699	0.583677	0.999855	0.537864	0.316036	0.589008	0.176218	0.745148	0.99987	-0.184562	0.739987	0.99975	-0.361035	0.531317	0.802542	-0.312475	0.578685	0.956285	-0.423839	0.460175	0.999963	58	40	130	74	84	49	36	42	28	24	47	45	21	30	44	13	17	21	21	21	21	12	19	38	0.914405
ENSMMUG00000000912	CD86	CD86 molecule [Source:VGNC Symbol;Acc:VGNC:70785]	protein_coding	0.140677	0.724032	0.999855	0.5074	0.209149	0.480464	0.309141	0.438963	0.99987	0.293846	0.461485	0.99975	0.0155911	0.968788	0.98866	-0.0809028	0.838889	0.988656	-0.302823	0.452072	0.999963	3156	2516	4433	4880	6197	3370	3484	2660	1369	4570	4570	3638	3848	3674	3275	1585	2267	1830	2486	2060	1775	1299	1708	2441	6.62309
ENSMMUG00000000914	CCNG2	cyclin G2 [Source:VGNC Symbol;Acc:VGNC:70731]	protein_coding	0.000627	0.997975	0.999855	-0.571277	0.0318528	0.188388	-0.442836	0.087175	0.967681	0.003477	0.988724	0.99975	-0.0607688	0.806268	0.93062	-0.214865	0.389213	0.928874	0.286563	0.250037	0.999963	2584	2059	1388	1823	2810	1944	2214	3488	961	2492	1139	1426	1991	1843	1746	2960	1766	1391	1526	1327	1862	1731	1721	1508	6.33484
ENSMMUG00000000916	SLC35B4	solute carrier family 35 member B4 [Source:VGNC Symbol;Acc:VGNC:77528]	protein_coding	-0.369795	0.502828	0.999855	1.05627	0.04255	0.217019	0.60556	0.240874	0.99987	0.507855	0.3235	0.99975	0.659621	0.203803	0.568966	0.59247	0.248254	0.916945	0.418205	0.420132	0.999963	91	54	228	77	188	143	123	81	94	51	187	254	138	125	166	410	121	227	340	319	231	318	367	122	1.54334
ENSMMUG00000000917	AKR1B1	aldo-keto reductase family 1 member B [Source:VGNC Symbol;Acc:VGNC:108391]	protein_coding	-0.137777	0.493444	0.999855	-0.217269	0.28393	0.557174	-0.358597	0.0839587	0.966	-0.234731	0.24791	0.99975	-0.326728	0.11352	0.478151	0.0269094	0.892917	0.991064	-0.169228	0.401249	0.999963	5752	4826	3875	3683	3939	4550	5782	3876	1807	2451	4033	2865	3772	2662	5398	3192	4022	4174	3063	3705	4072	2777	3357	4671	7.48856
ENSMMUG00000000918	ATP9A	ATPase phospholipid transporting 9A (putative) [Source:VGNC Symbol;Acc:VGNC:84529]	protein_coding	-1.06153	0.220702	0.999855	-0.270198	0.72791	0.874099	0.200437	0.786225	0.99987	-0.750735	0.354393	0.99975	-0.806025	0.332703	0.674816	-1.19934	0.163539	0.916945	-2.42118	0.0214908	0.999963	13	9	38	41	31	19	6	4	33	8	44	75	38	33	18	4	54	36	10	17	7	8	31	12	-1.05775
ENSMMUG00000000931	SLC35A3	solute carrier family 35 member A3 [Source:VGNC Symbol;Acc:VGNC:77461]	protein_coding	-0.00635144	0.976764	0.999855	-0.00375194	0.986247	0.994942	-0.167773	0.445113	0.99987	-0.00553164	0.979683	0.99975	-0.143706	0.513225	0.792124	-0.142126	0.515969	0.947491	-0.141089	0.519777	0.999963	2511	3170	2806	2424	3458	2422	2581	3281	1386	2425	2138	2159	2519	1905	2648	2216	2236	1552	2253	2015	2027	1941	1956	1521	6.29353
ENSMMUG00000000932	PPP2R3A	protein phosphatase 2 regulatory subunit B''alpha [Source:VGNC Symbol;Acc:VGNC:76378]	protein_coding	0.160522	0.757468	0.999855	0.785448	0.121677	0.364465	0.291975	0.569091	0.99987	0.411723	0.41578	0.99975	0.674698	0.184702	0.55071	0.618515	0.219013	0.916945	0.53381	0.293915	0.999963	6	6	12	10	10	12	11	15	13	15	34	17	25	34	32	35	17	27	26	23	25	19	28	12	-1.93283
ENSMMUG00000000933	MSL2	MSL complex subunit 2 [Source:VGNC Symbol;Acc:VGNC:74827]	protein_coding	0.217487	0.334956	0.999855	0.04733	0.832989	0.929058	-0.195553	0.392993	0.99987	0.122994	0.580998	0.99975	0.294099	0.194772	0.561892	0.00622541	0.97775	0.997142	0.295324	0.191078	0.999963	709	826	793	499	1111	978	728	1105	542	851	827	856	839	830	932	1347	755	952	803	815	860	959	945	635	4.47262
ENSMMUG00000000934	STKLD1	serine/threonine kinase like domain containing 1 [Source:HGNC Symbol;Acc:HGNC:28669]	protein_coding	0.378716	0.44664	0.999855	-0.29204	0.576899	0.788451	0.137456	0.783113	0.99987	0.0297926	0.952585	0.99975	0.412129	0.406005	0.726657	0.337824	0.490713	0.943285	0.911003	0.0635711	0.999963	12	34	17	22	36	31	28	34	15	14	7	33	12	22	29	43	30	30	34	16	24	24	26	40	-1.15467
ENSMMUG00000000935	REXO4	REX4 homolog, 3'-5' exonuclease [Source:VGNC Symbol;Acc:VGNC:76723]	protein_coding	-0.280481	0.47748	0.999855	-0.18949	0.62522	0.817334	-0.0529685	0.88985	0.99987	-0.0510128	0.893256	0.99975	0.286971	0.449879	0.756255	-0.0191458	0.959771	0.996115	0.00170632	0.996426	0.999963	1137	640	563	577	428	899	799	374	169	179	588	432	589	475	506	734	502	790	417	800	970	759	636	829	5.15216
ENSMMUG00000000937	ADAMTS13	ADAM metallopeptidase with thrombospondin type 1 motif 13 [Source:VGNC Symbol;Acc:VGNC:69389]	protein_coding	-0.0484857	0.87115	0.999855	-0.492635	0.1203	0.362644	-0.338648	0.270577	0.99987	-0.392356	0.20296	0.99975	-0.668713	0.043414	0.373112	-0.27161	0.368598	0.92229	0.267207	0.36036	0.999963	292	316	221	196	250	290	236	323	109	97	108	147	132	44	144	253	169	226	137	174	161	144	204	215	3.19971
ENSMMUG00000000943	ERLIN2	ER lipid raft associated 2 [Source:VGNC Symbol;Acc:VGNC:81398]	protein_coding	-0.167996	0.344218	0.999855	0.378248	0.0360043	0.199492	0.225017	0.198637	0.99987	0.132533	0.443191	0.99975	0.224278	0.20194	0.566792	0.0408199	0.812767	0.983954	-0.14206	0.419105	0.999963	1107	814	1406	981	1310	1148	1053	735	554	700	1347	1464	1247	1155	1114	1159	939	1099	1172	1236	1071	1086	1242	969	5.11367
ENSMMUG00000000946	CPM	carboxypeptidase M [Source:VGNC Symbol;Acc:VGNC:71461]	protein_coding	0.0600393	0.911888	0.999855	-0.490063	0.389888	0.652617	0.120513	0.822617	0.99987	0.502445	0.342254	0.99975	0.675147	0.205685	0.570342	0.456876	0.387748	0.9288	0.00893372	0.986819	0.999963	549	342	245	520	1028	520	448	256	376	636	500	1003	1045	1381	859	487	277	460	285	260	329	501	854	888	4.10505
ENSMMUG00000000951	ITGB2	integrin subunit beta 2 [Source:VGNC Symbol;Acc:VGNC:73786]	protein_coding	0.0575461	0.849691	0.999855	0.263831	0.390271	0.652719	0.0193918	0.949092	0.99987	-0.171712	0.572885	0.99975	-0.112668	0.710474	0.887637	-0.248855	0.415485	0.933743	-0.391727	0.204148	0.999963	27271	40824	40121	27684	28689	36064	29905	19541	15913	17203	53304	42199	39547	25053	30487	27983	61168	67582	38478	46488	38391	36855	40950	41944	9.73332
ENSMMUG00000000953	SLX9	SLX9 ribosome biosis factor [Source:VGNC Symbol;Acc:VGNC:72273]	protein_coding	-0.012149	0.951298	0.999855	-0.451271	0.0349001	0.196215	-0.11981	0.5484	0.99987	-0.221051	0.273448	0.99975	-0.505033	0.0205133	0.348356	-0.193991	0.334278	0.916945	0.103686	0.599873	0.999963	1532	1727	1036	1372	1326	1171	1403	1984	429	735	798	978	895	476	947	971	1420	1160	826	1112	1215	948	1155	1231	5.58157
ENSMMUG00000000955	USP15	ubiquitin specific peptidase 15 [Source:VGNC Symbol;Acc:VGNC:78737]	protein_coding	0.272006	0.134937	0.999855	0.72829	0.000459	0.0164664	0.335396	0.0692512	0.933866	0.177637	0.321811	0.99975	0.203726	0.257025	0.61723	0.219823	0.223199	0.916945	0.0177492	0.920056	0.999963	8094	8592	12169	8945	8558	8292	9906	7441	4016	8123	10385	9617	8923	7979	9345	7143	4560	5836	9542	6784	6579	5401	5964	5649	7.98118
ENSMMUG00000000956	MON2	MON2 homolog, regulator of endosome-to-Golgi trafficking [Source:VGNC Symbol;Acc:VGNC:74854]	protein_coding	0.043844	0.85448	0.999855	0.491007	0.0461213	0.226427	0.257249	0.282239	0.99987	0.235154	0.323536	0.99975	0.508985	0.0396109	0.365793	0.261931	0.272318	0.916945	0.197419	0.407766	0.999963	1439	1223	1704	1128	1400	1412	1339	1170	738	1113	1299	1746	1304	1514	1449	2049	776	1015	1769	1347	1653	1703	1662	961	5.49136
ENSMMUG00000000960	WDR1	WD repeat domain 1 [Source:VGNC Symbol;Acc:VGNC:78788]	protein_coding	-0.0260229	0.863327	0.999855	0.0809875	0.593817	0.79655	-0.0170783	0.910119	0.99987	-0.015376	0.919106	0.99975	-0.203829	0.186096	0.5525	-0.0864114	0.5694	0.955583	-0.154247	0.313265	0.999963	8152	8412	10221	8836	10389	8592	9000	8992	4757	7547	9522	9125	9451	6844	10663	8312	11165	10152	9461	10212	10059	7649	8919	8242	7.99148
ENSMMUG00000000962	H2AZ2	H2A.Z variant histone 2 [Source:VGNC Symbol;Acc:VGNC:81324]	protein_coding	-0.10077	0.544331	0.999855	-0.427898	0.016514	0.13526	-0.162386	0.331236	0.99987	-0.124699	0.452794	0.99975	-0.247661	0.145643	0.512299	0.0240536	0.883931	0.990814	-0.124768	0.453065	0.999963	3603	3457	2185	3160	3049	3252	3801	3215	1284	1750	2082	2110	2495	1579	3516	2402	2776	2700	2088	2706	3069	2359	2391	2520	6.81405
ENSMMUG00000000963	SDC2	syndecan 2 [Source:VGNC Symbol;Acc:VGNC:76998]	protein_coding	-0.107712	0.927837	0.999855	-1.80821	0.210991	0.48248	-1.85743	0.19906	0.99987	-0.99286	0.439857	0.99975	-2.3788	0.133688	0.499967	-0.863713	0.494012	0.943285	-0.491493	0.689221	0.999963	31	172	44	100	528	37	66	411	139	390	15	24	33	26	113	27	185	12	33	9	8	6	28	33	0.059555
ENSMMUG00000000965	TNKS	tankyrase [Source:VGNC Symbol;Acc:VGNC:78601]	protein_coding	0.444105	0.301711	0.999855	0.823728	0.0584587	0.254142	0.479871	0.262307	0.99987	0.451255	0.289939	0.99975	0.599139	0.164822	0.531158	0.489156	0.251393	0.916945	0.408536	0.339927	0.999963	315	790	1196	559	1223	785	691	753	718	831	853	1408	863	970	1107	1767	876	949	1502	1055	874	1142	1342	519	3.30824
ENSMMUG00000000966	TPX2	TPX2 microtubule nucleation factor [Source:VGNC Symbol;Acc:VGNC:78697]	protein_coding	-0.249232	0.526647	0.999855	0.19187	0.612798	0.809483	0.465197	0.216984	0.99987	0.606766	0.106375	0.99975	0.528085	0.16354	0.529725	1.06019	0.00640548	0.855673	0.211302	0.576051	0.999963	136	98	160	155	203	196	427	199	92	159	202	202	245	199	483	233	297	225	298	579	595	446	368	233	2.11073
ENSMMUG00000000972	TNK2	tyrosine kinase non receptor 2 [Source:VGNC Symbol;Acc:VGNC:79192]	protein_coding	0.152497	0.432395	0.999855	1.49681	1.32e-07	4.67e-05	0.629554	0.00349247	0.340312	0.25536	0.195323	0.99975	0.046433	0.809659	0.932016	-0.0176439	0.927085	0.9926	-0.0121274	0.949815	0.999963	6242	7320	22744	9963	10789	8239	6919	5655	2663	4759	13874	10749	6763	4620	5622	6366	7966	8204	16940	8997	7261	6079	7749	7015	7.60646
ENSMMUG00000000974	MSH2	mutS homolog 2 [Source:VGNC Symbol;Acc:VGNC:74931]	protein_coding	-0.291315	0.381073	0.999855	0.0666375	0.834954	0.929782	0.415246	0.192993	0.99987	0.395578	0.212334	0.99975	0.541251	0.0937842	0.451936	0.429207	0.176918	0.916945	-0.000393	0.999021	0.999963	1038	431	559	622	458	793	893	422	216	299	510	646	822	623	695	656	290	472	517	829	1037	711	662	506	5.02103
ENSMMUG00000000975	PKHD1L1	PKHD1 like 1 [Source:VGNC Symbol;Acc:VGNC:75834]	protein_coding	0.10231	0.882468	0.999855	0.400864	0.55556	0.772665	0.265435	0.697506	0.99987	0.42247	0.530904	0.99975	0.330457	0.629826	0.849364	0.52174	0.436845	0.937025	0.164821	0.810758	0.999963	134	42	66	88	101	102	59	94	66	95	82	70	93	56	63	145	15	63	91	65	71	63	230	22	2.08973
ENSMMUG00000000978	CRAMP1	cramped chromatin regulator homolog 1 [Source:VGNC Symbol;Acc:VGNC:97755]	protein_coding	-0.0798839	0.852384	0.999855	0.731857	0.0808171	0.295165	0.15239	0.715746	0.99987	-0.0339809	0.935733	0.99975	0.479454	0.251318	0.612608	0.394664	0.33918	0.916945	0.152556	0.715789	0.999963	217	220	618	176	413	413	358	203	208	200	347	554	253	335	373	737	429	508	643	475	350	530	695	299	2.77548
ENSMMUG00000000979	JPT2	Jupiter microtubule associated homolog 2 [Source:VGNC Symbol;Acc:VGNC:73825]	protein_coding	-0.152987	0.554837	0.999855	0.465574	0.0719017	0.279246	0.428095	0.0959361	0.981665	0.310059	0.221149	0.99975	0.347113	0.175728	0.541147	0.307169	0.225426	0.916945	0.0355391	0.88844	0.999963	1287	769	1123	989	767	1085	1184	655	252	379	1055	840	913	642	926	840	610	838	880	1268	1421	1026	897	850	5.33059
ENSMMUG00000000980	YPEL3	yippee like 3 [Source:VGNC Symbol;Acc:VGNC:79126]	protein_coding	0.220116	0.296971	0.999855	-0.802605	0.000806	0.0245515	-0.349047	0.103743	0.99129	-0.220507	0.295299	0.99975	-0.299593	0.159192	0.526423	-0.284064	0.181129	0.916945	0.199712	0.343131	0.999963	8642	11419	4273	7447	8039	6800	7021	8446	2693	5000	3423	3916	4216	4191	4796	5473	5730	5791	3073	4340	5838	3968	5171	8515	8.07566
ENSMMUG00000000982	PPP4C	protein phosphatase 4 catalytic subunit [Source:VGNC Symbol;Acc:VGNC:76384]	protein_coding	-0.127842	0.553014	0.999855	-0.4296	0.0556552	0.247358	-0.13284	0.537563	0.99987	-0.223121	0.304446	0.99975	-0.680763	0.00428029	0.329234	-0.219645	0.311863	0.916945	-0.164575	0.446125	0.999963	5744	6616	4197	6440	5938	4789	6165	6289	2161	2726	3683	3780	3821	1770	4372	3171	5427	4495	3198	4126	4387	3040	3739	4694	7.48655
ENSMMUG00000000983	ALDOA	aldolase, fructose-bisphosphate A [Source:VGNC Symbol;Acc:VGNC:103785]	protein_coding	0.0539086	0.81685	0.999855	0.00185644	0.993633	0.997658	0.112288	0.630754	0.99987	0.0130534	0.955311	0.99975	-0.107822	0.643398	0.856053	-0.106122	0.649162	0.96396	-0.134487	0.564448	0.999963	14937	20365	19064	22608	21564	21285	17440	12631	8711	9811	16562	16333	17006	12987	18298	14731	19443	22456	14490	17087	16735	11660	15081	20156	8.86495
ENSMMUG00000000985	PLCD1	phospholipase C delta 1 [Source:VGNC Symbol;Acc:VGNC:76166]	protein_coding	0.0609935	0.832126	0.999855	-0.0753124	0.793878	0.910151	-0.289673	0.323444	0.99987	-0.404476	0.173202	0.99975	-0.508595	0.094897	0.453021	-0.213713	0.461098	0.941542	-0.195731	0.500349	0.999963	1134	1978	1512	1349	1814	1266	1393	1328	716	711	1166	1181	968	940	1495	1197	2478	2396	1704	1324	1122	907	1429	1619	5.14836
ENSMMUG00000000988	IL36A	interleukin 36 alpha [Source:VGNC Symbol;Acc:VGNC:73602]	protein_coding	-1.54614	0.182174	0.999855	-2.29928	0.0638135	0.264173	-0.44852	0.656632	0.99987	-0.65082	0.523549	0.99975	0.386309	0.684706	0.875355	-0.119945	0.902092	0.992102	0.459138	0.627372	0.999963	14	2	0	2	1	5	12	6	0	0	1	3	2	5	2	27	10	5	2	11	21	16	7	3	-0.966945
ENSMMUG00000000990	ACAA1	acetyl-CoA acyltransferase 1 [Source:VGNC Symbol;Acc:VGNC:69590]	protein_coding	-0.0699419	0.778026	0.999855	0.0793873	0.747289	0.88533	0.105284	0.668852	0.99987	-0.25574	0.307853	0.99975	-0.537662	0.0428327	0.371051	-0.426154	0.0980727	0.908451	-0.382125	0.136171	0.999963	1591	1809	1846	2182	1930	1382	1359	1495	627	986	2018	1807	1503	1076	1591	1201	2789	2156	1636	1785	1368	1003	1298	1423	5.636
ENSMMUG00000000994	EPS15L1	epidermal growth factor receptor pathway substrate 15 like 1 [Source:VGNC Symbol;Acc:VGNC:72100]	protein_coding	-0.0402205	0.782676	0.999855	0.00608766	0.966514	0.987695	-0.0778093	0.593337	0.99987	-0.130617	0.37244	0.99975	0.0811056	0.577235	0.824156	-0.0976818	0.502394	0.944052	-0.123979	0.39819	0.999963	1568	1586	1766	1280	1514	1779	1505	1133	777	968	1244	1346	1329	1355	1470	1628	1356	1507	1327	1564	1436	1255	1407	1325	5.61502
ENSMMUG00000000995	MYD88	MYD88 innate immune signal transduction adaptor [Source:VGNC Symbol;Acc:VGNC:84149]	protein_coding	0.0350875	0.907455	0.999855	0.930582	0.0053557	0.0731825	0.415872	0.178264	0.99987	0.0135143	0.964276	0.99975	-0.140086	0.643357	0.856053	-0.061177	0.839377	0.988853	-0.537146	0.0864042	0.999963	2838	2747	10214	5424	5930	3750	3949	2874	2442	4470	7616	6608	4851	4428	5781	3333	7299	6943	8064	6570	4240	3600	4595	3377	6.46999
ENSMMUG00000000996	OXSR1	oxidative stress responsive kinase 1 [Source:VGNC Symbol;Acc:VGNC:81491]	protein_coding	-0.108378	0.526977	0.999855	0.210184	0.223971	0.49569	0.12798	0.454047	0.99987	0.0248398	0.883732	0.99975	-0.0328291	0.847163	0.945706	-0.0712516	0.675632	0.966391	-0.234706	0.177965	0.999963	2789	3145	3751	2769	3892	3164	2848	2472	1922	2013	3226	3845	3449	2313	3463	2947	2954	3049	3540	3719	2846	3119	3190	2547	6.44488
ENSMMUG00000001002	SLC23A1	solute carrier family 23 member 1 [Source:VGNC Symbol;Acc:VGNC:77423]	protein_coding	0.253791	0.584296	0.999855	0.0706809	0.879955	0.947935	-0.489656	0.324104	0.99987	-0.72831	0.154613	0.99975	-0.293193	0.546698	0.810859	0.356216	0.436015	0.937025	0.637996	0.164653	0.999963	76	54	36	27	38	22	57	47	10	48	37	17	10	26	57	64	24	26	37	35	29	37	36	59	1.29075
ENSMMUG00000001003	RCC1L	RCC1 like [Source:VGNC Symbol;Acc:VGNC:76737]	protein_coding	-0.221135	0.227322	0.999855	-0.154254	0.39134	0.653652	-0.0735886	0.678261	0.99987	-0.156925	0.379667	0.99975	-0.379814	0.0468055	0.378863	-0.0236169	0.893052	0.991064	-0.268195	0.144672	0.999963	933	651	676	713	617	718	839	519	317	403	660	605	645	350	712	655	675	762	597	797	875	570	769	679	4.86754
ENSMMUG00000001006	DDX50	DExD-box helicase 50 [Source:VGNC Symbol;Acc:VGNC:103808]	protein_coding	-0.0939592	0.564284	0.999855	-0.257894	0.123539	0.366474	0.0534842	0.740622	0.99987	0.110566	0.494727	0.99975	0.0057033	0.971901	0.98934	0.0669281	0.67846	0.96669	-0.0336194	0.83533	0.999963	3592	2604	2175	2810	2656	2629	3181	2510	883	1647	1690	1829	2396	1772	2360	2506	1971	1945	1835	2747	2993	2215	2325	1864	6.80965
ENSMMUG00000001008	SYNE2	spectrin repeat containing nuclear envelope protein 2 [Source:HGNC Symbol;Acc:HGNC:17084]	protein_coding	0.09633	0.839962	0.999855	2.28789	8.5e-05	0.00534101	0.614927	0.201697	0.99987	0.126748	0.789499	0.99975	0.609816	0.205949	0.570342	0.298208	0.53043	0.949717	0.212728	0.654683	0.999963	1644	1120	10567	1431	2333	2196	1595	1335	1099	2134	6017	3449	1989	2339	2474	6409	2461	3560	14344	6231	2866	4787	4875	1534	5.68321
ENSMMUG00000001016	APOBEC3H	apolipoprotein B mRNA editing enzyme catalytic subunit 3H [Source:VGNC Symbol;Acc:VGNC:69894]	protein_coding	0.276735	0.10819	0.999855	1.20478	3.33e-07	8.71e-05	0.681171	0.000461	0.101827	0.404371	0.022725	0.99975	0.053172	0.750948	0.906306	0.0508835	0.760655	0.97744	-0.0363921	0.827828	0.999963	3085	3748	7898	5212	3860	2918	3382	2355	980	2284	5031	3277	3303	2155	2544	2649	3122	3146	5333	4574	4120	2716	2941	2810	6.59029
ENSMMUG00000001018	MRS2	magnesium transporter MRS2 [Source:VGNC Symbol;Acc:VGNC:74735]	protein_coding	-0.145984	0.654913	0.999855	0.165351	0.602324	0.802736	0.152159	0.630613	0.99987	0.123477	0.694766	0.99975	0.407584	0.200536	0.566253	0.321948	0.305217	0.916945	0.223823	0.478696	0.999963	604	318	385	284	290	428	457	241	120	165	317	373	368	314	414	584	188	328	319	394	446	427	377	341	4.24222
ENSMMUG00000001021	MIA3	MIA SH3 domain ER export factor 3 [Source:VGNC Symbol;Acc:VGNC:74565]	protein_coding	-0.0817411	0.660257	0.999855	0.375361	0.0509344	0.237585	0.0951487	0.60658	0.99987	0.111909	0.54453	0.99975	0.380137	0.0485402	0.382567	0.0656879	0.721474	0.970379	-0.0103226	0.955414	0.999963	2081	1657	3039	1602	2553	2617	2205	1846	1340	1878	2840	3009	2582	3121	2663	2735	1828	2126	2236	2456	2222	2121	2279	1872	6.02283
ENSMMUG00000001024	ELK4	ETS transcription factor ELK4 [Source:VGNC Symbol;Acc:VGNC:72211]	protein_coding	0.647585	0.397087	0.999855	2.15734	0.0055347	0.0744393	0.859209	0.256746	0.99987	0.693566	0.359991	0.99975	1.52627	0.044556	0.374177	0.844996	0.261981	0.916945	0.620519	0.417536	0.999963	71	88	822	80	273	261	179	110	254	497	501	776	290	697	330	1099	228	475	1146	576	375	670	724	168	1.19567
ENSMMUG00000001026	BLMH	bleomycin hydrolase [Source:VGNC Symbol;Acc:VGNC:70255]	protein_coding	0.0668698	0.66245	0.999855	-0.19163	0.22084	0.493008	-0.00736173	0.961519	0.99987	0.0448934	0.768012	0.99975	-0.00231084	0.987957	0.994928	0.0497617	0.743715	0.974307	0.083922	0.5828	0.999963	2823	2518	1909	2163	2164	2365	2331	2253	742	1223	1401	1407	1690	1307	1996	1824	1436	1794	1384	1956	2173	1563	1734	1749	6.46235
ENSMMUG00000001027			protein_coding	-0.0694246	0.654162	0.999855	0.0908338	0.559153	0.775754	0.0435254	0.778873	0.99987	-0.0360194	0.81621	0.99975	-0.24451	0.12392	0.489957	0.000759	0.996091	0.999486	-0.212903	0.177813	0.999963	9939	8408	9626	9158	8644	9025	9651	7487	3563	5347	9136	7712	8455	5036	10221	7238	9821	10489	8527	10557	10327	7272	8305	8027	8.27735
ENSMMUG00000001028	SNRK	SNF related kinase [Source:VGNC Symbol;Acc:VGNC:84074]	protein_coding	0.0986574	0.732596	0.999855	-0.265159	0.361832	0.62976	-0.122485	0.671371	0.99987	0.10525	0.715844	0.99975	-0.0850976	0.767899	0.913399	-0.0514634	0.858403	0.990687	0.13776	0.634	0.999963	5575	7320	6030	5671	10504	6001	6174	9895	4209	7135	3888	6208	5686	4161	6164	7918	5002	4308	5162	5068	5745	6223	6527	3906	7.44349
ENSMMUG00000001029	ANO10	anoctamin 10 [Source:VGNC Symbol;Acc:VGNC:69696]	protein_coding	0.119659	0.59723	0.999855	0.0642086	0.775901	0.901984	0.239498	0.287617	0.99987	0.261289	0.244181	0.99975	0.232882	0.304069	0.653301	0.250048	0.264403	0.916945	-0.222439	0.338085	0.999963	333	412	365	417	533	494	404	293	177	277	441	464	459	397	555	410	650	658	491	637	630	502	688	393	3.38782
ENSMMUG00000001031	ABHD5	abhydrolase domain containing 5, lysophosphatidic acid acyltransferase [Source:VGNC Symbol;Acc:VGNC:81174]	protein_coding	-0.0319193	0.882497	0.999855	0.0167184	0.93767	0.974716	-0.188133	0.389179	0.99987	-0.12229	0.569265	0.99975	0.108315	0.612666	0.842418	-0.0373968	0.860435	0.990687	-0.0400008	0.851861	0.999963	454	534	408	376	542	518	459	577	193	231	451	351	359	403	461	345	410	407	362	358	331	340	368	321	3.83224
ENSMMUG00000001034	ZMYND12	zinc finger MYND-type containing 12 [Source:VGNC Symbol;Acc:VGNC:79312]	protein_coding	0.347523	0.25784	0.999855	0.184294	0.546917	0.767082	0.385641	0.207175	0.99987	0.396602	0.192551	0.99975	0.451062	0.143969	0.509551	0.328178	0.279809	0.916945	0.484784	0.114715	0.999963	134	101	92	102	130	139	133	109	20	55	64	62	64	51	55	89	36	66	50	78	72	62	71	62	2.08973
ENSMMUG00000001035	PRMT5	protein arginine methyltransferase 5 [Source:VGNC Symbol;Acc:VGNC:76245]	protein_coding	-0.157183	0.452701	0.999855	0.295224	0.154909	0.410442	0.340654	0.102209	0.99129	0.240994	0.240353	0.99975	0.201665	0.328314	0.670727	0.251312	0.221268	0.916945	0.0660051	0.746811	0.999963	1386	866	1268	1098	1041	1219	1318	836	324	505	1113	977	1009	761	1225	1112	801	992	914	1447	1443	1007	960	943	5.43731
ENSMMUG00000001040	NUGGC	nuclear GTPase, germinal center associated [Source:VGNC Symbol;Acc:VGNC:75497]	protein_coding	0.341291	0.469132	0.999855	0.492522	0.294603	0.568601	0.147269	0.75563	0.99987	-0.277147	0.568388	0.99975	0.160706	0.735795	0.898426	0.41151	0.377605	0.925642	0.484025	0.301744	0.999963	221	91	140	126	83	127	114	111	27	96	56	42	46	56	107	108	22	60	96	76	52	46	70	68	2.80155
ENSMMUG00000001041	PCID2	PCI domain containing 2 [Source:VGNC Symbol;Acc:VGNC:75680]	protein_coding	-0.0427438	0.835667	0.999855	-0.0399531	0.845578	0.9341	0.07731	0.704519	0.99987	-0.0370107	0.85592	0.99975	0.0170446	0.933805	0.975458	0.106544	0.600058	0.958367	-0.0411071	0.840871	0.999963	1450	1280	1011	1012	947	1323	1342	920	562	558	972	1191	1052	696	1169	1072	701	1092	942	1074	1229	983	1050	1025	5.50233
ENSMMUG00000001043	PRUNE2	prune homolog 2 with BCH domain [Source:VGNC Symbol;Acc:VGNC:76314]	protein_coding	-0.372377	0.587728	0.999855	2.2325	0.000851	0.0250994	1.35316	0.0341431	0.841807	0.854968	0.176769	0.99975	1.44369	0.0247374	0.350019	0.692606	0.275239	0.916945	0.332009	0.608426	0.999963	7	1	50	20	14	21	15	5	3	9	21	15	14	20	11	20	10	16	46	28	18	20	15	9	-1.77042
ENSMMUG00000001044	AKT1	AKT serine/threonine kinase 1 [Source:VGNC Symbol;Acc:VGNC:69776]	protein_coding	-0.000325	0.998252	0.999855	-0.0688491	0.643041	0.827865	-0.066803	0.652742	0.99987	-0.103011	0.489122	0.99975	-0.07726	0.603646	0.837318	-0.086045	0.562675	0.953992	-0.0795013	0.592776	0.999963	3110	3361	3147	2692	3499	3193	3149	2660	1723	2276	3248	3511	3169	2534	3519	3307	3501	3807	2826	3365	3180	3100	3314	3511	6.60192
ENSMMUG00000001045	IQCB1	IQ motif containing B1 [Source:VGNC Symbol;Acc:VGNC:73674]	protein_coding	0.0278848	0.928608	0.999855	-0.130492	0.677539	0.849002	-0.0257458	0.933785	0.99987	0.0165419	0.957066	0.99975	0.120457	0.697295	0.881132	0.144677	0.636057	0.962414	0.247344	0.420455	0.999963	1143	759	659	611	558	791	839	616	254	310	356	384	430	376	621	663	230	474	396	544	697	462	418	554	5.15974
ENSMMUG00000001047	ZBTB42	zinc finger and BTB domain containing 42 [Source:VGNC Symbol;Acc:VGNC:79925]	protein_coding	-0.327381	0.333413	0.999855	0.586734	0.0717951	0.279139	0.496028	0.124997	0.99987	0.37836	0.237022	0.99975	0.190372	0.556601	0.814112	0.237138	0.458045	0.940715	-0.62807	0.0755667	0.999963	114	48	138	105	92	106	101	35	36	66	161	164	158	93	136	87	129	149	162	189	213	141	168	103	1.86096
ENSMMUG00000001048	EAF2	ELL associated factor 2 [Source:VGNC Symbol;Acc:VGNC:71884]	protein_coding	-0.108375	0.736239	0.999855	-0.119872	0.708958	0.863347	-0.127843	0.690136	0.99987	-0.0573387	0.857003	0.99975	-0.139012	0.666352	0.867731	0.198237	0.531625	0.949717	-0.0717233	0.822405	0.999963	2462	1780	2134	2194	1589	1807	2563	1895	484	1016	873	824	1404	1114	2348	1106	1009	898	950	1065	1205	754	755	1034	6.26513
ENSMMUG00000001049	SLC15A2	solute carrier family 15 member 2 [Source:VGNC Symbol;Acc:VGNC:77394]	protein_coding	-0.32896	0.325223	0.999855	-0.189938	0.563493	0.779345	-0.698449	0.0469784	0.893415	-0.529326	0.12002	0.99975	-0.577657	0.0952619	0.453021	-0.400037	0.231383	0.916945	-0.0240163	0.941039	0.999963	3561	1731	2570	1446	1589	1400	1637	1737	588	833	732	752	722	923	1380	1442	675	817	935	628	1000	548	672	1104	6.79715
ENSMMUG00000001050	APOL6	apolipoprotein L6 [Source:VGNC Symbol;Acc:VGNC:82105]	protein_coding	0.118173	0.802036	0.999855	2.55014	1.64e-05	0.00165058	1.2453	0.0124237	0.592382	0.447996	0.339817	0.99975	0.178485	0.704527	0.884038	0.132062	0.777845	0.978816	-1.12451	0.0333409	0.999963	751	1015	10804	2708	2578	1716	1475	398	546	1089	5709	2974	1937	1856	2457	1063	4066	3054	9866	5478	2009	1223	1448	750	4.55537
ENSMMUG00000001051	MAP2K6	mitogen-activated protein kinase kinase 6 [Source:VGNC Symbol;Acc:VGNC:81456]	protein_coding	0.260772	0.281762	0.999855	0.144046	0.55102	0.769093	0.16894	0.482815	0.99987	0.254509	0.288539	0.99975	0.283153	0.2441	0.606984	0.239544	0.317512	0.916945	0.107206	0.656628	0.999963	389	364	453	356	460	450	489	414	219	532	341	441	437	326	395	513	298	359	370	424	473	463	479	269	3.61059
ENSMMUG00000001053	INO80D	INO80 complex subunit D [Source:VGNC Symbol;Acc:VGNC:99373]	protein_coding	0.788002	0.353904	0.999855	2.38212	0.00552649	0.0744364	1.26325	0.132405	0.99987	0.719932	0.395301	0.99975	1.48327	0.0778579	0.427218	0.939671	0.262828	0.916945	1.09544	0.194136	0.999963	35	44	507	72	176	138	74	136	204	440	423	656	201	413	256	800	142	343	816	407	206	461	655	115	0.222781
ENSMMUG00000001054	EEF1B2	eukaryotic translation elongation factor 1 beta 2 [Source:VGNC Symbol;Acc:VGNC:104523]	protein_coding	0.138529	0.468212	0.999855	-0.798783	0.000322	0.0129726	-0.43941	0.0284379	0.800396	-0.344716	0.0794768	0.99975	-0.448499	0.0255167	0.352273	-0.158646	0.40665	0.931173	-0.0856319	0.652259	0.999963	24996	24554	10207	16406	14404	16459	21838	20691	5816	12108	7989	8402	12614	8728	14340	13391	14549	14740	8727	11962	13192	9087	11352	12360	9.60766
ENSMMUG00000001058	TTC28	tetratricopeptide repeat domain 28 [Source:VGNC Symbol;Acc:VGNC:79785]	protein_coding	0.886655	0.178145	0.999855	1.17121	0.0743985	0.284285	0.887515	0.174823	0.99987	0.910571	0.161998	0.99975	1.50693	0.023004	0.350019	1.13935	0.0802548	0.907861	1.13143	0.0842703	0.999963	23	54	74	23	73	71	47	47	54	40	46	92	56	82	57	187	22	84	112	110	71	121	183	42	-0.33557
ENSMMUG00000001060	RYR2	ryanodine receptor 2 [Source:VGNC Symbol;Acc:VGNC:76954]	protein_coding	0.302005	0.547602	0.999855	0.915696	0.0671125	0.271676	0.172418	0.731966	0.99987	-0.145844	0.776382	0.99975	0.667173	0.181517	0.547911	0.0845218	0.866441	0.990687	0.0348206	0.945507	0.999963	28	23	48	15	28	46	28	20	20	55	46	70	26	53	36	86	43	59	129	62	54	62	66	27	-0.0762548
ENSMMUG00000001061	BICD2	BICD cargo adaptor 2 [Source:VGNC Symbol;Acc:VGNC:70333]	protein_coding	0.115793	0.673016	0.999855	0.711471	0.0140928	0.124526	0.22544	0.410427	0.99987	-0.0174295	0.949085	0.99975	0.63092	0.0276071	0.353007	0.341672	0.214636	0.916945	0.0222667	0.935097	0.999963	1558	1581	2363	953	1124	2349	1744	1055	899	836	2385	2316	1887	1856	2065	1991	1251	2478	2357	2404	1819	2275	2258	1651	5.60581
ENSMMUG00000001062			protein_coding	0.0164177	0.894603	0.999855	-0.450296	0.0013556	0.0322445	-0.41283	0.00281614	0.306961	-0.28858	0.0280627	0.99975	-0.0342448	0.782355	0.91909	-0.0259169	0.83462	0.988135	-0.0127848	0.917882	0.999963	16773	15516	10701	9501	13282	15715	16132	13636	7503	10448	9215	10825	11889	11288	15169	17289	11554	14597	10374	11790	11884	12108	13313	11775	9.03217
ENSMMUG00000001063	ICE1	interactor of little elongation complex ELL subunit 1 [Source:VGNC Symbol;Acc:VGNC:73457]	protein_coding	0.23064	0.346886	0.999855	0.491837	0.0522424	0.240748	0.151668	0.533327	0.99987	0.115724	0.633788	0.99975	0.175732	0.471714	0.768814	0.0840959	0.728905	0.971356	0.310764	0.207957	0.999963	2814	2625	3825	2197	3570	2710	2730	3459	1574	3156	2954	3674	2776	2701	2845	5185	2343	3139	4488	3397	3066	3181	3689	2113	6.45775
ENSMMUG00000001074	ULK4	unc-51 like kinase 4 [Source:VGNC Symbol;Acc:VGNC:82565]	protein_coding	0.249661	0.285452	0.999855	0.184298	0.428708	0.684432	0.22782	0.326563	0.99987	-0.0648684	0.78097	0.99975	0.256231	0.273343	0.628591	0.159307	0.48938	0.943285	-0.109002	0.644563	0.999963	241	244	294	239	231	249	248	274	144	229	198	284	219	224	255	218	158	245	225	235	205	248	264	129	2.92525
ENSMMUG00000001075	TRAK1	trafficking kinesin protein 1 [Source:VGNC Symbol;Acc:VGNC:79830]	protein_coding	-0.00460471	0.99041	0.999855	0.785728	0.0433634	0.219162	-0.0186931	0.960884	0.99987	-0.0489553	0.897558	0.99975	0.111073	0.770633	0.914136	0.0379537	0.920099	0.9926	-0.0982381	0.797702	0.999963	505	566	1449	404	1089	760	571	517	753	728	1493	1458	902	1053	1313	1633	1186	1488	1665	1265	843	998	1364	734	3.98507
ENSMMUG00000001083	GLYATL1B	glycine-N-acyltransferase like 1B [Source:HGNC Symbol;Acc:HGNC:37865]	protein_coding	-0.138173	0.595965	0.999855	0.273304	0.282057	0.555194	-0.207212	0.427472	0.99987	-0.568416	0.0416015	0.99975	-0.49597	0.0747167	0.42304	-0.35546	0.181597	0.916945	-0.219861	0.401013	0.999963	421	310	461	297	222	261	321	273	90	153	244	157	135	114	184	321	297	304	348	338	296	231	236	172	3.72396
ENSMMUG00000001084	KIAA0586	KIAA0586 [Source:VGNC Symbol;Acc:VGNC:73865]	protein_coding	0.154163	0.575396	0.999855	0.463709	0.0932449	0.31833	0.458543	0.0958683	0.981665	0.26552	0.327384	0.99975	0.586018	0.0366797	0.364104	0.486152	0.0766124	0.907861	0.250829	0.358256	0.999963	374	288	427	292	295	464	435	289	198	213	408	458	403	330	432	540	179	430	335	475	433	433	431	258	3.55421
ENSMMUG00000001090	DACT1	dishevelled binding antagonist of beta catenin 1 [Source:VGNC Symbol;Acc:VGNC:71650]	protein_coding	-0.323358	0.55714	0.999855	-0.206684	0.702758	0.860376	-0.230099	0.670662	0.99987	-0.0284426	0.956986	0.99975	-0.0769066	0.886333	0.960098	-0.142617	0.788651	0.981057	0.22537	0.666605	0.999963	202	126	199	92	236	270	189	213	166	171	176	354	287	156	307	1018	487	566	509	568	500	475	473	208	2.67331
ENSMMUG00000001091	NSD3	nuclear receptor binding SET domain protein 3 [Source:VGNC Symbol;Acc:VGNC:75398]	protein_coding	0.248909	0.301585	0.999855	0.688022	0.00797267	0.0909167	0.30853	0.202839	0.99987	0.181543	0.447942	0.99975	0.515847	0.0393303	0.365741	0.250437	0.298053	0.916945	0.0932864	0.695362	0.999963	2738	2919	5370	2582	3504	4096	3310	2505	2047	3288	3960	4338	3839	4005	3728	5790	2809	4214	5398	5102	3901	4321	4933	2503	6.41828
ENSMMUG00000001095	POMT2	protein O-mannosyltransferase 2 [Source:VGNC Symbol;Acc:VGNC:76077]	protein_coding	0.0145224	0.940385	0.999855	-0.150598	0.444776	0.696778	-0.324348	0.111712	0.995461	-0.226522	0.252786	0.99975	-0.299497	0.142531	0.50793	-0.285535	0.15449	0.916945	0.126043	0.511949	0.999963	494	438	419	315	431	373	337	380	251	316	385	405	304	296	422	555	390	537	375	364	511	357	429	564	3.95345
ENSMMUG00000001096	TCAIM	T cell activation inhibitor, mitochondrial [Source:VGNC Symbol;Acc:VGNC:79485]	protein_coding	0.146192	0.55994	0.999855	0.318771	0.203408	0.474279	0.341994	0.171911	0.99987	0.308013	0.215059	0.99975	0.530048	0.0388394	0.365121	0.495905	0.0500277	0.907861	0.140839	0.571464	0.999963	685	585	566	568	462	676	746	364	187	294	434	444	565	523	628	565	233	380	442	496	542	424	440	400	4.4231
ENSMMUG00000001097	GSTZ1	glutathione S-transferase zeta 1 [Source:VGNC Symbol;Acc:VGNC:73304]	protein_coding	0.000637	0.997954	0.999855	0.00982201	0.968223	0.988394	0.0801526	0.743329	0.99987	-0.0797787	0.745758	0.99975	-0.150353	0.550649	0.812347	0.0167252	0.945375	0.995946	-0.204346	0.416743	0.999963	541	548	482	493	417	458	546	295	105	168	293	331	316	228	397	315	447	465	376	416	442	318	327	410	4.08396
ENSMMUG00000001100	UBXN2B	UBX domain protein 2B [Source:VGNC Symbol;Acc:VGNC:79652]	protein_coding	0.242698	0.326783	0.999855	0.31942	0.196857	0.467224	0.228506	0.352633	0.99987	-0.0013963	0.995472	0.99975	0.363129	0.144619	0.510832	0.30589	0.211892	0.916945	0.146702	0.550985	0.999963	271	413	441	339	470	398	434	364	205	297	295	355	272	356	348	389	235	248	303	301	207	276	337	211	3.09294
ENSMMUG00000001102	KCNE4	potassium voltage-gated channel subfamily E regulatory subunit 4 [Source:VGNC Symbol;Acc:VGNC:73978]	protein_coding	0.94508	0.322	0.999855	0.754992	0.430987	0.68675	0.940213	0.322073	0.99987	0.283921	0.771531	0.99975	0.110378	0.912665	0.968244	0.595298	0.536346	0.950134	0.283042	0.773854	0.999963	29	18	9	25	17	15	49	34	23	26	40	47	37	19	49	7	1	19	19	9	5	5	2	11	-0.0295499
ENSMMUG00000001105	P2RY12	purinergic receptor P2Y12 [Source:VGNC Symbol;Acc:VGNC:75642]	protein_coding	-0.638829	0.288068	0.999855	0.633293	0.249964	0.52392	0.481493	0.381628	0.99987	0.453596	0.407621	0.99975	0.548112	0.320807	0.66625	-0.324631	0.572585	0.955583	-0.392919	0.499907	0.999963	247	52	183	200	210	157	161	108	56	106	233	153	181	298	88	67	25	31	58	65	59	41	30	44	2.96039
ENSMMUG00000001106	ZNF160	zinc finger protein 160 [Source:VGNC Symbol;Acc:VGNC:78852]	protein_coding	0.0305714	0.912171	0.999855	0.690779	0.0170958	0.136863	0.375882	0.176828	0.99987	0.446364	0.110184	0.99975	0.591095	0.0387046	0.365121	0.382419	0.168441	0.916945	0.289134	0.296158	0.999963	1393	772	1961	1069	1724	1491	1216	1031	550	1029	1325	1545	1329	1501	1410	2265	872	1448	1938	1743	1733	1636	2061	1014	5.44457
ENSMMUG00000001110	B3GNTL1	UDP-GlcNAc:betaGal beta-1,3-N-acetylglucosaminyltransferase like 1 [Source:VGNC Symbol;Acc:VGNC:70110]	protein_coding	0.216036	0.36929	0.999855	-0.301706	0.230294	0.50322	-0.050597	0.834022	0.99987	-0.15901	0.513147	0.99975	-0.196886	0.427765	0.741495	-0.239064	0.331522	0.916945	0.195636	0.412843	0.999963	356	416	234	338	318	325	344	328	110	195	159	234	168	129	154	359	237	284	244	213	295	230	254	234	3.48351
ENSMMUG00000001111	METRNL	meteorin like, glial cell differentiation regulator [Source:VGNC Symbol;Acc:VGNC:82184]	protein_coding	-0.0563548	0.919191	0.999855	-0.0764829	0.890358	0.952155	0.311829	0.57144	0.99987	0.219656	0.689644	0.99975	-0.657075	0.255819	0.616278	-0.241133	0.664771	0.965708	-0.674691	0.241722	0.999963	819	1173	1740	3318	4459	1206	1183	1959	1161	2315	1709	2428	1954	1042	2024	633	3778	1789	1718	1559	1413	1080	2014	1314	4.68004
ENSMMUG00000001116	SUZ12	SUZ12 polycomb repressive complex 2 subunit [Source:VGNC Symbol;Acc:VGNC:78144]	protein_coding	0.090701	0.718509	0.999855	0.176395	0.482888	0.723359	0.068866	0.783504	0.99987	0.228201	0.36327	0.99975	0.563683	0.0315655	0.356386	0.357262	0.159125	0.916945	0.360937	0.156001	0.999963	2405	1895	1594	1475	1600	2176	2315	1703	802	1431	1575	1572	1968	1737	2273	2707	741	1011	1471	1394	1717	1932	1341	1274	6.23137
ENSMMUG00000001118	WDR11	WD repeat domain 11 [Source:VGNC Symbol;Acc:VGNC:78936]	protein_coding	-0.103005	0.632275	0.999855	0.1821	0.393349	0.655173	0.0528686	0.80333	0.99987	-0.0161529	0.939269	0.99975	0.234062	0.275447	0.630249	0.0222061	0.916456	0.9926	0.0785415	0.711454	0.999963	1573	1005	1259	920	1109	1228	1166	1003	604	765	1305	1489	1257	1365	1343	1925	1028	1609	1576	1581	1612	1537	1566	1172	5.61961
ENSMMUG00000001120	SYN2	synapsin II [Source:VGNC Symbol;Acc:VGNC:78065]	protein_coding	0.476249	0.306812	0.999855	-0.27091	0.581181	0.79071	-0.195358	0.686522	0.99987	0.649937	0.158564	0.99975	0.566214	0.224552	0.590379	0.341245	0.459777	0.940794	0.404966	0.382751	0.999963	39	38	31	12	51	53	32	27	37	50	22	63	55	47	45	68	19	53	33	39	74	47	78	57	0.369402
ENSMMUG00000001121	ZNF689	zinc finger protein 689 [Source:VGNC Symbol;Acc:VGNC:79480]	protein_coding	-0.0547613	0.766062	0.999855	0.134439	0.460716	0.707934	0.340765	0.0672536	0.929772	0.169573	0.349858	0.99975	0.00183926	0.991989	0.996999	0.00712388	0.968603	0.996497	0.091812	0.613178	0.999963	633	599	759	867	928	806	740	730	267	414	650	776	689	472	629	723	934	898	772	952	837	663	829	722	4.30962
ENSMMUG00000001125	SETD4	SET domain containing 4 [Source:VGNC Symbol;Acc:VGNC:77224]	protein_coding	-0.217349	0.253687	0.999855	-0.596093	0.00508464	0.0713606	-0.31469	0.104097	0.99129	-0.273141	0.151394	0.99975	-0.543453	0.00953921	0.331883	-0.403923	0.0407377	0.907861	-0.224682	0.235621	0.999963	599	495	389	455	513	393	448	560	200	306	230	337	290	255	308	375	407	331	284	330	437	252	365	286	4.23028
ENSMMUG00000001126	TIA1	TIA1 cytotoxic granule associated RNA binding protein [Source:VGNC Symbol;Acc:VGNC:78353]	protein_coding	-0.229933	0.495471	0.999855	0.379017	0.259015	0.532681	0.15523	0.640368	0.99987	0.159792	0.630205	0.99975	0.35368	0.291921	0.641455	0.258067	0.438335	0.937578	-0.0183179	0.956069	0.999963	5173	2126	3609	2652	2035	3139	3756	1459	937	1362	2615	2472	2973	2211	2518	3606	1129	1903	2368	2350	3084	2702	2420	2031	7.33557
ENSMMUG00000001128	IQCD	IQ motif containing D [Source:VGNC Symbol;Acc:VGNC:73648]	protein_coding	0.12961	0.775247	0.999855	-1.37533	0.014937	0.129	-0.427312	0.370356	0.99987	0.138817	0.754975	0.99975	0.778141	0.0814845	0.434451	0.924632	0.0374784	0.907861	0.653516	0.139139	0.999963	29	45	8	20	21	66	54	41	22	15	8	16	35	39	76	32	21	32	17	28	50	35	46	70	-0.0295499
ENSMMUG00000001130	ANKRD33B	ankyrin repeat domain 33B [Source:VGNC Symbol;Acc:VGNC:69758]	protein_coding	0.23261	0.688883	0.999855	0.53107	0.353571	0.622839	0.256377	0.656955	0.99987	0.258208	0.652471	0.99975	0.397099	0.492117	0.780797	0.240042	0.675265	0.966385	0.102071	0.861279	0.999963	17	23	55	25	62	45	23	21	24	46	35	49	54	24	41	80	63	56	60	59	26	70	93	30	-0.724478
ENSMMUG00000001131	DAP	death associated protein [Source:VGNC Symbol;Acc:VGNC:71730]	protein_coding	0.032654	0.8755	0.999855	-0.00194483	0.992539	0.997148	0.0383096	0.853504	0.99987	-0.026209	0.89938	0.99975	0.0802697	0.699929	0.881776	0.137676	0.506661	0.94449	-0.0378867	0.85547	0.999963	1665	1589	1359	1350	1168	1697	1510	1076	705	944	1692	1515	1807	1364	2099	1641	1582	2063	1459	1946	1989	1514	1865	1935	5.70149
ENSMMUG00000001134	CDKN2B	cyclin dependent kinase inhibitor 2B [Source:HGNC Symbol;Acc:HGNC:1788]	protein_coding	0.0184118	0.963277	0.999855	-0.288394	0.482476	0.723113	-0.0553174	0.889741	0.99987	0.217966	0.57634	0.99975	0.194807	0.622407	0.845887	0.358592	0.356673	0.919774	-0.077141	0.846772	0.999963	43	53	37	29	43	52	44	39	20	38	45	55	67	42	121	36	77	56	41	76	91	76	67	86	0.502488
ENSMMUG00000001137	MTAP	methylthioadenosine phosphorylase [Source:VGNC Symbol;Acc:VGNC:103835]	protein_coding	0.00182223	0.993077	0.999855	-0.00891069	0.966027	0.987654	0.328853	0.118456	0.998413	0.155098	0.453212	0.99975	0.025316	0.903824	0.965811	0.2943	0.15871	0.916945	0.18716	0.36872	0.999963	744	674	568	750	530	545	751	715	215	357	453	495	586	428	681	676	442	482	508	776	783	538	634	439	4.5419
ENSMMUG00000001138	USP27X	ubiquitin specific peptidase 27 X-linked [Source:HGNC Symbol;Acc:HGNC:13486]	protein_coding	-0.533586	0.177086	0.999855	-0.0845094	0.820259	0.92324	0.210902	0.563193	0.99987	0.0963514	0.791328	0.99975	0.55087	0.133488	0.499749	-0.355834	0.348458	0.917632	-0.208103	0.579068	0.999963	95	38	69	104	69	98	62	49	24	43	66	67	78	172	55	71	87	73	75	99	122	71	75	84	1.60385
ENSMMUG00000001141	BNC2	basonuclin 2 [Source:VGNC Symbol;Acc:VGNC:70448]	protein_coding	0.824931	0.234063	0.999855	0.696663	0.314315	0.587914	0.967387	0.157367	0.99987	0.555093	0.42068	0.99975	0.64508	0.352924	0.689596	1.11194	0.102054	0.909371	0.331763	0.636825	0.999963	12	37	48	29	30	24	46	17	7	7	4	22	8	15	14	29	16	36	43	29	36	21	46	9	-1.15467
ENSMMUG00000001147	CNOT11	CCR4-NOT transcription complex subunit 11 [Source:VGNC Symbol;Acc:VGNC:71346]	protein_coding	0.0270549	0.900685	0.999855	0.331786	0.130032	0.375956	0.197352	0.361057	0.99987	0.18042	0.401616	0.99975	0.29579	0.176458	0.541513	0.0697935	0.744949	0.974307	0.0460871	0.83065	0.999963	1636	1111	1354	1302	1108	1353	1245	894	418	714	1063	807	915	910	1005	1042	598	890	1049	1188	1425	1006	921	983	5.67618
ENSMMUG00000001150	PRIM2	DNA primase subunit 2 [Source:VGNC Symbol;Acc:VGNC:76398]	protein_coding	-0.160183	0.464147	0.999855	0.240649	0.260525	0.534091	0.304452	0.155673	0.99987	0.346614	0.10586	0.99975	-0.0814562	0.70708	0.885668	0.175188	0.407481	0.931924	-0.338668	0.133213	0.999963	420	320	481	455	501	381	515	379	191	374	443	475	526	309	615	366	450	358	503	618	666	414	388	249	3.72055
ENSMMUG00000001151	MTUS1	microtubule associated scaffold protein 1 [Source:VGNC Symbol;Acc:VGNC:84018]	protein_coding	0.527835	0.613914	0.999855	2.40917	0.0178885	0.140493	0.667876	0.522778	0.99987	0.35808	0.735076	0.99975	-0.965344	0.420586	0.736288	0.539968	0.605435	0.958859	-0.23808	0.83124	0.999963	1	1	17	4	11	0	5	7	4	55	24	7	6	6	8	5	10	4	33	12	3	4	8	1	-3.23965
ENSMMUG00000001152	NUF2	NUF2 component of NDC80 kinetochore complex [Source:VGNC Symbol;Acc:VGNC:75405]	protein_coding	-0.154515	0.793698	0.999855	-0.393858	0.513745	0.746166	0.44099	0.438588	0.99987	0.40571	0.473624	0.99975	0.826465	0.146525	0.513037	1.54699	0.00743004	0.855673	0.462743	0.415919	0.999963	118	51	37	103	71	161	506	168	49	127	65	97	151	132	372	128	89	101	176	253	272	219	158	124	1.90971
ENSMMUG00000001154			protein_coding	0.255088	0.497447	0.999855	0.617224	0.0999833	0.329706	0.420277	0.259445	0.99987	0.190299	0.608736	0.99975	-0.0882584	0.818333	0.9356	0.0935242	0.802264	0.982577	-0.155257	0.685428	0.999963	213	278	363	495	364	304	331	254	58	171	368	183	230	146	285	146	526	404	357	375	302	211	220	285	2.74894
ENSMMUG00000001155	ACSL5	acyl-CoA synthetase long chain family member 5 [Source:VGNC Symbol;Acc:VGNC:69431]	protein_coding	-0.00658007	0.97612	0.999855	0.503746	0.0297743	0.182718	0.250347	0.26	0.99987	0.169333	0.442377	0.99975	0.350419	0.120185	0.483924	0.240645	0.278212	0.916945	-0.117474	0.594108	0.999963	3541	2582	3769	2661	2415	3237	3280	1611	1173	1856	4039	3488	3949	3309	3713	3467	2785	3790	3954	4197	4133	3614	3768	3241	6.78903
ENSMMUG00000001156	POLN	DNA polymerase nu [Source:VGNC Symbol;Acc:VGNC:76068]	protein_coding	0.219036	0.389609	0.999855	-0.28609	0.28003	0.553672	-0.230134	0.378664	0.99987	-0.115332	0.652011	0.99975	0.071853	0.778604	0.918116	-0.259626	0.319811	0.916945	-0.0669139	0.793993	0.999963	478	593	366	413	568	625	449	694	292	480	334	457	398	309	448	429	339	385	349	279	349	398	293	240	3.90618
ENSMMUG00000001157	ZDHHC6	zinc finger DHHC-type palmitoyltransferase 6 [Source:VGNC Symbol;Acc:VGNC:79183]	protein_coding	0.0893283	0.633624	0.999855	-0.174774	0.357129	0.626023	-0.0478673	0.798066	0.99987	0.0389054	0.834594	0.99975	-0.14978	0.429359	0.742437	-0.102999	0.582762	0.957651	0.0367345	0.844007	0.999963	2337	2425	1928	2261	2651	1974	2182	3043	1112	2100	1753	1836	1970	1768	2278	1938	1691	1623	1590	1846	2099	1441	1653	1540	6.19003
ENSMMUG00000001166	LYL1	LYL1 basic helix-loop-helix family member [Source:VGNC Symbol;Acc:VGNC:74463]	protein_coding	-0.15222	0.644851	0.999855	0.0139436	0.965736	0.987471	0.058403	0.856471	0.99987	0.00800258	0.980179	0.99975	-0.490703	0.158208	0.52521	-0.295246	0.373696	0.924139	-0.400162	0.23789	0.999963	537	411	541	726	811	514	488	444	167	423	573	416	452	314	395	246	651	433	375	460	405	218	416	506	4.0733
ENSMMUG00000001167	TRMT1	tRNA methyltransferase 1 [Source:VGNC Symbol;Acc:VGNC:79562]	protein_coding	-0.0600825	0.731065	0.999855	-0.107757	0.53812	0.762598	-0.258935	0.149777	0.99987	-0.231441	0.193086	0.99975	-0.495322	0.0107914	0.333961	-0.290124	0.107705	0.916945	-0.1161	0.506731	0.999963	1121	1193	930	915	929	923	981	915	367	495	881	664	696	421	823	902	1006	973	749	805	957	606	681	796	5.13176
ENSMMUG00000001169	ZNF148	zinc finger protein 148 [Source:VGNC Symbol;Acc:VGNC:78848]	protein_coding	0.342908	0.165498	0.999855	0.633243	0.0135663	0.122362	0.365048	0.138753	0.99987	0.293663	0.229121	0.99975	0.566176	0.0258903	0.353007	0.461731	0.0631276	0.907861	0.114158	0.639722	0.999963	682	876	1269	704	924	940	929	681	556	865	877	1226	961	1103	1148	1332	604	886	1228	1003	1003	1037	1197	553	4.41679
ENSMMUG00000001176	SPART	spartin [Source:VGNC Symbol;Acc:VGNC:77955]	protein_coding	-0.158286	0.491593	0.999855	-0.169793	0.45983	0.707115	-0.193397	0.400264	0.99987	0.140811	0.526059	0.99975	0.0650888	0.772297	0.914804	-0.16202	0.475516	0.943212	-0.114682	0.613941	0.999963	516	324	336	359	532	335	352	373	161	293	334	263	356	452	366	450	327	350	323	396	472	360	378	259	4.01601
ENSMMUG00000001179	PIP4K2C	phosphatidylinositol-5-phosphate 4-kinase type 2 gamma [Source:VGNC Symbol;Acc:VGNC:100089]	protein_coding	-0.273945	0.157109	0.999855	0.050613	0.786407	0.907402	0.206278	0.273872	0.99987	0.0585828	0.753118	0.99975	0.0416405	0.823896	0.937555	-0.00996	0.957362	0.996115	-0.0672067	0.719681	0.999963	2538	1945	2366	1889	2298	2376	2153	1803	861	816	1806	2267	1699	1340	1844	2215	1886	2266	1935	2930	2821	2245	2426	1769	6.30895
ENSMMUG00000001180	DTX3	deltex E3 ubiquitin ligase 3 [Source:VGNC Symbol;Acc:VGNC:71896]	protein_coding	-0.103702	0.610356	0.999855	-0.563837	0.0117982	0.112786	-0.383803	0.0712076	0.939739	-0.256944	0.212872	0.99975	-0.558742	0.0127941	0.337109	-0.357627	0.0894797	0.908451	0.208715	0.301503	0.999963	1622	1681	1075	1165	1620	1325	1358	2041	682	689	757	874	779	434	889	1241	1014	1159	734	938	1166	900	1001	1288	5.6638
ENSMMUG00000001183	NOLC1	nucleolar and coiled-body phosphoprotein 1 [Source:VGNC Symbol;Acc:VGNC:75178]	protein_coding	-0.0778017	0.650587	0.999855	0.225601	0.191575	0.460021	0.19837	0.248433	0.99987	0.145675	0.392807	0.99975	0.0636668	0.709146	0.887076	-0.0225694	0.894251	0.991064	0.0312762	0.854079	0.999963	2013	1469	1819	1667	1865	1646	1486	1872	602	968	1954	1596	1582	1339	1661	1674	1573	1847	1600	2207	2134	1632	1816	1315	5.97496
ENSMMUG00000001185	TRA2B	transformer 2 beta homolog [Source:VGNC Symbol;Acc:VGNC:78554]	protein_coding	0.446903	0.0427804	0.999855	0.049262	0.813897	0.920203	-0.158341	0.451543	0.99987	-0.0543931	0.794997	0.99975	0.0368788	0.860013	0.951195	-0.103763	0.620762	0.96214	0.0806708	0.700362	0.999963	8045	12566	7639	8234	10581	9759	8951	11600	3733	8251	8135	5901	6881	5299	7982	7254	6026	6927	5778	5265	5217	5993	4823	4982	7.97242
ENSMMUG00000001186	PPRC1	PPARG related coactivator 1 [Source:VGNC Symbol;Acc:VGNC:76343]	protein_coding	-0.197454	0.284703	0.999855	0.0458583	0.799115	0.912751	-0.107444	0.55365	0.99987	-0.257379	0.164985	0.99975	-0.242299	0.192817	0.559644	-0.33055	0.079422	0.907861	-0.234363	0.205331	0.999963	1656	1678	1958	1433	2011	1603	1335	1333	954	963	1534	1747	1225	1082	1470	1963	1819	1774	1826	1750	1546	1533	1694	1274	5.69368
ENSMMUG00000001192	LMNB2	lamin B2 [Source:VGNC Symbol;Acc:VGNC:74429]	protein_coding	-0.131417	0.583764	0.999855	0.116446	0.61918	0.813501	0.180129	0.440932	0.99987	0.179536	0.440001	0.99975	0.151778	0.518627	0.794414	0.111274	0.631997	0.962414	-0.0331724	0.887824	0.999963	428	487	556	449	504	582	505	344	227	251	506	528	598	404	589	549	748	671	582	862	819	660	725	706	3.74762
ENSMMUG00000001193	ZNF180	zinc finger protein 180 [Source:VGNC Symbol;Acc:VGNC:78858]	protein_coding	0.201827	0.521754	0.999855	-0.166189	0.606007	0.805055	0.107359	0.732214	0.99987	0.282285	0.363263	0.99975	0.316904	0.313941	0.663229	0.222095	0.474679	0.943212	0.102226	0.744639	0.999963	583	379	279	282	282	383	397	256	90	193	216	284	276	216	255	307	138	270	175	258	458	307	309	259	4.19137
ENSMMUG00000001194	DYNLL1	dynein light chain LC8-type 1 [Source:VGNC Symbol;Acc:VGNC:99924]	protein_coding	-0.12422	0.716239	0.999855	0.0887386	0.793069	0.909517	0.17921	0.59591	0.99987	0.162902	0.629016	0.99975	0.363238	0.28678	0.638454	0.438951	0.198501	0.916945	0.0725297	0.830048	0.999963	3624	1784	2153	2702	1494	2973	3275	1284	668	998	1877	1415	2476	1929	2349	1991	1083	1865	1476	2061	2488	1624	2114	2489	6.82243
ENSMMUG00000001197	EGLN2	egl-9 family hypoxia inducible factor 2 [Source:HGNC Symbol;Acc:HGNC:14660]	protein_coding	-0.159549	0.565632	0.999855	-0.465402	0.109901	0.346452	-0.135731	0.621221	0.99987	-0.291479	0.296103	0.99975	-0.379953	0.18678	0.553021	-0.406881	0.153009	0.916945	-0.158846	0.564345	0.999963	719	511	401	574	436	489	498	401	119	239	242	255	274	187	209	527	511	463	356	513	544	388	494	335	4.49275
ENSMMUG00000001199	SETD3	SET domain containing 3, actin histidine methyltransferase [Source:VGNC Symbol;Acc:VGNC:77285]	protein_coding	0.0352944	0.836325	0.999855	-0.131913	0.444457	0.696573	-0.0523938	0.758946	0.99987	0.0110932	0.947898	0.99975	0.0816471	0.632808	0.8506	0.0541155	0.749887	0.975074	-0.125423	0.466116	0.999963	1861	1927	1475	1696	1559	1805	1865	1516	909	1308	1537	1468	2076	1768	2165	1484	1346	1496	1342	1576	1666	1320	1459	1501	5.86183
ENSMMUG00000001200			protein_coding	-0.0443192	0.874376	0.999855	-1.157	0.00101802	0.0277675	-0.675445	0.0298166	0.808597	-0.545401	0.0685714	0.99975	-0.595073	0.0531401	0.386024	-0.487691	0.0996602	0.908451	-0.39776	0.174375	0.999963	388	407	172	324	261	327	407	387	128	186	117	97	236	132	165	184	279	260	111	210	173	143	173	166	3.60689
ENSMMUG00000001201	CCNK	cyclin K [Source:VGNC Symbol;Acc:VGNC:70734]	protein_coding	0.100373	0.737284	0.999855	0.0456961	0.878405	0.947186	-0.0383904	0.897826	0.99987	-0.0267478	0.928528	0.99975	-0.196228	0.517366	0.793688	-0.273686	0.366759	0.92229	-0.104296	0.728105	0.999963	1392	2372	2051	2012	3144	1924	1517	2986	1264	1818	1789	1902	1641	1369	1875	1521	1982	1476	1747	1543	1393	1299	1535	1121	5.44353
ENSMMUG00000001205	TTC37	tetratricopeptide repeat domain 37 [Source:VGNC Symbol;Acc:VGNC:79400]	protein_coding	-0.107801	0.718782	0.999855	0.532328	0.0797305	0.292905	0.386864	0.196046	0.99987	0.326494	0.272216	0.99975	0.59261	0.0531292	0.386024	0.635838	0.0384521	0.907861	0.0732834	0.804461	0.999963	2623	1268	2514	1495	1677	2337	2860	1156	778	993	1744	2010	1929	1793	2148	2672	913	1868	2320	2746	2698	2439	2710	1379	6.35643
ENSMMUG00000001209	ARSK	arylsulfatase family member K [Source:VGNC Symbol;Acc:VGNC:84280]	protein_coding	0.0691758	0.836995	0.999855	0.307495	0.354912	0.624007	0.265944	0.42231	0.99987	0.254211	0.440724	0.99975	0.272351	0.41467	0.733551	0.116619	0.724376	0.97059	0.530037	0.112293	0.999963	111	87	97	76	104	113	100	94	39	39	60	87	64	46	57	143	38	82	93	83	95	83	84	69	1.82329
ENSMMUG00000001210			protein_coding	-0.169561	0.359419	0.999855	-0.922752	5.36e-05	0.00400688	-0.565231	0.00522115	0.433939	-0.564466	0.00523251	0.99975	-0.469676	0.0171569	0.343953	-0.465226	0.0178287	0.907861	-0.422174	0.029778	0.999963	5140	4700	2685	3651	3481	3967	4474	4175	2037	2084	1675	1905	2684	2382	2685	2675	3079	3589	1865	2784	2486	2015	2384	2326	7.32634
ENSMMUG00000001212	RFESD	Rieske Fe-S domain containing [Source:VGNC Symbol;Acc:VGNC:84487]	protein_coding	-0.427353	0.36216	0.999855	0.569314	0.19361	0.46294	0.214436	0.625286	0.99987	-0.15177	0.734451	0.99975	0.620697	0.157919	0.524962	0.692851	0.112115	0.916945	-0.296967	0.517271	0.999963	89	26	49	44	37	63	60	18	18	40	72	63	53	84	83	87	27	34	89	58	46	59	108	34	1.51211
ENSMMUG00000001213	SPATA9	spermatosis associated 9 [Source:VGNC Symbol;Acc:VGNC:77976]	protein_coding	0.181324	0.737504	0.999855	0.325472	0.541536	0.764754	0.378768	0.474585	0.99987	0.658449	0.207327	0.99975	0.835271	0.113985	0.478386	0.708955	0.174968	0.916945	-0.148721	0.787405	0.999963	17	33	21	32	25	33	40	16	34	25	43	77	72	46	51	21	17	20	29	13	39	45	37	32	-0.724478
ENSMMUG00000001214			protein_coding	-0.0788196	0.869521	0.999855	0.973018	0.0381306	0.205278	0.567169	0.220435	0.99987	0.241343	0.602414	0.99975	0.892478	0.056827	0.389446	0.468588	0.308865	0.916945	0.363429	0.434238	0.999963	32	51	118	60	90	78	70	55	53	40	81	108	58	69	87	167	55	47	102	72	53	139	75	31	0.102125
ENSMMUG00000001216	MPZ	myelin protein zero [Source:VGNC Symbol;Acc:VGNC:74923]	protein_coding	0.202647	0.368371	0.999855	-0.33867	0.154524	0.410214	-0.138271	0.545137	0.99987	-0.0399744	0.858528	0.99975	0.300297	0.184748	0.55071	-0.102925	0.648595	0.96396	0.0618128	0.782606	0.999963	335	498	239	275	350	463	357	337	133	259	217	235	252	301	252	262	261	216	198	263	282	243	243	295	3.3964
ENSMMUG00000001217	CASP7	caspase 7 [Source:VGNC Symbol;Acc:VGNC:70546]	protein_coding	0.185753	0.461013	0.999855	0.733153	0.00565964	0.0751457	0.450728	0.0756618	0.953548	0.431091	0.0871486	0.99975	0.360948	0.15401	0.520809	0.218849	0.378637	0.925872	0.0129816	0.95885	0.999963	268	367	638	358	616	439	376	383	213	279	592	548	495	442	493	350	436	503	489	576	424	396	457	339	3.07702
ENSMMUG00000001219	MRPL4	mitochondrial ribosomal protein L4 [Source:VGNC Symbol;Acc:VGNC:74750]	protein_coding	0.105975	0.594983	0.999855	-0.0492924	0.805288	0.916181	0.00678547	0.97275	0.99987	0.0426001	0.829073	0.99975	-0.138975	0.493662	0.781537	-0.00248286	0.989978	0.998989	0.121437	0.539952	0.999963	654	693	550	687	730	616	724	780	203	462	577	445	467	390	545	524	788	685	572	722	831	548	662	692	4.35653
ENSMMUG00000001220	ADGRE1	adhesion G protein-coupled receptor E1 [Source:VGNC Symbol;Acc:VGNC:69561]	protein_coding	0.218231	0.567491	0.999855	0.366424	0.338896	0.611118	0.0464461	0.902793	0.99987	-0.0174586	0.963367	0.99975	0.353661	0.356169	0.692107	0.37694	0.324978	0.916945	-0.524032	0.183677	0.999963	1337	1876	2930	1553	2372	2786	2159	895	992	1423	2187	2857	2299	2958	4072	2148	5214	6337	4147	3380	2877	2784	4081	2387	5.38548
ENSMMUG00000001224	NIM1K	NIM1 serine/threonine protein kinase [Source:VGNC Symbol;Acc:VGNC:75270]	protein_coding	-0.398705	0.781618	0.999855	0.923274	0.480584	0.721899	-0.0820897	0.952962	0.99987	-0.0879715	0.949238	0.99975	-0.501918	0.73129	0.896754	-0.1951	0.889239	0.990814	-1.06046	0.485424	0.999963	9	12	23	11	12	10	14	5	8	12	33	30	33	10	20	0	1	0	1	0	0	0	0	9	-1.49191
ENSMMUG00000001226	HMGCS1	3-hydroxy-3-methylglutaryl-CoA synthase 1 [Source:VGNC Symbol;Acc:VGNC:73485]	protein_coding	-0.453473	0.132334	0.999855	0.27093	0.34125	0.612412	0.0904366	0.74984	0.99987	0.274538	0.332434	0.99975	-0.208894	0.473042	0.769177	-0.0349167	0.902098	0.992102	-0.296603	0.311104	0.999963	1047	485	1213	1124	1665	798	1100	1005	461	1069	1037	843	1082	785	1118	692	846	529	1014	1012	931	675	722	616	5.03345
ENSMMUG00000001228	LLGL2	LLGL scribble cell polarity complex component 2 [Source:VGNC Symbol;Acc:VGNC:99166]	protein_coding	0.0273159	0.930188	0.999855	-0.0374616	0.904224	0.958012	0.120344	0.697053	0.99987	-0.0558582	0.856932	0.99975	-0.00163163	0.995825	0.998581	0.0903166	0.769481	0.97744	0.142244	0.64539	0.999963	1126	1622	1169	840	966	1240	1350	887	489	448	1066	1423	998	569	914	1354	1338	1582	976	1554	1598	1616	1697	1622	5.13817
ENSMMUG00000001233	IPO11	importin 11 [Source:VGNC Symbol;Acc:VGNC:73633]	protein_coding	0.232037	0.368927	0.999855	0.577245	0.0286986	0.179633	0.245607	0.338285	0.99987	0.270715	0.28847	0.99975	0.463084	0.0767034	0.425408	0.44226	0.0864857	0.908451	0.0664948	0.796289	0.999963	386	388	408	240	324	491	502	327	166	268	431	411	401	286	423	451	206	318	443	431	417	376	360	192	3.59948
ENSMMUG00000001244	EPB41L5	erythrocyte membrane protein band 4.1 like 5 [Source:VGNC Symbol;Acc:VGNC:72072]	protein_coding	-0.0627937	0.897709	0.999855	0.431188	0.362989	0.630754	0.405518	0.39073	0.99987	0.529848	0.258213	0.99975	0.179791	0.707824	0.886128	0.357546	0.446867	0.939764	0.273141	0.56541	0.999963	16	18	48	21	41	19	36	29	38	53	32	69	57	46	45	60	45	33	57	64	62	58	63	40	-0.80086
ENSMMUG00000001245	ZNF532	zinc finger protein 532 [Source:VGNC Symbol;Acc:VGNC:103889]	protein_coding	0.091958	0.770463	0.999855	-0.0748891	0.814207	0.920254	-0.295548	0.364703	0.99987	-0.326971	0.315384	0.99975	0.0553148	0.861163	0.95156	0.109307	0.725093	0.970861	0.06385	0.838922	0.999963	270	203	318	171	350	282	270	206	171	240	168	220	146	240	348	442	181	308	214	215	172	201	242	183	3.08766
ENSMMUG00000001247	ZNF609	zinc finger protein 609 [Source:VGNC Symbol;Acc:VGNC:79764]	protein_coding	0.0714423	0.798518	0.999855	0.313669	0.26699	0.54051	0.192268	0.492521	0.99987	0.0491958	0.859967	0.99975	0.432924	0.130413	0.49549	0.254595	0.364926	0.92229	0.290223	0.303324	0.999963	1930	2788	3349	1937	3455	3417	2735	2438	1829	1493	2485	3516	2464	2794	3109	5074	2567	3719	3553	3702	2625	3510	4059	2482	5.91429
ENSMMUG00000001248	F13A1	coagulation factor XIII A chain [Source:VGNC Symbol;Acc:VGNC:72462]	protein_coding	-0.202888	0.406484	0.999855	0.426758	0.0892125	0.312001	0.145907	0.548488	0.99987	0.414991	0.0980086	0.99975	0.719607	0.00681871	0.329234	0.385708	0.122391	0.916945	-0.0952276	0.694591	0.999963	4821	2893	6214	4874	7836	10023	6794	3770	2347	2645	4422	5369	6274	6463	6240	4463	3882	5870	6917	4439	4944	4774	5423	4165	7.23395
ENSMMUG00000001254	TICRR	TOPBP1 interacting checkpoint and replication regulator [Source:VGNC Symbol;Acc:VGNC:99272]	protein_coding	0.444235	0.545158	0.999855	0.930009	0.192597	0.4613	1.25068	0.0788209	0.959019	0.993965	0.160099	0.99975	1.67521	0.0202102	0.347176	2.15198	0.00334417	0.762523	1.23187	0.0834509	0.999963	13	21	22	17	15	52	80	21	7	7	19	39	37	29	84	84	37	80	109	144	125	125	117	52	-1.05775
ENSMMUG00000001258	ZNF182	zinc finger protein 182 [Source:VGNC Symbol;Acc:VGNC:78871]	protein_coding	-0.00289294	0.992097	0.999855	0.140761	0.625912	0.817482	0.0522451	0.856525	0.99987	0.134629	0.637822	0.99975	0.515193	0.0780662	0.427684	0.135944	0.634546	0.962414	0.268938	0.349559	0.999963	552	268	375	240	325	458	403	292	136	248	274	343	324	401	306	552	179	348	338	387	431	371	369	306	4.11288
ENSMMUG00000001260	MS4A1	membrane spanning 4-domains A1 [Source:VGNC Symbol;Acc:VGNC:74928]	protein_coding	-0.130923	0.73622	0.999855	-0.448293	0.254786	0.529004	-0.703059	0.0803199	0.959019	-0.504789	0.201781	0.99975	-0.691756	0.0849806	0.438183	-0.646987	0.105807	0.916411	0.181276	0.642414	0.999963	24558	9928	11711	12961	12567	9413	11665	15618	2998	7500	3820	3454	3974	3742	4515	9585	3636	4225	4179	2690	4363	2824	3093	5050	9.58216
ENSMMUG00000001264	BSDC1	BSD domain containing 1 [Source:VGNC Symbol;Acc:VGNC:70384]	protein_coding	-0.166877	0.22313	0.999855	-0.142118	0.296413	0.570186	-0.131531	0.332712	0.99987	-0.200247	0.14604	0.99975	-0.187582	0.172802	0.540555	-0.0684781	0.610807	0.959418	-0.119724	0.377023	0.999963	4051	3575	3761	3112	3523	3727	3904	3061	1580	1908	2839	3094	2701	2294	2934	3457	3529	3660	2820	3507	3676	2829	4039	3258	6.98303
ENSMMUG00000001266	COG1	component of oligomeric golgi complex 1 [Source:VGNC Symbol;Acc:VGNC:71383]	protein_coding	-0.177644	0.332132	0.999855	0.0114477	0.948909	0.978839	0.00498507	0.977697	0.99987	-0.147681	0.412965	0.99975	-0.12966	0.47521	0.770424	-0.147379	0.413699	0.932914	0.0467388	0.793089	0.999963	1065	1045	1231	974	1148	1016	1035	1103	546	568	867	919	692	731	863	1362	983	989	940	1216	1183	896	1071	780	5.05799
ENSMMUG00000001267	GTF3C5	ral transcription factor IIIC subunit 5 [Source:VGNC Symbol;Acc:VGNC:73319]	protein_coding	-0.0825483	0.642944	0.999855	-0.212367	0.241555	0.51547	0.0730107	0.676433	0.99987	0.00702193	0.967885	0.99975	-0.172299	0.340377	0.680239	-0.0541223	0.757358	0.97744	-0.0224063	0.898519	0.999963	752	770	589	732	807	714	727	720	268	354	437	532	460	295	548	614	574	552	518	679	736	592	613	486	4.55728
ENSMMUG00000001268	FAM104A	family with sequence similarity 104 member A [Source:VGNC Symbol;Acc:VGNC:99147]	protein_coding	-0.29097	0.221141	0.999855	-0.147296	0.525879	0.753564	0.0116266	0.959459	0.99987	0.067143	0.767887	0.99975	0.235128	0.30744	0.656762	0.0550257	0.808921	0.983034	-0.137177	0.553282	0.999963	1509	714	1114	1106	1012	1211	1370	894	304	805	747	800	1021	1124	975	914	959	764	773	1114	1289	943	969	888	5.55978
ENSMMUG00000001269	C16H17orf80	chromosome 16 C17orf80 homolog [Source:VGNC Symbol;Acc:VGNC:70440]	protein_coding	-0.00422536	0.976876	0.999855	-0.0294208	0.839869	0.931438	0.0467051	0.747466	0.99987	0.106736	0.462008	0.99975	0.231694	0.119596	0.483383	0.0948192	0.513044	0.946086	0.0557857	0.700648	0.999963	1724	1285	1477	1303	1478	1704	1688	1264	634	1129	1216	1279	1575	1389	1523	1781	1244	1492	1290	1785	1740	1496	1540	1343	5.75166
ENSMMUG00000001270			protein_coding	0.0285452	0.960083	0.999855	0.465992	0.398761	0.659575	0.600888	0.273052	0.99987	0.569898	0.29541	0.99975	0.315151	0.573051	0.822661	0.0789888	0.887531	0.990814	-0.617462	0.306178	0.999963	38	21	44	27	26	47	38	10	3	7	23	20	33	13	10	7	19	33	15	42	31	15	23	25	0.33412
ENSMMUG00000001272	CEL	carboxyl ester lipase [Source:VGNC Symbol;Acc:VGNC:103248]	protein_coding	-0.189173	0.708499	0.999855	-0.428198	0.405063	0.665531	-0.695451	0.190805	0.99987	-0.267564	0.592688	0.99975	-0.405058	0.433338	0.744122	-0.18607	0.707492	0.97008	0.0150404	0.975603	0.999963	140	121	74	58	78	98	99	107	21	14	30	20	26	14	33	86	51	88	54	64	107	74	81	35	2.15184
ENSMMUG00000001273	CLBA1	clathrin binding box of aftiphilin containing 1 [Source:VGNC Symbol;Acc:VGNC:84325]	protein_coding	-0.00191529	0.996307	0.999855	-0.80891	0.0787651	0.291698	-0.142995	0.730194	0.99987	-0.136483	0.740014	0.99975	-0.0772893	0.852671	0.948202	0.0915336	0.820925	0.985392	0.446259	0.268744	0.999963	116	60	32	54	38	67	58	66	21	26	40	52	57	28	62	95	24	63	17	35	56	46	54	53	1.88554
ENSMMUG00000001276	JAG2	jagged canonical Notch ligand 2 [Source:VGNC Symbol;Acc:VGNC:73809]	protein_coding	0.290535	0.288013	0.999855	-0.0142681	0.958397	0.983664	0.157619	0.56092	0.99987	0.178063	0.509318	0.99975	-0.101887	0.712737	0.888465	0.128699	0.633331	0.962414	0.0726249	0.789043	0.999963	475	805	548	686	775	653	631	525	259	486	674	778	643	499	798	551	890	788	516	559	741	426	671	877	3.89715
ENSMMUG00000001278	VIT	vitrin [Source:VGNC Symbol;Acc:VGNC:78773]	protein_coding	0.777487	0.229618	0.999855	-0.32762	0.635304	0.82343	-0.77964	0.282301	0.99987	0.645424	0.312465	0.99975	0.263479	0.691356	0.878682	0.907525	0.154269	0.916945	-0.148425	0.826077	0.999963	16	35	8	4	11	27	30	9	6	6	5	6	17	2	11	5	3	10	6	4	15	11	14	9	-0.80086
ENSMMUG00000001282	SF3B6	splicing factor 3b subunit 6 [Source:VGNC Symbol;Acc:VGNC:97825]	protein_coding	0.0305641	0.90272	0.999855	-0.357349	0.165366	0.425583	-0.0958263	0.701903	0.99987	4.48e-05	0.999857	0.999927	-0.185512	0.462819	0.763476	-0.0607943	0.807585	0.982974	-0.0967706	0.699166	0.999963	3505	3081	1967	3693	3182	3145	4022	3940	1093	2352	2310	1708	2672	1856	2593	1831	2296	2072	1676	2267	2460	1636	1769	1974	6.7743
ENSMMUG00000001283	TP53I3	tumor protein p53 inducible protein 3 [Source:VGNC Symbol;Acc:VGNC:79194]	protein_coding	-0.075149	0.879935	0.999855	-1.80389	0.00568889	0.0753312	-1.3418	0.0245159	0.778393	-0.472496	0.35728	0.99975	-0.869485	0.115945	0.48113	-0.812951	0.131626	0.916945	-0.709036	0.1856	0.999963	19	7	4	4	10	6	6	10	10	14	2	4	14	9	18	10	14	36	10	16	16	12	10	11	-0.58287
ENSMMUG00000001285			protein_coding	0.700485	0.498116	0.999855	0.856554	0.401379	0.662046	0.540581	0.601531	0.99987	0.762824	0.453941	0.99975	-0.440129	0.697409	0.881132	0.555633	0.588473	0.958367	0.185112	0.8614	0.999963	11	6	5	9	13	8	6	1	1	5	10	8	8	0	5	40	7	30	32	12	16	20	36	7	-1.25856
ENSMMUG00000001291	SGCG	sarcoglycan gamma [Source:VGNC Symbol;Acc:VGNC:77194]	protein_coding	-0.142108	0.800332	0.999855	-0.312336	0.585114	0.79272	0.291951	0.588848	0.99987	-0.203082	0.716277	0.99975	0.049123	0.929627	0.974023	0.229933	0.669373	0.966001	0.350886	0.514753	0.999963	50	25	23	44	58	56	52	47	27	27	20	21	22	13	25	33	6	13	14	27	8	15	20	18	0.709395
ENSMMUG00000001292	SACS	sacsin molecular chaperone [Source:VGNC Symbol;Acc:VGNC:76963]	protein_coding	0.104196	0.800873	0.999855	0.872056	0.0401713	0.210225	0.180573	0.660338	0.99987	0.336317	0.412415	0.99975	0.780006	0.0646014	0.402649	0.536591	0.194265	0.916945	0.568736	0.170561	0.999963	1428	918	2372	605	1576	1747	1586	1257	993	1283	1892	2562	1795	1795	1999	4490	879	1959	2850	2158	1950	2994	2662	1304	5.48031
ENSMMUG00000001293	ATG16L2	autophagy related 16 like 2 [Source:VGNC Symbol;Acc:VGNC:70130]	protein_coding	-0.141826	0.624079	0.999855	0.214425	0.455604	0.704665	0.268801	0.35068	0.99987	-0.0088335	0.975357	0.99975	-0.0804076	0.780157	0.918812	-0.0309589	0.913834	0.9926	0.0124583	0.965296	0.999963	3016	2478	2644	2845	2104	2312	2360	1461	860	840	2827	2628	2160	1772	2201	2163	1888	2727	1882	2310	2553	1644	2141	3222	6.55768
ENSMMUG00000001294	FCHSD2	FCH and double SH3 domains 2 [Source:VGNC Symbol;Acc:VGNC:72593]	protein_coding	0.0989204	0.661744	0.999855	0.217112	0.338983	0.611118	-0.230059	0.316377	0.99987	-0.145807	0.52048	0.99975	-0.134243	0.555943	0.813982	-0.205055	0.369119	0.922636	0.0159899	0.94344	0.999963	2664	2444	2884	1631	2980	2527	2239	2583	1080	1645	1674	1673	1485	1311	1632	2816	1453	1974	2385	1829	1598	1470	1728	1128	6.37879
ENSMMUG00000001295	PF4V1	platelet factor 4 variant 1 [Source:VGNC Symbol;Acc:VGNC:75954]	protein_coding	-0.690671	0.135871	0.999855	-0.711245	0.125075	0.368779	-0.597965	0.188622	0.99987	-0.146244	0.734039	0.99975	-0.82071	0.0842869	0.437214	-0.563914	0.210198	0.916945	-0.0881883	0.837828	0.999963	1133	519	590	1457	1449	1031	898	1337	706	686	625	314	808	309	713	727	376	302	294	324	388	223	297	437	5.14709
ENSMMUG00000001297	CADM3	cell adhesion molecule 3 [Source:VGNC Symbol;Acc:VGNC:70574]	protein_coding	0.640368	0.358431	0.999855	-1.39157	0.104359	0.338186	-0.91418	0.252897	0.99987	-0.402321	0.589137	0.99975	-0.78077	0.325989	0.668968	1.01489	0.137389	0.916945	0.185498	0.793939	0.999963	27	47	3	8	11	18	29	20	14	27	9	12	15	12	20	12	7	12	8	7	15	3	87	31	-0.124522
ENSMMUG00000001300	ACKR1	atypical chemokine receptor 1 [Source:VGNC Symbol;Acc:VGNC:99834]	protein_coding	0.269917	0.720964	0.999855	-0.341469	0.666597	0.843448	0.616877	0.401196	0.99987	0.347726	0.637361	0.99975	-1.43891	0.118492	0.483168	-0.460906	0.561409	0.953992	-1.44813	0.110372	0.999963	11	11	7	27	10	8	7	3	14	14	47	20	78	7	19	3	20	46	7	35	18	3	18	25	-1.25856
ENSMMUG00000001304	TGFBR1	transforming growth factor beta receptor 1 [Source:VGNC Symbol;Acc:VGNC:78337]	protein_coding	-0.176178	0.289696	0.999855	0.145272	0.376802	0.64251	-0.0941523	0.565889	0.99987	-0.0420057	0.796737	0.99975	0.213564	0.198713	0.565622	0.0516301	0.751315	0.975764	-0.130084	0.429723	0.999963	2961	2184	3145	2245	2726	2895	2885	2059	1365	1933	2221	2845	2821	2675	3032	2750	1874	1943	2589	1893	2095	2388	2245	1970	6.53115
ENSMMUG00000001305	TBCC	tubulin folding cofactor C [Source:VGNC Symbol;Acc:VGNC:78105]	protein_coding	-0.0998031	0.654191	0.999855	-0.424098	0.0696109	0.275485	0.014873	0.946251	0.99987	-0.0274809	0.900769	0.99975	-0.374745	0.106141	0.469086	-0.181818	0.415163	0.933743	-0.0810116	0.714758	0.999963	1489	1725	1446	2195	2122	1492	1805	2371	842	1379	1215	1374	1612	948	1382	1513	2198	1465	1137	1807	1746	1381	1748	1236	5.54056
ENSMMUG00000001306	ORAI1	ORAI calcium release-activated calcium modulator 1 [Source:VGNC Symbol;Acc:VGNC:75464]	protein_coding	-0.0977185	0.74958	0.999855	-0.648116	0.0484031	0.23143	-0.293058	0.344682	0.99987	-0.182556	0.550353	0.99975	-0.776045	0.0217526	0.349525	-0.602691	0.0624512	0.907861	-0.459114	0.147759	0.999963	967	1479	1041	1414	1862	1216	1077	1440	656	910	882	935	1047	421	823	775	2513	1463	779	1240	1260	915	1172	1042	4.91905
ENSMMUG00000001312	LMO7	LIM domain 7 [Source:VGNC Symbol;Acc:VGNC:74433]	protein_coding	-0.127641	0.731933	0.999855	-0.0472162	0.898411	0.955909	-0.376234	0.324883	0.99987	-0.20314	0.585085	0.99975	-0.0269205	0.942022	0.978808	-0.266864	0.475601	0.943212	-0.0978596	0.791744	0.999963	140	101	152	89	192	121	94	169	98	181	97	122	82	145	148	176	107	96	145	110	126	117	132	69	2.15184
ENSMMUG00000001313	FARP2	FERM, ARH/RhoGEF and pleckstrin domain protein 2 [Source:VGNC Symbol;Acc:VGNC:72513]	protein_coding	-0.0380538	0.864605	0.999855	0.381671	0.0872422	0.307969	-0.114554	0.608195	0.99987	-0.370826	0.11151	0.99975	-0.0691603	0.757461	0.90858	-0.0935536	0.672306	0.966385	-0.12555	0.574901	0.999963	326	307	487	212	276	329	298	258	183	208	261	286	219	224	309	353	269	337	459	380	267	276	317	245	3.35739
ENSMMUG00000001314	STK25	serine/threonine kinase 25 [Source:VGNC Symbol;Acc:VGNC:81584]	protein_coding	-0.0606064	0.704695	0.999855	-0.0268973	0.865815	0.941562	0.0370733	0.815444	0.99987	0.00469947	0.976359	0.99975	-0.121077	0.4518	0.757108	-0.00609504	0.969346	0.996497	0.0621237	0.695946	0.999963	2906	2680	2452	2411	2321	2425	2744	2021	850	1181	1968	1927	2025	1385	2101	2262	2061	2246	1826	2376	2628	1899	2102	2544	6.50412
ENSMMUG00000001317	ZFR	zinc finger RNA binding protein [Source:VGNC Symbol;Acc:VGNC:79070]	protein_coding	0.201595	0.309656	0.999855	0.268569	0.178705	0.444211	0.218037	0.271438	0.99987	0.252226	0.204677	0.99975	0.40615	0.04741	0.380352	0.213403	0.280862	0.916945	-0.0183227	0.925675	0.999963	2533	2376	2662	2197	2653	2424	2805	2302	1238	2508	2161	2566	2689	2890	2662	2610	1413	1760	2352	2371	2407	2289	2129	1347	6.30611
ENSMMUG00000001319	MTHFD1	methylenetetrahydrofolate dehydrogenase, cyclohydrolase and formyltetrahydrofolate synthetase 1 [Source:VGNC Symbol;Acc:VGNC:84399]	protein_coding	0.0070788	0.973934	0.999855	0.167768	0.437749	0.691984	0.296904	0.173659	0.99987	0.325279	0.136468	0.99975	0.367544	0.0962818	0.454508	0.382932	0.0821301	0.907861	-0.0610184	0.777955	0.999963	1483	964	1087	1139	1233	1391	1625	821	556	908	1412	1550	1700	1430	1895	1369	1189	1827	1672	2069	2223	1731	1708	1553	5.53474
ENSMMUG00000001321	SEPTIN9	septin 9 [Source:VGNC Symbol;Acc:VGNC:99253]	protein_coding	0.0772162	0.615011	0.999855	0.0587499	0.701721	0.860018	0.136087	0.379139	0.99987	0.132696	0.391254	0.99975	0.0416088	0.785872	0.921077	-0.0140167	0.927109	0.9926	0.0633149	0.679992	0.999963	19139	21807	19626	18627	23246	22967	20711	18006	8032	11537	19105	19255	20265	13979	17982	17820	16658	18791	13812	18592	16799	13777	15753	17772	9.22252
ENSMMUG00000001324	TSPAN32	tetraspanin 32 [Source:VGNC Symbol;Acc:VGNC:78920]	protein_coding	0.218325	0.459889	0.999855	-0.193815	0.51579	0.747147	0.0677289	0.817637	0.99987	-0.00856999	0.976704	0.99975	-0.164902	0.580473	0.826084	0.177876	0.544149	0.951456	0.332505	0.261291	0.999963	1565	2462	1275	1240	1456	1656	2159	1740	868	942	1579	2429	1621	745	1405	1827	1566	2135	1227	1549	2014	1840	2311	2540	5.61226
ENSMMUG00000001329	BRCA1	BRCA1 DNA repair associated [Source:VGNC Symbol;Acc:VGNC:99124]	protein_coding	-0.174394	0.524525	0.999855	0.185018	0.487783	0.727629	0.143355	0.58997	0.99987	0.200161	0.449636	0.99975	0.468333	0.0845685	0.437615	0.366034	0.169784	0.916945	0.0657754	0.805171	0.999963	677	468	582	386	611	740	725	482	271	338	413	630	527	521	704	801	473	594	946	938	952	940	859	496	4.40621
ENSMMUG00000001332	UBE2L6	ubiquitin conjugating enzyme E2 L6 [Source:VGNC Symbol;Acc:VGNC:78698]	protein_coding	0.181407	0.521522	0.999855	1.37008	7.99e-05	0.00515247	0.632489	0.0341569	0.841807	0.174708	0.537088	0.99975	-0.0897617	0.75003	0.906206	-0.119428	0.671924	0.966385	-0.643893	0.0309942	0.999963	4807	5257	15172	8784	5996	5349	5193	2487	1603	4274	12170	5704	5993	4455	6233	3316	8080	6412	10562	9205	5915	3472	3582	3923	7.22975
ENSMMUG00000001338	AZIN1	antizyme inhibitor 1 [Source:VGNC Symbol;Acc:VGNC:70080]	protein_coding	-0.138799	0.504051	0.999855	-0.00996951	0.961476	0.985254	-0.0824377	0.690142	0.99987	0.208384	0.318749	0.99975	-0.151528	0.46612	0.765137	-0.0437857	0.832067	0.987616	-0.238097	0.256366	0.999963	4525	3752	4661	4177	6190	3684	4291	4889	2317	4017	3502	3857	5612	3444	5566	3641	3785	3092	4241	4052	4113	3595	3559	2640	7.14258
ENSMMUG00000001340	RPL32	ribosomal protein L32 [Source:HGNC Symbol;Acc:HGNC:10336]	protein_coding	0.0693652	0.7379	0.999855	-1.00569	6.56e-05	0.00450037	-0.567775	0.0109886	0.564572	-0.383808	0.0739133	0.99975	-0.639995	0.00484369	0.329234	-0.249705	0.235176	0.916945	-0.0374973	0.856306	0.999963	45023	42862	16230	31378	27967	28618	42786	42547	11759	20771	13164	13675	21225	11987	23049	29536	26671	28568	14505	19709	24948	17140	19994	20208	10.4566
ENSMMUG00000001341	HS3ST1	heparan sulfate-glucosamine 3-sulfotransferase 1 [Source:VGNC Symbol;Acc:VGNC:73525]	protein_coding	-0.296124	0.491101	0.999855	-0.324248	0.451864	0.702121	-0.673498	0.135924	0.99987	-0.720911	0.111	0.99975	-0.901275	0.057622	0.389446	-0.950799	0.0435149	0.907861	-0.0779002	0.852808	0.999963	98	39	60	54	56	43	61	82	23	76	55	37	25	25	24	116	82	66	58	50	75	46	45	35	1.64762
ENSMMUG00000001342	IQSEC1	IQ motif and Sec7 domain ArfGEF 1 [Source:VGNC Symbol;Acc:VGNC:73677]	protein_coding	-0.0447549	0.810936	0.999855	0.116079	0.537278	0.761967	-0.235671	0.215658	0.99987	-0.31992	0.0977554	0.99975	-0.234326	0.217904	0.58433	-0.306814	0.111401	0.916945	-0.0806575	0.667009	0.999963	8504	8880	10984	6738	10942	8328	6824	7584	4732	5638	7278	7929	5915	5952	7258	9649	7605	8779	8769	6913	5736	6025	7723	6942	8.05245
ENSMMUG00000001343	STARD3	StAR related lipid transfer domain containing 3 [Source:VGNC Symbol;Acc:VGNC:77941]	protein_coding	-0.0545621	0.778213	0.999855	-0.174159	0.372688	0.639569	-0.119256	0.539342	0.99987	-0.221584	0.259344	0.99975	-0.391875	0.0536208	0.386371	-0.236559	0.229513	0.916945	-0.0413495	0.830777	0.999963	4957	6017	4366	4062	4688	4503	4656	4059	1774	1987	3340	3569	2819	1637	3143	3941	4222	4338	3177	3928	4162	3512	3663	4169	7.27406
ENSMMUG00000001347	PGAP3	post-GPI attachment to proteins phospholipase 3 [Source:VGNC Symbol;Acc:VGNC:75853]	protein_coding	-0.314986	0.158807	0.999855	-0.48729	0.0352035	0.197061	-0.222346	0.30905	0.99987	-0.35898	0.107946	0.99975	-0.580918	0.0146743	0.341366	-0.294498	0.181652	0.916945	-0.110782	0.607332	0.999963	2058	1779	1156	1309	1286	1286	1563	1430	501	479	908	1095	849	473	893	1191	1285	1259	855	1193	1403	1047	1262	1263	6.00682
ENSMMUG00000001350	HERPUD2	HERPUD family member 2 [Source:VGNC Symbol;Acc:VGNC:73216]	protein_coding	0.144043	0.296803	0.999855	0.11139	0.416877	0.675697	0.0538706	0.692829	0.99987	0.0285157	0.834069	0.99975	0.113077	0.410441	0.730146	0.00653062	0.96172	0.996192	-0.0416632	0.760101	0.999963	3026	3465	3283	2737	3209	2984	2979	2779	1567	2514	2797	2907	3338	2789	3072	3317	2466	2806	2833	3181	2683	2779	3014	2239	6.56245
ENSMMUG00000001354			protein_coding	-0.57481	0.138058	0.999855	-0.6276	0.108144	0.343595	-0.226553	0.534989	0.99987	-0.226808	0.53167	0.99975	-1.14146	0.00926317	0.331883	-0.291365	0.425244	0.935953	-0.688217	0.0800467	0.999963	61	49	56	86	67	44	59	66	29	39	27	30	44	19	68	24	68	30	36	54	57	19	37	34	0.984348
ENSMMUG00000001359	CAPRIN2	caprin family member 2 [Source:VGNC Symbol;Acc:VGNC:70599]	protein_coding	0.0935783	0.671326	0.999855	-0.014271	0.948333	0.978821	-0.214183	0.33874	0.99987	-0.177877	0.423408	0.99975	0.124571	0.572236	0.822327	-0.0699243	0.75054	0.975385	0.233221	0.292086	0.999963	2455	1995	1702	1170	1667	1892	1880	1684	769	1078	1340	1613	1136	1375	1331	2793	1198	2002	1741	1525	1946	1803	1862	1535	6.26103
ENSMMUG00000001360	AP3B1	adaptor related protein complex 3 subunit beta 1 [Source:VGNC Symbol;Acc:VGNC:69967]	protein_coding	0.208313	0.202006	0.999855	0.429155	0.0125066	0.116561	0.429312	0.0124173	0.592382	0.366415	0.0295698	0.99975	0.362488	0.0317615	0.35644	0.328833	0.0485704	0.907861	0.116634	0.468699	0.999963	2024	1932	2534	2223	2311	2243	2300	2283	1004	1887	2206	2345	2705	2348	2711	2045	1534	2052	2391	2811	2466	1965	2296	1630	5.98281
ENSMMUG00000001361	IPO8	importin 8 [Source:VGNC Symbol;Acc:VGNC:73815]	protein_coding	-0.0821395	0.663308	0.999855	0.190948	0.313077	0.587435	0.167157	0.375661	0.99987	0.136751	0.466942	0.99975	0.378657	0.0528344	0.386024	0.205865	0.276909	0.916945	0.273759	0.152658	0.999963	3797	2757	3137	2553	3082	3671	3526	3004	1275	1512	2129	2804	2334	2426	2473	3474	1504	2277	2873	2800	3124	2814	2992	2384	6.88967
ENSMMUG00000001362	VPS13C	vacuolar protein sorting 13 homolog C [Source:VGNC Symbol;Acc:VGNC:79399]	protein_coding	0.222606	0.657353	0.999855	1.65527	0.0032207	0.0538285	0.695078	0.173794	0.99987	0.649761	0.202338	0.99975	1.26796	0.0182933	0.34468	0.828489	0.108473	0.916945	0.320037	0.523923	0.999963	2090	1380	8139	1450	3614	3763	2860	1516	2510	3914	7099	9998	5329	8117	5523	9788	2317	5383	11216	6644	5442	8325	9654	2959	6.02905
ENSMMUG00000001369	HDAC11	histone deacetylase 11 [Source:VGNC Symbol;Acc:VGNC:73196]	protein_coding	0.253463	0.766911	0.999855	-0.0332472	0.969365	0.98875	0.0615925	0.942788	0.99987	0.0091336	0.991489	0.99975	0.0601815	0.944537	0.979201	1.25284	0.125788	0.916945	0.670862	0.421035	0.999963	83	68	51	52	69	85	82	103	22	36	70	62	51	32	63	249	104	217	101	146	143	134	1421	62	1.41415
ENSMMUG00000001371	SLC22A23	solute carrier family 22 member 23 [Source:VGNC Symbol;Acc:VGNC:83466]	protein_coding	-0.414166	0.565426	0.999855	-0.247124	0.727027	0.873454	-0.498984	0.489615	0.99987	-0.347751	0.623235	0.99975	-0.0577151	0.934298	0.975474	-0.368028	0.602779	0.958779	-0.0133611	0.984626	0.999963	56	44	120	51	194	109	65	93	40	47	19	45	24	26	41	180	102	68	90	61	46	94	84	21	0.865819
ENSMMUG00000001374	SVIL	supervillin [Source:HGNC Symbol;Acc:HGNC:11480]	protein_coding	0.0447605	0.836149	0.999855	0.147579	0.494812	0.732235	0.135651	0.529498	0.99987	0.075099	0.726717	0.99975	0.296278	0.176524	0.541513	0.0875885	0.683519	0.967708	0.0399277	0.853062	0.999963	1336	1188	1446	1074	1605	1548	1308	1290	743	1105	1382	1717	1347	1376	1452	2139	1499	1916	1774	2054	1842	2011	2182	1109	5.3844
ENSMMUG00000001375	RETREG1	reticulophagy regulator 1 [Source:VGNC Symbol;Acc:VGNC:76832]	protein_coding	-0.127796	0.706634	0.999855	-0.475296	0.179119	0.444561	-0.138096	0.682531	0.99987	0.117193	0.722995	0.99975	0.146702	0.660625	0.864658	-0.0940354	0.778643	0.97886	0.0224859	0.946287	0.999963	1419	659	459	739	665	916	876	497	213	431	419	415	618	427	539	1070	366	542	442	607	930	684	517	483	5.4712
ENSMMUG00000001376	YTHDC2	YTH domain containing 2 [Source:VGNC Symbol;Acc:VGNC:79452]	protein_coding	0.126613	0.541971	0.999855	0.358034	0.0914198	0.315655	0.0681171	0.741545	0.99987	0.0868244	0.673483	0.99975	0.288891	0.169734	0.536467	0.158292	0.443697	0.939095	0.102101	0.621361	0.999963	2293	1965	2366	1469	1839	2012	2126	1495	879	1472	1608	1860	1862	1584	1779	2404	898	1271	1761	1478	1468	1617	1543	1192	6.16264
ENSMMUG00000001377	ASXL2	ASXL transcriptional regulator 2 [Source:VGNC Symbol;Acc:VGNC:70114]	protein_coding	0.0845561	0.877299	0.999855	1.59387	0.00580013	0.0761811	0.682507	0.208795	0.99987	0.529163	0.327091	0.99975	1.13066	0.0421305	0.370842	0.693626	0.200521	0.916945	0.241715	0.655847	0.999963	524	581	3270	510	1473	1464	990	561	1029	741	2127	3153	1511	2247	1750	3245	1085	2105	3451	2477	1546	2495	2847	851	4.03811
ENSMMUG00000001380	ODF2L	outer dense fiber of sperm tails 2 like [Source:VGNC Symbol;Acc:VGNC:75482]	protein_coding	0.131226	0.62993	0.999855	0.225098	0.407237	0.667518	-0.0638804	0.815548	0.99987	-0.0300971	0.911733	0.99975	0.158385	0.561116	0.816143	-0.110647	0.6858	0.967708	0.297734	0.272998	0.999963	784	597	537	457	484	543	559	622	325	659	556	592	549	503	525	827	266	364	633	419	548	536	418	459	4.61722
ENSMMUG00000001384	CPEB2	cytoplasmic polyadenylation element binding protein 2 [Source:VGNC Symbol;Acc:VGNC:100212]	protein_coding	0.808437	0.025026	0.999855	1.10916	0.00282537	0.0498882	0.368774	0.294605	0.99987	0.283727	0.417532	0.99975	0.713453	0.0464277	0.378863	0.514973	0.1416	0.916945	0.499584	0.156824	0.999963	152	279	411	130	283	281	195	204	160	310	444	417	282	272	364	531	211	445	443	352	238	415	449	224	2.26857
ENSMMUG00000001387	PAK1	p21 (RAC1) activated kinase 1 [Source:VGNC Symbol;Acc:VGNC:101373]	protein_coding	0.215494	0.474889	0.999855	0.608894	0.0476832	0.230016	0.131167	0.661864	0.99987	0.120421	0.686697	0.99975	0.22598	0.453133	0.757346	0.186182	0.532565	0.949717	-0.355486	0.256231	0.999963	545	707	983	698	740	718	644	395	346	555	1116	749	873	1104	1158	471	866	984	920	782	745	522	746	822	4.09454
ENSMMUG00000001388	TNFAIP8L3	TNF alpha induced protein 8 like 3 [Source:VGNC Symbol;Acc:VGNC:79260]	protein_coding	0.509689	0.30422	0.999855	0.528916	0.284151	0.557295	0.269482	0.587435	0.99987	0.88308	0.0721159	0.99975	0.668491	0.175682	0.541147	0.401703	0.412268	0.932436	-0.275191	0.597533	0.999963	38	47	57	41	75	38	30	20	8	20	21	15	30	48	52	38	21	35	33	41	49	28	27	10	0.33412
ENSMMUG00000001390	NCK2	NCK adaptor protein 2 [Source:VGNC Symbol;Acc:VGNC:75142]	protein_coding	0.0333157	0.875894	0.999855	0.233282	0.275872	0.549372	0.130917	0.537676	0.99987	0.225349	0.290142	0.99975	0.0260802	0.902704	0.965284	-0.0743998	0.726473	0.971266	-0.110624	0.605571	0.999963	1064	1318	1817	1372	2133	1684	1218	1157	606	867	1214	1266	1395	827	1224	1325	1616	1486	1331	1504	1275	1198	1381	1025	5.05664
ENSMMUG00000001392	SLF1	SMC5-SMC6 complex localization factor 1 [Source:VGNC Symbol;Acc:VGNC:84493]	protein_coding	0.264438	0.429769	0.999855	-0.139598	0.683822	0.85291	0.126732	0.704817	0.99987	0.197227	0.552327	0.99975	-0.0432928	0.898904	0.963336	0.0945601	0.77649	0.978508	0.413297	0.216079	0.999963	533	596	403	582	600	396	588	875	235	531	246	354	363	307	454	484	211	228	333	307	398	299	263	264	4.06257
ENSMMUG00000001393	GNMT	glycine N-methyltransferase [Source:VGNC Symbol;Acc:VGNC:73099]	protein_coding	-0.425924	0.548264	0.999855	-0.625839	0.382418	0.646933	-0.735691	0.309144	0.99987	-0.208203	0.758325	0.99975	-0.558656	0.433198	0.744062	-0.451911	0.515321	0.947204	0.21939	0.739063	0.999963	57	33	14	21	19	10	18	27	2	2	13	6	19	8	10	9	8	11	4	5	7	10	8	22	0.890316
ENSMMUG00000001394	PEX6	peroxisomal biosis factor 6 [Source:VGNC Symbol;Acc:VGNC:75952]	protein_coding	-0.23162	0.304641	0.999855	-0.495813	0.0362225	0.199982	-0.269552	0.232575	0.99987	-0.352056	0.123342	0.99975	-0.457255	0.0519337	0.384879	-0.19086	0.391501	0.928874	0.0246537	0.910771	0.999963	3055	2718	1618	1972	2135	1997	2357	2228	658	632	1096	1380	1052	869	1566	1586	1569	1772	1179	1352	1637	1140	1405	1918	6.5762
ENSMMUG00000001397	MCTP1	multiple C2 and transmembrane domain containing 1 [Source:VGNC Symbol;Acc:VGNC:74589]	protein_coding	-0.285831	0.370676	0.999855	0.443603	0.148774	0.402763	-0.152362	0.625519	0.99987	0.0579334	0.849293	0.99975	0.334211	0.276365	0.631292	0.19027	0.530367	0.949717	-0.432458	0.183291	0.999963	135	72	194	133	185	184	143	75	93	113	147	130	150	194	166	132	100	128	180	95	109	103	171	92	2.10027
ENSMMUG00000001402	SLC15A1	solute carrier family 15 member 1 [Source:VGNC Symbol;Acc:VGNC:77393]	protein_coding	-1.09487	0.13096	0.999855	-1.00639	0.157882	0.414651	-0.970338	0.168105	0.99987	-0.637321	0.341932	0.99975	-0.702734	0.306446	0.655728	-0.319974	0.619811	0.96214	-0.419489	0.524099	0.999963	34	14	19	18	27	20	28	25	7	3	3	6	2	5	5	13	4	3	3	2	9	3	8	2	0.183673
ENSMMUG00000001403	YIF1A	Yip1 interacting factor homolog A, membrane trafficking protein [Source:VGNC Symbol;Acc:VGNC:79044]	protein_coding	-0.105763	0.66332	0.999855	-0.108624	0.65317	0.834189	0.0475985	0.841704	0.99987	-0.00918019	0.969204	0.99975	-0.179987	0.462805	0.763476	0.0155405	0.947811	0.995946	-0.167125	0.49105	0.999963	798	709	595	691	624	737	690	477	223	330	699	583	592	321	733	523	694	693	460	716	833	594	644	752	4.64268
ENSMMUG00000001405	PPP1R1B	protein phosphatase 1 regulatory inhibitor subunit 1B [Source:VGNC Symbol;Acc:VGNC:76369]	protein_coding	-1.24178	0.0187068	0.999855	-1.08868	0.0312395	0.186552	-0.181091	0.677185	0.99987	-0.513701	0.255282	0.99975	-0.783962	0.102798	0.463532	-0.167605	0.697374	0.969899	-0.123812	0.774864	0.999963	37	25	11	31	31	22	46	42	8	3	9	18	13	11	17	33	50	20	31	41	33	21	36	18	0.297954
ENSMMUG00000001407	SLC5A11	solute carrier family 5 member 11 [Source:VGNC Symbol;Acc:VGNC:77759]	protein_coding	-0.00990637	0.981574	0.999855	-0.0269531	0.949654	0.978839	-0.0461515	0.913852	0.99987	0.2321	0.576681	0.99975	-0.647601	0.163046	0.529175	-0.46724	0.293846	0.916945	-0.538303	0.234855	0.999963	25	21	13	21	25	8	13	14	8	11	28	14	14	12	13	8	11	15	11	14	25	10	12	13	-0.226191
ENSMMUG00000001409	CCDC187	coiled-coil domain containing 187 [Source:VGNC Symbol;Acc:VGNC:97744]	protein_coding	-0.10501	0.754082	0.999855	-0.137272	0.68208	0.851937	-0.528465	0.135004	0.99987	-0.564944	0.110267	0.99975	-0.800329	0.0333717	0.359939	-1.01533	0.00883717	0.855673	-0.466752	0.18235	0.999963	180	209	223	146	244	169	110	113	150	189	213	288	173	92	131	301	362	286	252	140	151	166	178	193	2.50901
ENSMMUG00000001414	KCMF1	potassium channel modulatory factor 1 [Source:VGNC Symbol;Acc:VGNC:73868]	protein_coding	0.283648	0.0735653	0.999855	0.0609435	0.690592	0.856284	0.0446816	0.770061	0.99987	0.0336088	0.825634	0.99975	0.0707622	0.644707	0.85687	0.0916928	0.548856	0.953449	-0.0081431	0.957534	0.999963	2222	3267	2236	2344	2421	2581	2644	2429	1019	1676	1981	1806	2251	1812	2615	2011	1952	2250	2008	2223	2023	1713	1804	1720	6.11731
ENSMMUG00000001415	DIO1	iodothyronine deiodinase 1 [Source:VGNC Symbol;Acc:VGNC:99892]	protein_coding	-0.075613	0.884744	0.999855	-0.564085	0.305101	0.579794	-0.240404	0.647805	0.99987	-1.1065	0.0601279	0.99975	-0.177118	0.735797	0.898426	0.0766506	0.879809	0.990744	-0.435512	0.417886	0.999963	12	14	13	11	2	8	18	7	5	9	6	7	8	14	15	12	28	19	12	27	23	19	19	17	-1.15467
ENSMMUG00000001418	KLRG1	killer cell lectin like receptor G1 [Source:VGNC Symbol;Acc:VGNC:74196]	protein_coding	-0.0975331	0.871551	0.999855	0.641401	0.267872	0.5413	0.311755	0.593221	0.99987	0.262913	0.650549	0.99975	0.342057	0.559566	0.815354	0.573667	0.318282	0.916945	-0.316935	0.60454	0.999963	188	120	233	83	100	198	230	50	256	379	528	806	774	453	555	322	212	273	499	503	495	334	552	591	2.57094
ENSMMUG00000001423	FAM214A	family with sequence similarity 214 member A [Source:VGNC Symbol;Acc:VGNC:72354]	protein_coding	0.172567	0.512923	0.999855	-0.0224484	0.932193	0.972097	-0.0765138	0.772072	0.99987	0.149479	0.567958	0.99975	0.200384	0.447704	0.755122	0.256022	0.329897	0.916945	0.364146	0.170533	0.999963	1290	1579	1311	966	1583	1411	1467	1764	830	1300	803	1355	1268	1076	1593	2269	924	1028	1491	1182	1468	1461	1591	948	5.33394
ENSMMUG00000001426	KCNC3	potassium voltage-gated channel subfamily C member 3 [Source:VGNC Symbol;Acc:VGNC:73973]	protein_coding	-0.137484	0.805781	0.999855	0.690089	0.197953	0.468568	-0.433414	0.452669	0.99987	-0.634448	0.281801	0.99975	-0.266292	0.640344	0.853748	-0.362694	0.521861	0.948945	-0.244795	0.664475	0.999963	19	12	54	14	39	25	14	18	48	71	69	69	27	54	68	57	46	50	64	26	18	22	38	36	-0.58287
ENSMMUG00000001427	MYH14	myosin heavy chain 14 [Source:VGNC Symbol;Acc:VGNC:75006]	protein_coding	0.527435	0.307108	0.999855	1.27981	0.0142756	0.125601	0.825971	0.106487	0.99129	0.537831	0.290274	0.99975	0.951608	0.0649486	0.403366	0.434124	0.394261	0.928874	0.15604	0.763545	0.999963	89	220	367	254	249	325	189	96	130	153	686	509	441	555	386	250	483	639	506	417	327	323	400	584	1.51211
ENSMMUG00000001432	TSNARE1	t-SNARE domain containing 1 [Source:VGNC Symbol;Acc:VGNC:99478]	protein_coding	0.211676	0.342131	0.999855	-0.0181742	0.93511	0.973344	0.0621302	0.778928	0.99987	-0.0511231	0.817735	0.99975	0.00797439	0.971609	0.989181	-0.0190157	0.931454	0.99312	0.0993489	0.653118	0.999963	361	441	329	288	463	453	434	344	203	291	347	447	290	216	286	399	330	427	343	393	350	359	410	398	3.5035
ENSMMUG00000001434	ZYG11B	zyg-11 family member B, cell cycle regulator [Source:VGNC Symbol;Acc:VGNC:100197]	protein_coding	-0.0637386	0.90718	0.999855	1.26837	0.0176035	0.139339	0.306462	0.5633	0.99987	0.470447	0.369201	0.99975	1.13718	0.0326316	0.358492	0.850523	0.103554	0.910627	0.132267	0.805118	0.999963	113	86	422	62	222	309	218	91	196	148	320	460	300	348	384	547	163	318	533	380	274	462	492	145	1.84852
ENSMMUG00000001436	ZNF665	zinc finger protein 665 [Source:HGNC Symbol;Acc:HGNC:25885]	protein_coding	0.230833	0.648439	0.999855	0.41717	0.407362	0.667628	0.0695571	0.89183	0.99987	0.527028	0.289006	0.99975	0.260045	0.608515	0.840012	0.334547	0.503118	0.944054	0.444857	0.374608	0.999963	25	12	29	10	26	18	20	27	8	54	25	37	36	38	50	29	21	23	29	30	38	21	24	32	-0.226191
ENSMMUG00000001443	CMTM6	CKLF like MARVEL transmembrane domain containing 6 [Source:VGNC Symbol;Acc:VGNC:84199]	protein_coding	0.0338245	0.808494	0.999855	0.299917	0.0415179	0.214196	0.0812582	0.562085	0.99987	0.257187	0.0768766	0.99975	0.210588	0.141856	0.506774	0.200719	0.161095	0.916945	-0.0821736	0.557258	0.999963	7486	6263	8068	6390	8009	7624	7934	6193	3440	6343	8113	7595	9643	6685	10186	7695	6569	7147	8628	8100	8763	8125	7489	5848	7.86855
ENSMMUG00000001454	ACO2	aconitase 2 [Source:VGNC Symbol;Acc:VGNC:69379]	protein_coding	0.0160016	0.925691	0.999855	0.0665419	0.698534	0.859465	-0.0738797	0.667255	0.99987	-0.145078	0.401554	0.99975	-0.0814211	0.635915	0.851761	-0.139278	0.420333	0.935782	-0.0199484	0.907408	0.999963	4164	4411	4851	3689	4399	4623	4091	3307	2500	3065	4935	4768	4084	3591	4762	5742	5259	6544	4688	5224	5273	4391	4946	5390	7.0227
ENSMMUG00000001457	ZNF605	zinc finger protein 605 [Source:VGNC Symbol;Acc:VGNC:79682]	protein_coding	-0.0501126	0.880617	0.999855	0.550247	0.0950207	0.321721	0.208633	0.522493	0.99987	0.179504	0.580242	0.99975	0.949254	0.0057525	0.329234	0.351351	0.278722	0.916945	0.364388	0.264212	0.999963	598	313	573	281	382	620	520	306	156	228	362	459	341	568	341	712	188	368	502	440	488	615	515	353	4.22788
ENSMMUG00000001458	ARPC1A	actin related protein 2/3 complex subunit 1A [Source:HGNC Symbol;Acc:HGNC:703]	protein_coding	0.0237156	0.922626	0.999855	0.206942	0.401703	0.662348	0.141356	0.564937	0.99987	0.0570698	0.815654	0.99975	-0.149834	0.540648	0.807657	0.0997404	0.684201	0.967708	-0.075648	0.756955	0.999963	21392	24491	23188	22878	20133	22320	23103	16683	6785	9480	23376	18910	21826	10532	22687	14417	23899	24581	17473	20948	20663	17008	19054	23823	9.38306
ENSMMUG00000001459	POLR3H	RNA polymerase III subunit H [Source:VGNC Symbol;Acc:VGNC:76144]	protein_coding	-0.270468	0.20769	0.999855	-0.361261	0.0976499	0.325861	-0.0171992	0.933368	0.99987	-0.0632173	0.758276	0.99975	-0.358058	0.102175	0.463532	-0.0918242	0.65582	0.96396	-0.0659467	0.749495	0.999963	1101	756	620	924	786	814	899	863	238	370	534	489	597	300	659	551	587	529	427	698	734	496	547	602	5.10584
ENSMMUG00000001460	PDAP1	PDGFA associated protein 1 [Source:VGNC Symbol;Acc:VGNC:75604]	protein_coding	0.051635	0.744894	0.999855	-0.23426	0.151413	0.40638	0.00418542	0.978888	0.99987	-0.0308571	0.845253	0.99975	-0.053746	0.735379	0.898426	-0.0676067	0.669655	0.966001	-0.0428635	0.786791	0.999963	2225	2840	1914	2461	2542	2364	2339	2271	957	1491	1925	1792	2062	1695	2258	2012	2765	2428	1771	2655	2486	2092	2300	2324	6.11925
ENSMMUG00000001462			protein_coding	0.0596922	0.841295	0.999855	0.18257	0.537298	0.761967	0.174902	0.553507	0.99987	0.271451	0.355326	0.99975	0.479701	0.109154	0.473573	0.20914	0.47623	0.943212	0.14009	0.635376	0.999963	751	419	476	416	411	502	572	318	184	455	554	590	651	690	563	791	312	464	481	556	755	619	546	502	4.55537
ENSMMUG00000001471	DLGAP1	DLG associated protein 1 [Source:VGNC Symbol;Acc:VGNC:97759]	protein_coding	0.155271	0.663381	0.999855	0.104034	0.771107	0.89937	-0.413427	0.270744	0.99987	-0.490076	0.194291	0.99975	-0.373918	0.320604	0.66625	-0.903223	0.0262797	0.907861	-0.270521	0.462968	0.999963	179	199	292	171	249	201	129	176	121	232	111	131	106	107	100	173	108	105	138	77	65	68	57	74	2.50108
ENSMMUG00000001472	TIAL1	TIA1 cytotoxic granule associated RNA binding protein like 1 [Source:VGNC Symbol;Acc:VGNC:78354]	protein_coding	-0.0731755	0.650263	0.999855	-0.418308	0.0158495	0.133217	-0.223328	0.174823	0.99987	-0.129307	0.424886	0.99975	-0.169984	0.297617	0.647128	-0.248781	0.132529	0.916945	-0.057718	0.720063	0.999963	6174	5009	3574	4445	4392	4365	4638	4568	1730	2760	2454	2632	3310	2737	3234	3701	2717	2836	2485	3065	3587	2703	2724	2981	7.59066
ENSMMUG00000001476	ELOF1	elongation factor 1 [Source:VGNC Symbol;Acc:VGNC:72132]	protein_coding	-0.273617	0.152914	0.999855	-0.492797	0.0153769	0.130879	-0.241001	0.201392	0.99987	-0.336391	0.0800389	0.99975	-0.545074	0.00876644	0.331883	-0.218057	0.242645	0.916945	-0.23759	0.207367	0.999963	617	502	445	515	609	493	590	520	262	393	434	551	445	313	560	440	711	529	387	488	497	379	527	616	4.27282
ENSMMUG00000001482	CCDC32	coiled-coil domain containing 32 [Source:VGNC Symbol;Acc:VGNC:70891]	protein_coding	-0.159836	0.518242	0.999855	-0.43158	0.0928062	0.31765	-0.236176	0.341807	0.99987	-0.335829	0.181473	0.99975	-0.814308	0.00382598	0.329234	-0.230771	0.351242	0.918664	-0.378183	0.136353	0.999963	1935	2221	1575	2134	2350	1352	1816	2378	707	1080	1032	1149	1068	652	1869	1092	2101	1360	1303	1422	1341	948	1251	992	5.91801
ENSMMUG00000001483	RPUSD2	RNA pseudouridine synthase domain containing 2 [Source:VGNC Symbol;Acc:VGNC:77091]	protein_coding	0.0677784	0.867916	0.999855	-0.805698	0.075379	0.286039	-0.340725	0.418694	0.99987	-0.24137	0.559776	0.99975	-0.817514	0.073401	0.419503	-0.36925	0.379133	0.926455	-0.126172	0.759293	0.999963	199	319	146	277	387	202	223	501	72	195	114	152	147	76	183	157	457	203	138	157	167	124	184	128	2.65198
ENSMMUG00000001484	LAMP2	lysosomal associated membrane protein 2 [Source:VGNC Symbol;Acc:VGNC:74235]	protein_coding	0.155726	0.53107	0.999855	0.811649	0.00309404	0.0526061	0.322172	0.199955	0.99987	0.380648	0.132481	0.99975	0.534156	0.0395276	0.365741	0.334469	0.183659	0.916945	-0.0817696	0.741829	0.999963	2501	2516	5199	3250	3487	3467	3270	1883	1681	3008	4675	4113	4665	3617	4488	2652	1723	2029	2784	2008	2229	2682	2252	2318	6.28778
ENSMMUG00000001485	TMEM150C	transmembrane protein 150C [Source:VGNC Symbol;Acc:VGNC:100282]	protein_coding	1.34803	0.284487	0.999855	1.60103	0.197225	0.467624	2.23791	0.0690969	0.933866	2.48636	0.0429038	0.99975	3.0763	0.0134825	0.337109	2.09044	0.0889155	0.908451	1.28199	0.30491	0.999963	14	12	3	11	22	61	26	5	6	6	29	49	36	54	29	5	0	12	22	15	21	11	9	44	-0.966945
ENSMMUG00000001500	KRT10	keratin 10 [Source:VGNC Symbol;Acc:VGNC:74207]	protein_coding	0.177208	0.582551	0.999855	-1.26081	0.00193512	0.0392656	-0.624508	0.0770448	0.957897	-0.653953	0.0638212	0.99975	-0.514798	0.139801	0.504781	-0.329977	0.322711	0.916945	0.0212344	0.94762	0.999963	187	217	90	206	169	164	177	264	67	214	58	78	118	113	150	131	238	160	76	102	93	90	138	185	2.56335
ENSMMUG00000001505	KRT23	keratin 23 [Source:VGNC Symbol;Acc:VGNC:74211]	protein_coding	-0.529004	0.63848	0.999855	-0.414675	0.705762	0.861904	-1.02186	0.380752	0.99987	-0.430691	0.693396	0.99975	0.800303	0.430233	0.742437	0.955127	0.337531	0.916945	0.908654	0.365781	0.999963	13	9	6	9	9	12	12	7	0	0	1	0	0	2	6	25	19	17	15	9	36	53	45	13	-1.05775
ENSMMUG00000001507	BRD8	bromodomain containing 8 [Source:VGNC Symbol;Acc:VGNC:70350]	protein_coding	0.0138733	0.956881	0.999855	-0.208585	0.422124	0.679965	0.0199332	0.937816	0.99987	0.0512731	0.840527	0.99975	0.281729	0.275301	0.630018	0.0239196	0.92523	0.9926	0.258062	0.315494	0.999963	3672	2183	1933	1930	1809	2768	2457	1855	653	988	1270	1486	1533	1576	1429	2320	1056	1965	1254	1899	2509	1730	1877	2074	6.8414
ENSMMUG00000001508	ATXN7	ataxin 7 [Source:HGNC Symbol;Acc:HGNC:10560]	protein_coding	0.32223	0.634814	0.999855	1.66117	0.0166183	0.135505	0.449587	0.503977	0.99987	0.448903	0.503153	0.99975	0.999436	0.138911	0.503467	0.665959	0.319134	0.916945	0.218836	0.747108	0.999963	220	340	2204	243	1230	900	642	436	1059	933	1407	1982	835	1336	1045	2113	903	1507	2693	1554	853	1588	2123	482	2.79508
ENSMMUG00000001509	PSMD6	proteasome 26S subunit, non-ATPase 6 [Source:VGNC Symbol;Acc:VGNC:76454]	protein_coding	0.165266	0.417759	0.999855	-0.301976	0.148474	0.402184	-0.0200978	0.920908	0.99987	-0.0159102	0.937274	0.99975	-0.277354	0.183343	0.549433	-0.0629558	0.755887	0.977224	-0.0852683	0.674566	0.999963	2856	3936	2275	3385	3463	2863	3228	4032	1238	2016	2028	2103	2452	1597	2953	1959	2569	2513	1872	2386	2413	1747	1958	1869	6.4791
ENSMMUG00000001511	KIF20A	kinesin family member 20A [Source:VGNC Symbol;Acc:VGNC:74037]	protein_coding	0.324398	0.692557	0.999855	0.904807	0.253905	0.528103	1.0128	0.199429	0.99987	1.20524	0.123527	0.99975	1.27981	0.104561	0.465915	2.36706	0.00338286	0.762523	1.35532	0.0846325	0.999963	5	10	22	13	16	19	70	26	17	17	16	23	31	39	151	64	52	61	113	176	198	113	108	68	-2.11587
ENSMMUG00000001513	PRICKLE2	prickle planar cell polarity protein 2 [Source:VGNC Symbol;Acc:VGNC:76294]	protein_coding	-0.0444029	0.961651	0.999855	0.84777	0.329904	0.602938	-1.25725	0.228355	0.99987	-0.254249	0.783527	0.99975	0.650255	0.459347	0.761352	-0.872751	0.375717	0.924442	-0.576441	0.54928	0.999963	10	6	36	0	8	14	1	2	15	8	12	38	16	22	22	10	3	11	9	3	4	8	5	10	-1.37052
ENSMMUG00000001515	CDC23	cell division cycle 23 [Source:VGNC Symbol;Acc:VGNC:70793]	protein_coding	-0.0444611	0.83535	0.999855	-0.0582933	0.784833	0.906602	0.0681471	0.747609	0.99987	0.100381	0.634235	0.99975	0.20319	0.341238	0.680921	0.0895525	0.671164	0.966385	0.0933137	0.659552	0.999963	1374	964	1042	914	1048	1016	1210	1143	465	786	711	927	839	1104	940	1145	684	846	938	1173	1442	966	1099	793	5.42479
ENSMMUG00000001516	TRAM1	translocation associated membrane protein 1 [Source:VGNC Symbol;Acc:VGNC:84131]	protein_coding	0.155477	0.516998	0.999855	0.317982	0.192711	0.461338	0.0657097	0.783305	0.99987	0.194027	0.420787	0.99975	0.436108	0.0792142	0.429952	0.281273	0.247527	0.916945	0.112531	0.638372	0.999963	9141	8600	8957	7874	8012	9296	10217	7182	4111	8689	9268	7354	10842	9436	12510	8825	3938	4262	6169	5738	5961	6583	4895	5754	8.15663
ENSMMUG00000001518	ZNF518A	zinc finger protein 518A [Source:VGNC Symbol;Acc:VGNC:79767]	protein_coding	-0.0222549	0.954335	0.999855	0.707627	0.0680842	0.273616	0.0692807	0.857041	0.99987	0.306013	0.420956	0.99975	0.857676	0.0291199	0.353007	0.498708	0.191072	0.916945	0.174723	0.648416	0.999963	766	366	951	302	577	809	828	362	334	678	671	849	667	957	639	1177	290	473	880	645	838	899	912	472	4.58381
ENSMMUG00000001519			protein_coding	-0.336986	0.295617	0.999855	-0.404699	0.212062	0.483262	-0.252524	0.423673	0.99987	-0.0400405	0.89603	0.99975	0.015606	0.959743	0.984693	-0.0571074	0.852272	0.990687	-0.333156	0.296972	0.999963	124	146	165	95	178	152	153	121	79	78	115	165	141	99	139	145	235	145	87	162	187	237	217	121	1.97988
ENSMMUG00000001524	INVS	inversin [Source:VGNC Symbol;Acc:VGNC:73616]	protein_coding	0.0969298	0.693007	0.999855	0.285329	0.243877	0.518001	0.329575	0.177989	0.99987	0.152604	0.528369	0.99975	0.473541	0.0574354	0.389446	0.342186	0.159876	0.916945	0.159801	0.51197	0.999963	270	234	262	245	272	274	307	209	70	122	155	199	166	197	175	282	141	188	225	227	201	225	253	128	3.08766
ENSMMUG00000001526	TEX10	testis expressed 10 [Source:VGNC Symbol;Acc:VGNC:79566]	protein_coding	0.0640409	0.779333	0.999855	-0.228403	0.330855	0.603827	-0.102078	0.656969	0.99987	0.159142	0.480457	0.99975	-0.131276	0.572309	0.822349	-0.150094	0.513793	0.946464	0.214918	0.343991	0.999963	673	750	454	546	787	572	636	985	231	349	377	355	403	328	387	478	368	386	370	462	576	361	394	363	4.3977
ENSMMUG00000001529	SLC25A26	solute carrier family 25 member 26 [Source:VGNC Symbol;Acc:VGNC:77530]	protein_coding	0.0703861	0.629513	0.999855	-0.126311	0.391977	0.654228	0.111567	0.443504	0.99987	-0.0540817	0.709633	0.99975	-0.156052	0.294662	0.64427	0.0167636	0.907726	0.9926	0.0388442	0.788939	0.999963	1455	1717	1199	1496	1371	1383	1560	1408	600	872	1100	1198	1263	736	1291	1265	1133	1179	1025	1353	1191	1089	1187	1168	5.50729
ENSMMUG00000001530	TAF1B	TATA-box binding protein associated factor, RNA polymerase I subunit B [Source:VGNC Symbol;Acc:VGNC:78088]	protein_coding	-0.0203199	0.91676	0.999855	0.903743	5.74e-05	0.00424628	0.335656	0.0854063	0.966137	0.257845	0.179735	0.99975	0.314743	0.107833	0.471404	0.275242	0.152883	0.916945	-0.0448242	0.817054	0.999963	334	250	564	307	342	321	377	233	156	278	459	399	376	341	402	337	230	266	532	380	370	336	325	268	3.39211
ENSMMUG00000001531	LRIG1	leucine rich repeats and immunoglobulin like domains 1 [Source:VGNC Symbol;Acc:VGNC:84156]	protein_coding	-0.142554	0.656646	0.999855	0.229559	0.469871	0.714696	0.0419923	0.894565	0.99987	0.0914271	0.772337	0.99975	0.0292154	0.926811	0.973165	0.204813	0.517471	0.947534	0.254435	0.4231	0.999963	1120	1098	1948	896	2033	1646	1558	1443	1418	1346	1614	2474	1887	1266	2318	3407	1915	2210	2541	2682	2049	2231	2786	1864	5.13048
ENSMMUG00000001532	GANC	glucosidase alpha, neutral C [Source:HGNC Symbol;Acc:HGNC:4139]	protein_coding	0.0560554	0.898807	0.999855	1.94325	0.000103	0.00604497	0.621084	0.154556	0.99987	0.438862	0.310609	0.99975	0.619226	0.157549	0.524384	0.368078	0.394573	0.928874	-0.0447549	0.919133	0.999963	563	461	3475	508	1305	932	686	418	372	439	1586	1499	787	957	808	1317	726	1237	2648	1355	811	936	1334	454	4.14122
ENSMMUG00000001534	CAPN3	calpain 3 [Source:VGNC Symbol;Acc:VGNC:70533]	protein_coding	-0.116207	0.668415	0.999855	0.633477	0.0243026	0.165102	0.00375221	0.988833	0.999951	-0.372935	0.178461	0.99975	-0.25812	0.347793	0.685925	-0.260457	0.339764	0.916945	0.0408243	0.878894	0.999963	2556	2063	3833	1919	1912	1749	1721	1692	546	568	1390	1352	853	1036	958	1932	1281	1881	2336	1428	1228	953	1557	1211	6.31914
ENSMMUG00000001535	GRHL1	grainyhead like transcription factor 1 [Source:VGNC Symbol;Acc:VGNC:73188]	protein_coding	-0.0700444	0.844564	0.999855	0.22465	0.52067	0.750285	-0.174604	0.626758	0.99987	-0.0969854	0.783974	0.99975	-0.297558	0.416878	0.735156	-0.492519	0.185805	0.916945	-0.229055	0.526495	0.999963	202	213	259	176	363	159	136	313	143	235	221	239	225	261	244	232	334	253	451	291	208	195	235	147	2.67331
ENSMMUG00000001536	QSER1	glutamine and serine rich 1 [Source:VGNC Symbol;Acc:VGNC:76544]	protein_coding	0.292481	0.360031	0.999855	0.748781	0.0225197	0.158677	0.289741	0.361811	0.99987	0.297843	0.346281	0.99975	0.769051	0.0196361	0.347176	0.38753	0.221437	0.916945	0.224113	0.480882	0.999963	693	550	909	485	647	739	618	434	416	572	651	776	641	948	662	985	213	518	783	526	578	629	714	394	4.4398
ENSMMUG00000001537	APOL2	apolipoprotein L2 [Source:VGNC Symbol;Acc:VGNC:69989]	protein_coding	0.0472954	0.905544	0.999855	1.96589	7.71e-05	0.00506688	1.15831	0.00841749	0.514852	0.208914	0.602418	0.99975	0.189088	0.636466	0.851761	-0.1345	0.736091	0.972592	-0.692263	0.0920545	0.999963	8227	7005	29717	14205	6309	8655	8079	2889	2305	4619	37236	15953	12638	10752	10050	7264	18115	18273	32770	32772	15401	8535	7466	7497	8.00468
ENSMMUG00000001538	GRAMD1A	GRAM domain containing 1A [Source:VGNC Symbol;Acc:VGNC:73029]	protein_coding	0.0230463	0.930313	0.999855	0.106503	0.686488	0.854277	0.103608	0.694539	0.99987	0.0462229	0.86073	0.99975	0.0628611	0.811524	0.932291	-0.0154085	0.953343	0.995946	0.0558031	0.832279	0.999963	4242	5646	4398	4159	4292	5274	4411	3210	1839	1832	5400	4639	4825	3378	4397	4344	4957	6145	3649	4895	4838	3925	4568	6107	7.04946
ENSMMUG00000001539	ARMH3	armadillo like helical domain containing 3 [Source:VGNC Symbol;Acc:VGNC:69911]	protein_coding	0.0493783	0.750056	0.999855	0.335247	0.0366256	0.200964	0.18045	0.245335	0.99987	-0.131034	0.400876	0.99975	0.145676	0.348954	0.6863	-0.0549968	0.721319	0.970379	-0.109134	0.484634	0.999963	774	817	1028	763	799	896	767	698	455	547	850	930	668	795	737	786	719	920	980	961	797	723	892	678	4.59876
ENSMMUG00000001544	LRRC57	leucine rich repeat containing 57 [Source:VGNC Symbol;Acc:VGNC:84369]	protein_coding	-0.0318476	0.910053	0.999855	0.149111	0.591327	0.795384	0.10449	0.706265	0.99987	0.0375151	0.892123	0.99975	-0.281078	0.33443	0.676115	-0.109011	0.696748	0.969696	-0.0117331	0.9665	0.999963	303	389	402	336	624	345	301	500	256	270	372	464	339	210	438	364	403	381	447	428	322	328	396	283	3.25263
ENSMMUG00000001547	ZNF106	zinc finger protein 106 [Source:VGNC Symbol;Acc:VGNC:78831]	protein_coding	0.0810872	0.889708	0.999855	1.52337	0.0117261	0.112402	0.59182	0.304596	0.99987	0.375213	0.513839	0.99975	1.18247	0.0452464	0.376802	0.671702	0.243167	0.916945	0.135338	0.815582	0.999963	489	458	2668	375	1177	1423	899	354	853	652	1885	2683	1339	2210	1565	2910	1033	2251	3087	2455	1190	2179	2511	908	3.93885
ENSMMUG00000001548	HAUS2	HAUS augmin like complex subunit 2 [Source:VGNC Symbol;Acc:VGNC:73231]	protein_coding	0.155477	0.53517	0.999855	-0.426784	0.112116	0.35085	0.038043	0.879175	0.99987	0.157253	0.525922	0.99975	-0.0656011	0.796383	0.926023	0.124549	0.615525	0.960724	0.0496524	0.842693	0.999963	506	498	318	485	595	468	555	777	198	480	321	390	517	313	510	343	374	358	273	421	399	353	405	303	3.98791
ENSMMUG00000001549			protein_coding	0.123384	0.798431	0.999855	-0.147409	0.764741	0.895642	-0.2313	0.641144	0.99987	-0.334184	0.502309	0.99975	-0.396794	0.440188	0.749583	-0.0478548	0.920999	0.9926	0.0903588	0.851045	0.999963	22	27	15	15	18	33	25	23	25	35	37	38	28	8	28	52	49	51	56	48	53	52	71	45	-0.393535
ENSMMUG00000001551	SSU72	SSU72 homolog, RNA polymerase II CTD phosphatase [Source:VGNC Symbol;Acc:VGNC:77986]	protein_coding	0.0504509	0.806071	0.999855	-0.622807	0.00729333	0.0860163	-0.196062	0.347853	0.99987	-0.112378	0.584925	0.99975	-0.377836	0.0827887	0.437214	-0.299877	0.157082	0.916945	-0.172473	0.407227	0.999963	1591	1587	808	1536	1252	1193	1340	1286	407	835	714	721	1014	597	895	785	1090	979	634	875	1091	743	779	1015	5.636
ENSMMUG00000001553	NDUFV3	NADH:ubiquinone oxidoreductase subunit V3 [Source:VGNC Symbol;Acc:VGNC:75300]	protein_coding	0.197364	0.350423	0.999855	-0.006887	0.973886	0.991059	0.044969	0.830128	0.99987	0.051187	0.806392	0.99975	0.153787	0.465732	0.765042	-0.071078	0.735068	0.972546	-0.0962936	0.648636	0.999963	1356	1443	1253	1458	1424	1486	1410	1353	428	1034	1017	893	1063	1168	1133	761	1144	1105	953	1137	1186	868	873	1081	5.4058
ENSMMUG00000001560	NUP42	nucleoporin 42 [Source:VGNC Symbol;Acc:VGNC:75414]	protein_coding	0.157871	0.585594	0.999855	-0.710152	0.0299371	0.182867	-0.285401	0.341745	0.99987	0.0752276	0.793143	0.99975	-0.490026	0.118384	0.483102	-0.160609	0.583393	0.957651	0.133362	0.643428	0.999963	320	431	164	265	438	271	321	602	124	258	215	201	239	155	291	254	276	219	129	223	284	147	198	182	3.33079
ENSMMUG00000001561	CFDP1	craniofacial development protein 1 [Source:VGNC Symbol;Acc:VGNC:71018]	protein_coding	-0.00477707	0.982118	0.999855	-0.305477	0.163616	0.422697	0.0467339	0.825964	0.99987	-0.00637991	0.976031	0.99975	-0.0139023	0.947988	0.980105	0.0308472	0.884459	0.990814	-0.117978	0.58115	0.999963	3818	2877	2314	3622	2740	2867	3842	3078	925	2265	2131	2026	2759	2393	2783	2196	2231	1963	1570	2403	2504	1834	1915	1845	6.89762
ENSMMUG00000001562	KLHL7	kelch like family member 7 [Source:VGNC Symbol;Acc:VGNC:74050]	protein_coding	-0.146531	0.522377	0.999855	-0.270426	0.245966	0.520052	-0.264595	0.254117	0.99987	-0.0163472	0.941467	0.99975	0.160676	0.473944	0.76943	-0.0528156	0.813133	0.983954	0.064525	0.77233	0.999963	684	506	383	340	427	583	562	453	213	314	354	366	428	315	414	489	257	281	287	347	476	451	343	385	4.421
ENSMMUG00000001563	CHST6	carbohydrate sulfotransferase 6 [Source:VGNC Symbol;Acc:VGNC:71157]	protein_coding	-0.431412	0.34188	0.999855	0.0808382	0.850278	0.93616	0.173726	0.682862	0.99987	0.0660166	0.876492	0.99975	0.203222	0.6349	0.851415	0.204271	0.628785	0.962414	-0.166112	0.70227	0.999963	731	518	709	489	420	788	679	254	161	109	435	447	535	219	370	613	533	685	470	889	843	923	999	621	4.51655
ENSMMUG00000001564	TMEM231	transmembrane protein 231 [Source:VGNC Symbol;Acc:VGNC:99621]	protein_coding	-0.23079	0.502047	0.999855	-0.696458	0.0595945	0.256476	-0.333584	0.33392	0.99987	-0.203245	0.546662	0.99975	-0.494449	0.167321	0.533246	-0.227455	0.500736	0.943906	0.0532221	0.872541	0.999963	802	605	386	527	679	515	509	724	121	148	151	195	191	121	281	474	277	308	214	287	348	258	310	185	4.64987
ENSMMUG00000001565	RABGAP1L	RAB GTPase activating protein 1 like [Source:VGNC Symbol;Acc:VGNC:76528]	protein_coding	0.0980779	0.659182	0.999855	0.653941	0.00725993	0.0859092	0.255424	0.257432	0.99987	0.18476	0.409305	0.99975	0.48395	0.0388498	0.365121	0.160414	0.472796	0.943212	0.300229	0.18581	0.999963	7652	5474	9766	5660	5968	7150	6498	5230	3006	5102	6366	6772	6750	6422	5626	9673	2983	4691	7657	5937	5827	6417	6139	4922	7.90019
ENSMMUG00000001568	ARID3B	AT-rich interaction domain 3B [Source:VGNC Symbol;Acc:VGNC:69827]	protein_coding	0.0331286	0.886065	0.999855	0.00526496	0.981775	0.993612	-0.0544361	0.81353	0.99987	-0.135408	0.558671	0.99975	0.0483065	0.834255	0.940717	-0.0262343	0.909012	0.9926	0.14888	0.517305	0.999963	1127	1602	1218	856	1033	1361	1178	1050	625	574	1323	1266	1123	838	1241	1492	1246	1487	956	1376	1303	1294	1303	1453	5.13944
ENSMMUG00000001569	IFI44L	interferon induced protein 44 like [Source:VGNC Symbol;Acc:VGNC:73407]	protein_coding	1.21728	0.0701826	0.999855	4.80688	1.22e-07	4.5e-05	4.00928	1.76e-06	0.00316511	3.60838	7.48e-06	0.026432	3.50321	1.12e-05	0.0790509	2.73737	0.000216	0.743078	0.328282	0.628396	0.999963	187	296	8211	3412	3137	2610	2144	117	236	2280	8255	6071	5780	5871	2377	562	295	402	6624	4519	2685	1732	1564	716	2.56335
ENSMMUG00000001570	TTC32	tetratricopeptide repeat domain 32 [Source:VGNC Symbol;Acc:VGNC:82093]	protein_coding	0.00959253	0.974274	0.999855	-0.564716	0.0778478	0.290138	-0.460093	0.141574	0.99987	-0.24229	0.420549	0.99975	-0.291107	0.342916	0.682346	-0.0586903	0.842542	0.989233	0.15585	0.596267	0.999963	1318	1227	500	788	632	789	1102	1057	247	516	513	424	656	373	729	701	423	384	330	343	526	437	389	554	5.36486
ENSMMUG00000001571	CACYBP	calcyclin binding protein [Source:VGNC Symbol;Acc:VGNC:70678]	protein_coding	0.0533129	0.834389	0.999855	-0.0231892	0.927473	0.97015	0.0162865	0.948964	0.99987	0.141811	0.577991	0.99975	0.116255	0.648735	0.858962	0.146984	0.564293	0.954071	0.0802905	0.75249	0.999963	4755	3670	3891	3632	3182	4069	5142	4089	934	2499	2287	1875	3415	2417	3330	2547	2402	2131	2119	3297	3217	2267	2068	2457	7.21407
ENSMMUG00000001572	PTRH2	peptidyl-tRNA hydrolase 2 [Source:VGNC Symbol;Acc:VGNC:76526]	protein_coding	0.154645	0.533419	0.999855	-0.307259	0.234194	0.507561	-0.313996	0.223329	0.99987	-0.334734	0.193484	0.99975	-0.523214	0.0542377	0.387022	-0.251021	0.322115	0.916945	-0.156242	0.534616	0.999963	704	1044	466	631	693	497	671	790	199	381	347	322	293	291	458	403	585	460	506	431	486	316	389	380	4.46244
ENSMMUG00000001575	WDR35	WD repeat domain 35 [Source:VGNC Symbol;Acc:VGNC:79792]	protein_coding	0.260145	0.411135	0.999855	-0.0435441	0.891671	0.952982	0.216278	0.491914	0.99987	0.378846	0.226718	0.99975	0.447554	0.158557	0.525389	0.526305	0.0952208	0.908451	0.683908	0.0332606	0.999963	91	104	87	76	145	102	146	169	88	97	95	158	119	116	123	190	67	123	90	117	135	159	179	113	1.54334
ENSMMUG00000001582	LAPTM4A	lysosomal protein transmembrane 4 alpha [Source:VGNC Symbol;Acc:VGNC:74272]	protein_coding	0.0144978	0.951323	0.999855	0.0477001	0.840461	0.932021	0.29419	0.220407	0.99987	0.22994	0.334683	0.99975	0.30188	0.209776	0.575633	0.287839	0.229801	0.916945	-0.0949867	0.68957	0.999963	3001	2272	2095	2782	2229	2702	3373	1816	1156	1823	3114	2995	3758	2973	3303	1987	1679	2283	1775	2537	2649	2164	2247	2617	6.55049
ENSMMUG00000001583	FSCN2	fascin actin-bundling protein 2, retinal [Source:VGNC Symbol;Acc:VGNC:72820]	protein_coding	-0.37096	0.399892	0.999855	-0.705829	0.125619	0.369187	-0.439305	0.316936	0.99987	-1.01713	0.0354803	0.99975	-0.709859	0.126215	0.492077	-0.39902	0.356341	0.919586	-0.511216	0.249895	0.999963	63	52	38	33	45	42	37	37	25	14	13	34	8	15	29	42	46	61	55	48	48	37	67	29	1.02916
ENSMMUG00000001585	FAAP100	FA core complex associated protein 100 [Source:VGNC Symbol;Acc:VGNC:72363]	protein_coding	-0.0120724	0.957834	0.999855	-0.204133	0.377782	0.643405	0.0575368	0.79971	0.99987	0.152334	0.501391	0.99975	-0.19113	0.409661	0.729531	0.0750323	0.740032	0.974093	0.12697	0.575912	0.999963	1885	2137	1472	1505	2036	1901	1889	1777	530	625	1068	1414	1220	556	1292	1534	1544	1755	1184	1656	2057	1554	1799	1486	5.88029
ENSMMUG00000001586	NPLOC4	NPL4 homolog, ubiquitin recognition factor [Source:VGNC Symbol;Acc:VGNC:99190]	protein_coding	-0.0303869	0.897603	0.999855	0.577543	0.0189997	0.144892	0.267187	0.256835	0.99987	0.21801	0.351817	0.99975	0.170197	0.469559	0.766894	0.21981	0.347799	0.916945	0.168177	0.472957	0.999963	937	1025	1634	860	1434	1303	1196	912	641	671	1634	1690	1301	914	1407	1844	1360	1637	1741	1840	1544	1471	1738	1285	4.8737
ENSMMUG00000001587	TPM1	tropomyosin 1 [Source:VGNC Symbol;Acc:VGNC:78634]	protein_coding	-0.174618	0.424426	0.999855	-0.443434	0.0545831	0.244942	-0.390644	0.0851587	0.966137	-0.168286	0.435684	0.99975	-0.14342	0.509956	0.790573	-0.283295	0.19835	0.916945	0.0851119	0.688893	0.999963	981	587	496	611	769	619	684	741	310	468	360	416	448	449	473	847	407	507	497	427	592	530	502	457	4.93974
ENSMMUG00000001592	NDUFB4	NADH:ubiquinone oxidoreductase subunit B4 [Source:VGNC Symbol;Acc:VGNC:75157]	protein_coding	0.164702	0.403992	0.999855	0.00167698	0.993172	0.997512	0.0197463	0.919634	0.99987	-0.158389	0.422929	0.99975	-0.278308	0.169438	0.536467	-0.0954799	0.626823	0.962414	-0.127391	0.518691	0.999963	2638	3374	2203	2735	2094	2368	2630	2580	849	1365	2106	1521	1845	1111	2260	1727	2214	2394	1957	2474	2207	1683	1638	1697	6.36465
ENSMMUG00000001593	HGD	homogentisate 1,2-dioxygenase [Source:VGNC Symbol;Acc:VGNC:73372]	protein_coding	-0.35906	0.371853	0.999855	-0.50916	0.213295	0.48521	-0.675236	0.10688	0.99129	-0.491973	0.222536	0.99975	-0.775977	0.0720271	0.416722	-0.590514	0.150082	0.916945	0.0355372	0.926126	0.999963	1057	598	595	707	689	644	826	1132	250	228	271	214	375	138	260	310	209	293	207	174	179	180	169	328	5.04713
ENSMMUG00000001594	RABL3	RAB, member of RAS onco family like 3 [Source:VGNC Symbol;Acc:VGNC:81553]	protein_coding	-0.21326	0.266122	0.999855	0.182961	0.325047	0.598448	0.147378	0.425773	0.99987	0.0885958	0.629872	0.99975	0.139517	0.453414	0.75748	0.151222	0.411711	0.931924	-0.134519	0.474216	0.999963	735	512	792	621	794	755	805	601	311	568	724	789	778	619	833	554	536	445	559	669	563	557	590	549	4.5244
ENSMMUG00000001596	GTF2E1	ral transcription factor IIE subunit 1 [Source:VGNC Symbol;Acc:VGNC:73307]	protein_coding	-0.204157	0.458062	0.999855	0.335177	0.211323	0.48276	0.34042	0.203333	0.99987	0.41322	0.122902	0.99975	0.565268	0.0394958	0.365741	0.153299	0.562769	0.953992	-0.0212392	0.93685	0.999963	881	364	697	565	656	696	647	380	185	412	685	667	710	839	561	590	384	504	536	753	852	642	637	602	4.78502
ENSMMUG00000001597	GZMA	granzyme A [Source:VGNC Symbol;Acc:VGNC:73336]	protein_coding	-0.222631	0.532037	0.999855	-1.26138	0.00219329	0.0423926	-0.0479037	0.891997	0.99987	0.409187	0.252323	0.99975	0.458839	0.201278	0.566506	0.796682	0.0325334	0.907861	-0.00874532	0.980215	0.999963	3146	3804	1216	3034	3925	5809	8550	3575	973	836	759	1681	2826	1461	3330	3028	4425	4153	1941	4786	6818	6644	5985	2434	6.61851
ENSMMUG00000001610	ATP13A2	ATPase cation transporting 13A2 [Source:VGNC Symbol;Acc:VGNC:70155]	protein_coding	0.0529908	0.779953	0.999855	0.115822	0.541756	0.764912	0.0680976	0.718993	0.99987	-0.00830828	0.964931	0.99975	-0.147126	0.442421	0.751588	-0.161957	0.396624	0.928874	0.0556233	0.768795	0.999963	2879	2918	2953	2278	2897	2582	2503	2035	990	1541	2636	2635	2017	1358	1951	2876	2862	3206	2426	3124	3267	2739	2861	3116	6.49066
ENSMMUG00000001611	RICTOR	RPTOR independent companion of MTOR complex 2 [Source:VGNC Symbol;Acc:VGNC:76853]	protein_coding	0.626439	0.366038	0.999855	2.10473	0.0044248	0.0653271	0.700802	0.3103	0.99987	0.842863	0.221934	0.99975	1.31025	0.0623775	0.397534	0.98481	0.154692	0.916945	0.638468	0.355626	0.999963	366	528	4089	350	1824	1336	997	662	1163	1936	2289	3322	1520	2099	1749	4584	944	1862	4734	2274	1513	2710	3305	737	3.52321
ENSMMUG00000001612	SLC66A2	solute carrier family 66 member 2 [Source:VGNC Symbol;Acc:VGNC:76319]	protein_coding	-0.103494	0.833576	0.999855	0.0534289	0.912984	0.962797	-0.178033	0.71764	0.99987	-0.202812	0.67999	0.99975	-0.695473	0.178031	0.543142	-0.32395	0.513027	0.946086	-0.18253	0.710851	0.999963	2098	2586	2608	2411	2947	1930	2109	2849	1010	1587	2356	2030	1986	933	2048	618	1559	1006	1047	896	848	655	893	2510	6.03456
ENSMMUG00000001613	TXNL4A	thioredoxin like 4A [Source:VGNC Symbol;Acc:VGNC:79855]	protein_coding	0.263769	0.221384	0.999855	-0.201576	0.356345	0.625362	0.0546873	0.797315	0.99987	0.0868091	0.682132	0.99975	-0.123255	0.570109	0.821192	-0.00461615	0.982666	0.998498	-0.0326232	0.8787	0.999963	1180	1321	816	1266	1095	1135	1104	1165	339	669	712	650	899	573	985	603	761	963	642	842	905	585	677	830	5.20561
ENSMMUG00000001614	SDHB	succinate dehydrogenase complex iron sulfur subunit B [Source:VGNC Symbol;Acc:VGNC:77001]	protein_coding	0.0915852	0.667882	0.999855	-0.0524318	0.805882	0.91633	0.191624	0.37087	0.99987	0.116304	0.584738	0.99975	-0.0192574	0.928108	0.973633	0.183339	0.39106	0.928874	-0.136617	0.524134	0.999963	2855	2659	2306	3324	2797	2861	3835	2682	882	1867	2373	2060	2595	1905	2992	1632	2354	2331	1786	2593	2506	1693	1825	2051	6.4786
ENSMMUG00000001616	PADI2	peptidyl arginine deiminase 2 [Source:VGNC Symbol;Acc:VGNC:75644]	protein_coding	-0.00988842	0.966226	0.999855	0.116871	0.616797	0.812035	-0.180268	0.443417	0.99987	-0.241759	0.30661	0.99975	0.160197	0.494124	0.781625	-0.155392	0.507452	0.94449	0.146092	0.532114	0.999963	4298	3968	3570	2900	3962	4268	3246	2994	1484	1472	2869	2871	2167	3385	2778	3883	2045	3373	2895	2107	2142	1987	2459	2960	7.06837
ENSMMUG00000001619	NOC3L	NOC3 like DNA replication regulator [Source:VGNC Symbol;Acc:VGNC:75240]	protein_coding	0.00177327	0.994294	0.999855	-0.0372574	0.880391	0.948026	-0.25022	0.322373	0.99987	-0.0713754	0.772239	0.99975	-0.00476451	0.984671	0.993613	-0.091103	0.712261	0.970379	0.0900902	0.71411	0.999963	1927	1345	1033	845	962	1182	1348	1123	320	619	787	638	724	635	809	1115	570	728	790	836	1124	802	687	725	5.91204
ENSMMUG00000001623	VPS37D	VPS37D subunit of ESCRT-I [Source:VGNC Symbol;Acc:VGNC:81790]	protein_coding	-0.0562021	0.928241	0.999855	-1.13722	0.107079	0.341902	-0.142876	0.817066	0.99987	-0.227255	0.713304	0.99975	-0.639287	0.336864	0.678965	-0.159785	0.794726	0.981639	0.208637	0.727828	0.999963	38	61	9	35	34	45	40	77	11	3	11	12	11	3	12	12	14	30	9	19	21	13	19	18	0.33412
ENSMMUG00000001632	ZFAND3	zinc finger AN1-type containing 3 [Source:VGNC Symbol;Acc:VGNC:79108]	protein_coding	-0.0182175	0.909998	0.999855	0.0645724	0.688231	0.855611	-0.0196396	0.902744	0.99987	0.0175039	0.913123	0.99975	-0.0704619	0.662859	0.865617	-0.00397109	0.980254	0.997408	-0.0425241	0.791581	0.999963	2327	2868	3047	2544	3359	2871	2613	2585	1402	1748	2554	2283	2599	1985	2872	2463	2541	2434	2129	2626	2257	1939	2527	2278	6.18385
ENSMMUG00000001633	GSDMD	gasdermin D [Source:VGNC Symbol;Acc:VGNC:73232]	protein_coding	-0.0702407	0.777345	0.999855	0.278781	0.268423	0.542102	0.0461292	0.852507	0.99987	-0.143958	0.56319	0.99975	-0.431327	0.0936501	0.451752	-0.115784	0.641468	0.962713	-0.232218	0.354255	0.999963	5336	6105	6527	5740	4698	4692	5879	4036	1432	2120	5389	3942	3845	2216	4419	2905	6141	4969	4324	4542	4581	2944	3395	4898	7.3803
ENSMMUG00000001634	BTBD9	BTB domain containing 9 [Source:VGNC Symbol;Acc:VGNC:70360]	protein_coding	0.487461	0.168102	0.999855	0.789381	0.0277065	0.176667	0.391419	0.265093	0.99987	0.023498	0.946937	0.99975	0.397331	0.260859	0.620381	0.321955	0.356409	0.919596	-0.175158	0.628325	0.999963	77	207	246	143	181	182	194	149	166	221	254	307	175	199	211	156	192	184	278	191	146	191	212	109	1.30904
ENSMMUG00000001635	ZNF703	zinc finger protein 703 [Source:VGNC Symbol;Acc:VGNC:79552]	protein_coding	-0.141374	0.656933	0.999855	0.258004	0.417307	0.676007	0.405358	0.207307	0.99987	-0.21603	0.497517	0.99975	0.264132	0.406835	0.727432	0.0457064	0.884927	0.990814	-0.387415	0.231414	0.999963	2104	2849	3770	4063	2751	3746	3258	1588	2385	1242	3704	3544	2736	3617	2458	2480	2623	4025	2722	3932	2473	2515	4023	2769	6.03867
ENSMMUG00000001641	NAPRT	nicotinate phosphoribosyltransferase [Source:VGNC Symbol;Acc:VGNC:75057]	protein_coding	-0.0127487	0.974893	0.999855	0.209555	0.59733	0.799211	-0.00401292	0.992009	0.999951	-0.194686	0.630771	0.99975	-0.353657	0.399061	0.722021	0.0947398	0.8105	0.983537	-0.219363	0.590981	0.999963	242	301	305	288	313	295	282	205	100	118	356	274	257	177	391	140	414	411	265	255	201	146	271	471	2.93117
ENSMMUG00000001642	MNAT1	MNAT1 component of CDK activating kinase [Source:VGNC Symbol;Acc:VGNC:74905]	protein_coding	0.104674	0.72516	0.999855	-0.104627	0.729048	0.874718	0.290136	0.325775	0.99987	0.256987	0.380827	0.99975	0.316709	0.286193	0.637795	0.216873	0.460112	0.9408	-0.129004	0.669109	0.999963	318	279	276	401	286	285	454	280	97	233	141	192	270	288	218	200	159	159	184	234	264	194	184	133	3.32181
ENSMMUG00000001645			protein_coding	0.0732304	0.711707	0.999855	-0.680244	0.00212618	0.0416655	-0.335433	0.100056	0.98825	-0.244979	0.223425	0.99975	-0.558349	0.00912155	0.331883	-0.301724	0.137069	0.916945	-0.0693635	0.726175	0.999963	20096	24909	11529	18381	17647	15974	17390	20153	5814	11003	10096	9554	12803	6581	12665	13883	19964	15448	8646	12880	14439	10940	13234	13990	9.29291
ENSMMUG00000001646	FBXW2	F-box and WD repeat domain containing 2 [Source:VGNC Symbol;Acc:VGNC:72501]	protein_coding	0.0138748	0.923179	0.999855	0.0760047	0.597917	0.799467	0.0800484	0.578578	0.99987	0.0432955	0.763203	0.99975	0.20707	0.159294	0.526423	0.107194	0.458102	0.940715	0.194943	0.183727	0.999963	4121	4049	3647	3001	3802	3849	3615	3588	1599	2176	3040	3709	3425	2851	3603	4143	2663	3198	3309	3645	3451	3880	3961	3451	7.00773
ENSMMUG00000001648	B3GALT9	beta-1,3-galactosyltransferase 9 [Source:VGNC Symbol;Acc:VGNC:109102]	protein_coding	0.577764	0.63545	0.999855	1.57993	0.176537	0.441545	0.316077	0.798142	0.99987	2.19214	0.0577426	0.99975	1.27125	0.282126	0.635345	1.15985	0.324942	0.916945	2.14509	0.0639134	0.999963	1	1	2	1	8	2	5	4	5	9	12	18	16	9	31	7	0	1	5	0	5	3	0	18	-3.23965
ENSMMUG00000001649	RUNX1	RUNX family transcription factor 1 [Source:VGNC Symbol;Acc:VGNC:76946]	protein_coding	0.264121	0.10534	0.999855	0.185775	0.246974	0.520894	0.0319138	0.840185	0.99987	0.241087	0.136126	0.99975	0.395659	0.0189858	0.345591	0.12718	0.423511	0.935953	0.248568	0.125413	0.999963	2097	2616	2576	1905	2865	2625	2314	2263	1283	2415	2282	2562	2903	2960	2984	3573	2003	2278	2356	2262	2452	2449	2344	2129	6.03387
ENSMMUG00000001653	ZC2HC1A	zinc finger C2HC-type containing 1A [Source:VGNC Symbol;Acc:VGNC:79427]	protein_coding	0.3134	0.529049	0.999855	-0.0452392	0.928997	0.970792	-0.0218523	0.965515	0.99987	0.0285276	0.954524	0.99975	0.380236	0.444431	0.752532	0.100955	0.83934	0.988853	0.285529	0.56594	0.999963	71	52	51	39	50	52	58	45	82	207	99	172	157	167	139	356	81	132	139	119	138	185	157	91	1.19567
ENSMMUG00000001655	IL7	interleukin 7 [Source:VGNC Symbol;Acc:VGNC:84007]	protein_coding	-0.161042	0.613713	0.999855	-0.391537	0.233154	0.506727	-0.588896	0.0827389	0.966	-0.259487	0.414929	0.99975	-0.0464348	0.882959	0.959134	-0.071035	0.819677	0.985133	-0.406688	0.215371	0.999963	1002	573	378	310	400	504	610	425	145	250	240	246	318	236	272	309	195	252	281	244	349	384	392	203	4.97022
ENSMMUG00000001657	RNASE6	ribonuclease A family member k6 [Source:VGNC Symbol;Acc:VGNC:76701]	protein_coding	0.312171	0.340088	0.999855	0.537998	0.108186	0.343611	0.478946	0.150061	0.99987	0.376686	0.253075	0.99975	0.367199	0.264027	0.622882	0.296042	0.365865	0.92229	-0.291955	0.369548	0.999963	17926	16258	20129	23799	19155	19341	20533	8840	4117	10745	17728	13651	15839	17128	18074	6915	9842	12332	11034	11748	12154	7352	8462	12461	9.12807
ENSMMUG00000001659	FBXL4	F-box and leucine rich repeat protein 4 [Source:VGNC Symbol;Acc:VGNC:81069]	protein_coding	0.4575	0.198033	0.999855	0.516547	0.145296	0.398077	0.37789	0.283352	0.99987	0.178025	0.611525	0.99975	0.695593	0.0532176	0.386371	0.638413	0.0723274	0.907861	0.254713	0.469633	0.999963	889	924	732	505	415	934	943	563	287	366	629	760	641	571	730	974	277	810	807	795	917	885	915	419	4.79803
ENSMMUG00000001661	GRIN1	glutamate ionotropic receptor NMDA type subunit 1 [Source:VGNC Symbol;Acc:VGNC:73281]	protein_coding	0.739988	0.0640338	0.999855	0.0495623	0.901703	0.957015	0.293075	0.457469	0.99987	0.525721	0.179296	0.99975	0.60436	0.128094	0.494378	0.482124	0.217874	0.916945	0.600302	0.128375	0.999963	28	66	42	27	35	56	50	41	15	31	28	41	52	34	33	80	48	69	33	65	79	58	79	41	-0.0762548
ENSMMUG00000001669	ANAPC2	anaphase promoting complex subunit 2 [Source:VGNC Symbol;Acc:VGNC:69641]	protein_coding	-0.120072	0.463177	0.999855	-0.104097	0.522824	0.751825	-0.0508929	0.75315	0.99987	-0.209841	0.204026	0.99975	-0.334307	0.0513984	0.384879	-0.154927	0.343299	0.916945	0.0430588	0.789639	0.999963	1859	1972	1838	1856	1962	1777	1765	1853	853	1177	1739	1894	1541	976	1841	1978	2335	1940	1673	1863	1857	1672	1954	2169	5.86028
ENSMMUG00000001671	CHCHD3	coiled-coil-helix-coiled-coil-helix domain containing 3 [Source:VGNC Symbol;Acc:VGNC:80860]	protein_coding	0.167484	0.363355	0.999855	-0.180577	0.334488	0.606925	-0.103311	0.575586	0.99987	-0.0707955	0.699008	0.99975	-0.0615222	0.739008	0.899504	-0.0581903	0.750328	0.975378	-0.105391	0.568098	0.999963	1017	1305	953	1055	1222	1070	1209	1146	432	912	809	706	956	822	1015	961	1144	955	807	1070	877	804	859	717	4.99161
ENSMMUG00000001675	ASCC2	activating signal cointegrator 1 complex subunit 2 [Source:VGNC Symbol;Acc:VGNC:69895]	protein_coding	0.0287977	0.873021	0.999855	0.0524068	0.77081	0.899099	0.0221893	0.901718	0.99987	-0.107792	0.550579	0.99975	-0.0135755	0.939955	0.978013	0.150383	0.405157	0.931173	-0.0029408	0.986947	0.999963	2662	3012	2880	2516	2575	2756	2707	2229	1058	1490	2407	2296	2141	1960	2176	2694	2622	2733	2137	2642	2526	2114	4072	2404	6.3777
ENSMMUG00000001676	IL7R	interleukin 7 receptor [Source:VGNC Symbol;Acc:VGNC:73735]	protein_coding	-0.116258	0.786228	0.999855	0.0831163	0.846479	0.934263	0.363931	0.401808	0.99987	0.471249	0.281224	0.99975	0.606842	0.168923	0.535737	0.28489	0.51025	0.945952	0.313025	0.469636	0.999963	21161	5688	9031	11969	10026	13812	14321	6460	2671	6116	6505	7033	8797	8637	6522	20704	4647	9141	9385	12888	18368	12140	11845	7280	9.3674
ENSMMUG00000001677	TPRN	taperin [Source:HGNC Symbol;Acc:HGNC:26894]	protein_coding	-0.142287	0.610005	0.999855	-0.322878	0.256817	0.530576	-0.086237	0.753394	0.99987	-0.0428923	0.874378	0.99975	-0.062074	0.822279	0.937085	-0.190152	0.490945	0.943285	-0.191696	0.490093	0.999963	267	311	222	272	242	362	272	190	100	101	200	185	246	122	185	180	280	262	155	245	275	225	237	297	3.07168
ENSMMUG00000001680	TANK	TRAF family member associated NFKB activator [Source:VGNC Symbol;Acc:VGNC:78097]	protein_coding	0.303169	0.164926	0.999855	0.498665	0.0271897	0.17462	0.0847161	0.691958	0.99987	0.222095	0.302913	0.99975	0.103703	0.628637	0.848897	0.154423	0.471194	0.943212	-0.0988997	0.645109	0.999963	2809	3189	3874	2676	2945	2627	3281	2494	1215	3192	2731	2229	3660	2752	2964	2720	2000	1992	3245	2667	2356	1857	2273	1590	6.45518
ENSMMUG00000001682	PDIA3	protein disulfide isomerase family A member 3 [Source:VGNC Symbol;Acc:VGNC:75905]	protein_coding	0.118159	0.472305	0.999855	0.153173	0.353929	0.623069	-0.116097	0.4795	0.99987	-0.142506	0.387102	0.99975	-0.0890219	0.586488	0.828207	-0.0528926	0.746491	0.974556	-0.208606	0.209475	0.999963	12367	13626	13882	10471	11949	12796	12657	12095	5674	10498	14680	10648	13380	10583	15169	11466	15699	15414	13282	15220	11991	10671	12099	10047	8.5926
ENSMMUG00000001683	ELL3	elongation factor for RNA polymerase II 3 [Source:VGNC Symbol;Acc:VGNC:72087]	protein_coding	-0.176393	0.600778	0.999855	-0.432933	0.214408	0.486213	-1.08199	0.00636763	0.4493	-0.807789	0.0296022	0.99975	-1.22733	0.00299643	0.329234	-1.0789	0.00611855	0.855673	-0.449285	0.197239	0.999963	828	442	485	254	622	295	311	440	83	262	192	118	102	83	163	288	405	339	270	239	229	168	171	210	4.69576
ENSMMUG00000001686	SLC44A3	solute carrier family 44 member 3 [Source:VGNC Symbol;Acc:VGNC:77582]	protein_coding	0.792728	0.223347	0.999855	1.12566	0.0815104	0.296361	0.453652	0.487852	0.99987	0.40291	0.535566	0.99975	0.617104	0.347227	0.685383	0.174748	0.791132	0.981563	0.0473889	0.943752	0.999963	6	21	20	16	11	29	14	6	4	7	9	5	13	3	5	18	12	15	30	17	11	15	13	5	-1.93283
ENSMMUG00000001689	SH3BGRL	SH3 domain binding glutamate rich protein like [Source:VGNC Symbol;Acc:VGNC:77200]	protein_coding	0.132083	0.648438	0.999855	0.0941583	0.744894	0.883752	-0.132524	0.646902	0.99987	0.0744949	0.79694	0.99975	0.342005	0.245189	0.608507	0.218583	0.453574	0.940496	0.145763	0.615383	0.999963	12047	11502	9455	9567	9478	12155	14628	9530	4834	9201	10380	9445	13899	10164	14254	8821	4773	5398	6160	4576	5761	7238	4960	8727	8.55479
ENSMMUG00000001690	CNN3	calponin 3 [Source:VGNC Symbol;Acc:VGNC:71278]	protein_coding	-0.00693771	0.981248	0.999855	-0.187961	0.530307	0.756786	-0.0806681	0.784586	0.99987	0.202102	0.483541	0.99975	-0.060904	0.83737	0.941637	0.287191	0.31996	0.916945	0.0548708	0.850832	0.999963	347	250	163	219	249	243	379	252	99	168	197	195	287	174	298	164	120	160	164	167	218	141	160	233	3.44682
ENSMMUG00000001693	UXS1	UDP-glucuronate decarboxylase 1 [Source:VGNC Symbol;Acc:VGNC:79083]	protein_coding	0.0710735	0.632357	0.999855	-0.299307	0.0563755	0.249272	-0.248133	0.107522	0.99129	-0.0704643	0.634572	0.99975	-0.0902202	0.546751	0.810859	-0.106832	0.473229	0.943212	0.177863	0.234543	0.999963	2021	1622	1269	1402	1786	1590	1741	1960	696	1224	951	1123	1225	1144	1292	1695	1084	1412	1215	1136	1410	1102	1279	1297	5.98067
ENSMMUG00000001700	STAM	signal transducing adaptor molecule [Source:VGNC Symbol;Acc:VGNC:77902]	protein_coding	0.327099	0.12736	0.999855	0.0533781	0.800774	0.913831	-0.00520702	0.98036	0.99987	0.0290706	0.88988	0.99975	0.273603	0.199823	0.565926	0.306796	0.147783	0.916945	0.395523	0.0663575	0.999963	605	930	675	540	684	717	836	885	404	604	488	623	596	600	714	873	386	471	509	488	516	552	629	479	4.2446
ENSMMUG00000001702	SUGCT	succinyl-CoA:glutarate-CoA transferase [Source:VGNC Symbol;Acc:VGNC:81767]	protein_coding	-0.292844	0.544136	0.999855	-1.05904	0.0511121	0.237863	-1.00971	0.0594809	0.918691	-0.974629	0.0652948	0.99975	-1.01396	0.0620072	0.396145	-0.504823	0.302281	0.916945	-0.341785	0.479112	0.999963	46	24	20	23	24	27	32	27	8	13	4	4	4	3	10	20	16	18	14	15	18	12	16	11	0.594818
ENSMMUG00000001707	APBB3	amyloid beta protein binding family B member 3 [Source:VGNC Symbol;Acc:VGNC:69869]	protein_coding	-0.0101484	0.951771	0.999855	-0.293677	0.0936405	0.31867	-0.153209	0.36627	0.99987	-0.071851	0.667426	0.99975	-0.163447	0.338167	0.679846	-0.105563	0.529365	0.949717	0.167997	0.317298	0.999963	1736	1667	1191	1313	1587	1453	1500	1479	576	856	1151	1239	1198	1031	1372	1366	1397	1520	1017	1257	1519	1076	1318	1985	5.76165
ENSMMUG00000001711	SOD1	superoxide dismutase 1 [Source:VGNC Symbol;Acc:VGNC:77687]	protein_coding	-0.0302613	0.896265	0.999855	-0.482541	0.0496542	0.23463	-0.117992	0.611826	0.99987	-0.0860208	0.710376	0.99975	-0.125368	0.591051	0.82995	0.0195586	0.932482	0.993363	-0.117097	0.61455	0.999963	3580	3165	2258	3391	2782	3078	4237	3229	862	1793	1696	1607	2219	1745	2353	1696	2086	1732	1136	1870	2114	1503	1630	1862	6.80482
ENSMMUG00000001712	SCAF4	SR-related CTD associated factor 4 [Source:VGNC Symbol;Acc:VGNC:77054]	protein_coding	0.0675384	0.801429	0.999855	0.31592	0.24233	0.516423	-0.14094	0.601776	0.99987	-0.0981268	0.714713	0.99975	0.345202	0.203229	0.568149	-0.220147	0.417041	0.934795	0.0724656	0.786501	0.999963	1531	1443	2150	936	1974	1821	1398	1098	1007	1333	1671	1794	1211	2098	1236	2982	1329	1842	1871	1704	1550	1672	1689	1346	5.58062
ENSMMUG00000001713	CDH20	cadherin 20 [Source:VGNC Symbol;Acc:VGNC:70970]	protein_coding	-0.972343	0.0161014	0.999855	-0.31281	0.374461	0.640683	-0.777201	0.0423379	0.878485	-0.635372	0.0844089	0.99975	-0.473678	0.19317	0.559876	-0.303071	0.382835	0.928095	-0.501046	0.166339	0.999963	75	30	50	34	37	46	48	24	24	14	27	20	33	21	26	45	24	20	29	24	22	25	43	27	1.27223
ENSMMUG00000001714	TXNRD3	thioredoxin reductase 3 [Source:VGNC Symbol;Acc:VGNC:79266]	protein_coding	0.0844726	0.821836	0.999855	-0.548446	0.174281	0.438207	-0.122357	0.746325	0.99987	0.140963	0.701962	0.99975	-0.0248022	0.94767	0.980003	0.00300667	0.993543	0.999064	-0.0549034	0.883938	0.999963	82	102	46	75	60	64	83	61	18	29	17	25	40	32	41	54	33	32	37	42	69	38	36	27	1.39715
ENSMMUG00000001715	ZNF627	zinc finger protein 627 [Source:VGNC Symbol;Acc:VGNC:79856]	protein_coding	-0.0791856	0.846341	0.999855	-0.0364218	0.928783	0.970792	-0.0503452	0.90146	0.99987	0.365568	0.358851	0.99975	-0.169831	0.681559	0.874496	-0.068939	0.864721	0.990687	0.105488	0.793585	0.999963	493	245	471	448	1047	402	454	750	202	826	388	494	443	409	489	635	496	387	461	407	537	351	471	251	3.95054
ENSMMUG00000001717	NAF1	nuclear assembly factor 1 ribonucleoprotein [Source:VGNC Symbol;Acc:VGNC:75020]	protein_coding	-0.33908	0.25186	0.999855	-0.396427	0.183491	0.450016	-0.465347	0.121844	0.99987	-0.137104	0.630318	0.99975	-0.313862	0.287565	0.638921	-0.439102	0.139947	0.916945	-0.106006	0.710525	0.999963	703	700	628	638	1014	619	586	954	447	551	350	478	511	407	494	626	519	310	521	361	494	481	482	380	4.4604
ENSMMUG00000001722	FAM172A	family with sequence similarity 172 member A [Source:VGNC Symbol;Acc:VGNC:72348]	protein_coding	0.132625	0.502924	0.999855	0.26505	0.18409	0.450708	0.0413055	0.833845	0.99987	0.168263	0.392397	0.99975	0.52389	0.0123842	0.337109	0.291353	0.143581	0.916945	0.202145	0.307283	0.999963	1186	1122	1426	923	1262	1449	1369	1161	650	1166	1134	1266	1375	1286	1378	1632	664	793	930	893	938	1234	1115	756	5.21291
ENSMMUG00000001723	ZFYVE19	zinc finger FYVE-type containing 19 [Source:VGNC Symbol;Acc:VGNC:99348]	protein_coding	0.00306147	0.993873	0.999855	-0.217128	0.591212	0.795384	-0.0614696	0.876787	0.99987	-0.218871	0.584064	0.99975	0.0830206	0.83361	0.940325	-0.110509	0.780006	0.979072	0.0594911	0.879494	0.999963	662	530	354	331	215	432	428	241	127	142	333	303	278	295	277	344	194	350	175	314	460	268	285	503	4.37401
ENSMMUG00000001725	SLC35A4	solute carrier family 35 member A4 [Source:VGNC Symbol;Acc:VGNC:77532]	protein_coding	-0.203204	0.214945	0.999855	0.0649519	0.683601	0.85291	0.0573178	0.718711	0.99987	-0.00422899	0.978754	0.99975	-0.0408179	0.798632	0.927324	-0.092587	0.562314	0.953992	-0.0165169	0.91739	0.999963	1891	1539	1995	1696	2082	1952	1695	1563	763	1002	1902	1905	1690	1315	1840	1901	2220	2146	1756	2225	2147	1836	2034	2075	5.88487
ENSMMUG00000001727	MED27	mediator complex subunit 27 [Source:VGNC Symbol;Acc:VGNC:74563]	protein_coding	0.0844676	0.635065	0.999855	0.0223938	0.899578	0.95643	0.0557088	0.752818	0.99987	-0.0526464	0.766216	0.99975	0.00863644	0.961339	0.985615	-0.073805	0.677419	0.96669	0.00235757	0.989386	0.999963	973	1057	895	1031	823	873	899	758	288	536	638	550	658	586	636	889	796	766	767	905	909	738	828	680	4.92795
ENSMMUG00000001728	MAPK9	mitogen-activated protein kinase 9 [Source:VGNC Symbol;Acc:VGNC:74652]	protein_coding	-0.0915938	0.64547	0.999855	-0.0296307	0.880384	0.948026	-0.0333824	0.865061	0.99987	-0.117281	0.551995	0.99975	-0.0620707	0.754134	0.907391	-0.0197312	0.919539	0.9926	0.0487884	0.803087	0.999963	1231	1103	966	859	896	948	984	868	381	360	662	676	719	511	802	819	528	772	651	783	711	706	712	759	5.26653
ENSMMUG00000001731	GFPT2	glutamine-fructose-6-phosphate transaminase 2 [Source:VGNC Symbol;Acc:VGNC:72916]	protein_coding	0.154611	0.800842	0.999855	1.78233	0.00395218	0.0604987	1.97415	0.00160037	0.221683	1.77217	0.00396816	0.99975	0.105148	0.864734	0.953164	-0.111172	0.857309	0.990687	-0.755889	0.261485	0.999963	21	33	185	201	344	64	44	24	29	56	140	141	169	46	67	25	81	52	116	174	66	27	26	28	-0.453928
ENSMMUG00000001737	INO80	INO80 complex ATPase subunit [Source:VGNC Symbol;Acc:VGNC:84358]	protein_coding	0.0413911	0.834664	0.999855	0.294922	0.144413	0.396427	0.167418	0.399743	0.99987	0.117236	0.553482	0.99975	0.118383	0.551202	0.812347	0.0551212	0.780044	0.979072	0.0570412	0.77301	0.999963	1711	2203	2925	1935	2834	2355	2175	2172	1284	1586	2173	2565	2347	2000	2172	2980	2403	2480	2637	2844	2285	2186	2849	1719	5.74075
ENSMMUG00000001739	ATP2A2	ATPase sarcoplasmic/endoplasmic reticulum Ca2+ transporting 2 [Source:VGNC Symbol;Acc:VGNC:70178]	protein_coding	-0.0269745	0.935136	0.999855	1.16667	0.00188746	0.0387615	0.281113	0.39944	0.99987	0.141318	0.669881	0.99975	0.356684	0.287648	0.638921	0.218991	0.510141	0.945903	-0.107537	0.745705	0.999963	1908	2710	9428	2578	4997	4260	3510	2195	2821	2350	6500	6022	4176	4520	4937	4765	4544	5487	7824	5360	3565	4076	5070	3532	5.89777
ENSMMUG00000001740	SLCO3A1	solute carrier organic anion transporter family member 3A1 [Source:VGNC Symbol;Acc:VGNC:77598]	protein_coding	0.0902893	0.672977	0.999855	0.3612	0.096433	0.324305	0.344667	0.111175	0.995461	0.305435	0.154642	0.99975	0.39072	0.0739824	0.420981	0.21471	0.312903	0.916945	0.010804	0.959561	0.999963	697	828	1143	770	943	960	1013	636	437	681	1042	1264	1131	1050	891	864	1028	1017	959	1249	1260	1084	1235	1115	4.44807
ENSMMUG00000001742	TGFBR3	transforming growth factor beta receptor 3 [Source:VGNC Symbol;Acc:VGNC:78339]	protein_coding	0.0758832	0.82626	0.999855	-0.187741	0.588846	0.794537	-0.0190643	0.955961	0.99987	0.179045	0.604597	0.99975	0.337362	0.333393	0.675181	0.402063	0.250838	0.916945	0.143876	0.67717	0.999963	1767	2831	2338	1544	2725	2769	3129	2804	3367	4131	2883	5646	5739	3662	5439	4341	2744	2426	2751	3314	3335	4817	4891	3314	5.78715
ENSMMUG00000001743	CEP44	centrosomal protein 44 [Source:VGNC Symbol;Acc:VGNC:71134]	protein_coding	-0.0854014	0.833778	0.999855	0.427113	0.279943	0.553656	0.553453	0.160814	0.99987	0.43079	0.271289	0.99975	0.775471	0.0526787	0.385846	0.695903	0.0777267	0.907861	0.21271	0.591107	0.999963	475	217	271	269	193	355	405	160	96	122	299	323	360	267	339	336	89	216	243	322	383	379	328	256	3.89715
ENSMMUG00000001744	TPST1	tyrosylprotein sulfotransferase 1 [Source:VGNC Symbol;Acc:VGNC:78638]	protein_coding	-0.481584	0.269208	0.999855	-0.692466	0.120021	0.362422	-0.325846	0.439451	0.99987	-0.133462	0.744834	0.99975	-0.349479	0.41174	0.731153	0.0636436	0.874985	0.990687	0.0230731	0.954897	0.999963	122	141	47	110	77	84	116	129	42	22	81	56	119	71	118	71	60	50	35	50	62	40	61	70	1.95687
ENSMMUG00000001745	OSBP	oxysterol binding protein [Source:VGNC Symbol;Acc:VGNC:75718]	protein_coding	0.0849536	0.634511	0.999855	0.0382058	0.830197	0.927775	0.195956	0.274648	0.99987	0.25222	0.161849	0.99975	0.347698	0.059438	0.39243	0.143291	0.420772	0.935928	0.0584546	0.74245	0.999963	1891	1443	1613	1333	1653	1817	1615	1307	691	1077	1138	1514	1499	1452	1394	1728	1024	1611	1404	1949	2135	1654	1888	1302	5.88487
ENSMMUG00000001747	TAPT1	transmembrane anterior posterior transformation 1 [Source:VGNC Symbol;Acc:VGNC:78222]	protein_coding	0.283874	0.260227	0.999855	0.620792	0.0176325	0.13949	0.207859	0.405664	0.99987	0.140425	0.572241	0.99975	0.000958	0.996967	0.998914	-0.0206558	0.934073	0.993552	0.181996	0.46654	0.999963	905	1257	1482	900	1266	958	1078	1651	368	700	877	772	696	529	709	835	716	756	1166	1015	827	726	687	474	4.8237
ENSMMUG00000001748	SYK	spleen associated tyrosine kinase [Source:VGNC Symbol;Acc:VGNC:78063]	protein_coding	-0.160215	0.406092	0.999855	0.00845791	0.964754	0.987263	-0.0672084	0.725814	0.99987	-0.212903	0.272747	0.99975	-0.0969386	0.61334	0.842607	-0.0998016	0.603309	0.958779	-0.0971586	0.612686	0.999963	8029	6836	7561	6896	6526	7175	6849	5311	2996	3146	5886	5829	5521	5618	6942	5656	5478	6891	5392	5589	5506	4223	5306	6988	7.96955
ENSMMUG00000001752	TMEM155	transmembrane protein 155 [Source:VGNC Symbol;Acc:VGNC:100284]	protein_coding	-0.264409	0.713892	0.999855	-0.118254	0.867095	0.942109	-0.142474	0.839738	0.99987	-0.452457	0.531777	0.99975	-0.423472	0.564664	0.818294	0.408128	0.543548	0.95138	0.48593	0.471041	0.999963	79	49	74	67	57	50	89	74	5	6	6	5	4	3	24	36	13	18	19	27	23	23	17	13	1.34493
ENSMMUG00000001753	ITGA1	integrin subunit alpha 1 [Source:VGNC Symbol;Acc:VGNC:73772]	protein_coding	0.0141825	0.985879	0.999855	0.486159	0.530849	0.757049	0.423013	0.585822	0.99987	0.580806	0.448739	0.99975	1.05147	0.169779	0.536467	0.834418	0.272472	0.916945	0.644623	0.402858	0.999963	202	116	234	139	340	310	303	173	178	250	169	311	228	334	324	1793	244	462	978	846	773	1095	1093	173	2.67331
ENSMMUG00000001758	CSNK1A1	casein kinase 1 alpha 1 [Source:VGNC Symbol;Acc:VGNC:84290]	protein_coding	-0.0271093	0.902099	0.999855	-0.0266017	0.903868	0.957831	-0.019261	0.930303	0.99987	-0.00334267	0.98789	0.99975	-0.113466	0.607736	0.839939	-0.0972572	0.659478	0.96396	-0.174227	0.432402	0.999963	5045	5409	4969	5324	6168	4750	5274	5887	2691	4319	3681	4156	4339	3522	5014	3417	3197	2731	3976	3659	3739	3207	3128	2903	7.29944
ENSMMUG00000001760	DYM	dymeclin [Source:VGNC Symbol;Acc:VGNC:71879]	protein_coding	0.0625831	0.678628	0.999855	0.0709939	0.637593	0.824612	0.125039	0.407766	0.99987	0.186968	0.218369	0.99975	0.139723	0.357484	0.692948	0.0102243	0.945635	0.995946	-0.0733745	0.627738	0.999963	1553	1566	1547	1667	2026	1722	1518	1517	840	1302	1425	1515	1687	1448	1828	1400	1159	1292	1372	1468	1475	1240	1267	1151	5.60118
ENSMMUG00000001763	NCAPH2	non-SMC condensin II complex subunit H2 [Source:VGNC Symbol;Acc:VGNC:75018]	protein_coding	-0.13183	0.491523	0.999855	-0.400317	0.0468744	0.228139	-0.152512	0.42536	0.99987	-0.190411	0.321008	0.99975	-0.48904	0.0181685	0.34468	-0.286226	0.142581	0.916945	-0.0510329	0.787656	0.999963	2054	2117	1451	1605	1794	1755	1908	2038	741	961	1332	1493	1335	649	1504	1606	2079	1851	1293	1910	2109	1574	1449	1723	6.00401
ENSMMUG00000001764			protein_coding	0.589254	0.194776	0.999855	1.91104	0.000331	0.0132295	1.34059	0.00646514	0.452208	0.859781	0.0649251	0.99975	0.514708	0.254881	0.615803	0.453318	0.314462	0.916945	-0.446619	0.322239	0.999963	2351	5360	16913	12392	10057	8077	7090	1942	1087	3362	11862	8987	6331	4488	4783	3019	12404	9663	15471	9322	7180	4152	5818	4305	6.19864
ENSMMUG00000001768	ZNF616	zinc finger protein 616 [Source:HGNC Symbol;Acc:HGNC:28062]	protein_coding	-0.130549	0.546819	0.999855	-0.376957	0.0966404	0.324562	-0.28314	0.20072	0.99987	-0.188283	0.383285	0.99975	-0.287861	0.197028	0.563881	-0.210764	0.330794	0.916945	-0.398953	0.0795603	0.999963	595	424	381	491	466	437	496	423	192	395	283	311	335	369	362	407	435	385	392	368	522	282	438	252	4.22065
ENSMMUG00000001776	GNAZ	G protein subunit alpha z [Source:VGNC Symbol;Acc:VGNC:73094]	protein_coding	-0.463764	0.220893	0.999855	-1.05096	0.0125917	0.117047	-0.4393	0.241632	0.99987	-0.0130399	0.970733	0.99975	0.0234075	0.948062	0.98011	-0.604356	0.114278	0.916945	-0.134255	0.710251	0.999963	259	132	110	232	214	239	142	207	63	78	53	53	82	89	66	114	65	64	36	68	137	81	76	66	3.02819
ENSMMUG00000001780	CPT1A	carnitine palmitoyltransferase 1A [Source:VGNC Symbol;Acc:VGNC:71475]	protein_coding	-0.517389	0.204178	0.999855	0.0016888	0.996601	0.999005	-0.239493	0.54805	0.99987	-0.432344	0.283446	0.99975	-0.406402	0.313796	0.663219	-0.593915	0.14624	0.916945	-1.18186	0.00767445	0.999963	5033	2795	4045	3541	2799	2969	1579	1350	1240	1075	2763	3056	1800	2199	3002	3356	3905	4332	4003	2747	4707	2593	3628	901	7.296
ENSMMUG00000001782	LINGO1	leucine rich repeat and Ig domain containing 1 [Source:VGNC Symbol;Acc:VGNC:74094]	protein_coding	-0.505875	0.341979	0.999855	-0.0625749	0.901478	0.957015	-0.120864	0.810966	0.99987	0.252765	0.604082	0.99975	-0.128806	0.80042	0.927944	-0.227616	0.653526	0.96396	-0.360627	0.486055	0.999963	14	9	27	16	23	15	14	10	11	10	8	14	20	17	19	7	11	9	10	10	13	7	8	20	-0.966945
ENSMMUG00000001790	EVPL	envoplakin [Source:VGNC Symbol;Acc:VGNC:97766]	protein_coding	0.533496	0.305551	0.999855	-0.00535845	0.991995	0.997134	0.311541	0.549924	0.99987	0.235654	0.650039	0.99975	0.56312	0.278349	0.632891	0.53786	0.294125	0.916945	0.767331	0.137084	0.999963	19	27	17	16	17	23	20	21	8	19	25	22	20	19	35	83	33	50	23	58	62	66	60	30	-0.58287
ENSMMUG00000001791	GRWD1	glutamate rich WD repeat containing 1 [Source:VGNC Symbol;Acc:VGNC:73213]	protein_coding	-0.512811	0.0345257	0.999855	0.0774088	0.722698	0.870882	0.124813	0.565623	0.99987	-0.202027	0.363825	0.99975	-0.475497	0.0479433	0.381839	-0.276193	0.220416	0.916945	-0.33506	0.145321	0.999963	469	292	542	443	465	382	361	388	160	178	333	411	266	142	310	343	490	388	438	530	466	395	454	274	3.8789
ENSMMUG00000001792	KCNJ14	potassium inwardly rectifying channel subfamily J member 14 [Source:VGNC Symbol;Acc:VGNC:73985]	protein_coding	-0.369979	0.329238	0.999855	-0.477249	0.211116	0.482585	-0.314316	0.396827	0.99987	-0.325265	0.378039	0.99975	-0.537858	0.166683	0.533095	-0.690092	0.0782321	0.907861	-0.326554	0.379801	0.999963	68	86	41	41	61	60	35	56	24	16	48	44	37	19	25	46	59	45	33	55	51	41	63	37	1.13546
ENSMMUG00000001793	CYTH2	cytohesin 2 [Source:VGNC Symbol;Acc:VGNC:97757]	protein_coding	0.0291855	0.87145	0.999855	-0.304797	0.106572	0.34121	-0.00290601	0.987081	0.999951	-0.0305181	0.864631	0.99975	-0.16079	0.381631	0.711274	-0.0645938	0.719025	0.970379	-0.0304803	0.865357	0.999963	1202	1278	881	1225	1128	1122	1226	973	418	559	723	749	955	636	899	801	808	933	609	868	839	642	761	973	5.2322
ENSMMUG00000001795	SRP68	signal recognition particle 68 [Source:VGNC Symbol;Acc:VGNC:77883]	protein_coding	-0.189956	0.258525	0.999855	-0.00317326	0.984551	0.99479	0.153556	0.350712	0.99987	0.111502	0.495348	0.99975	0.0739243	0.652604	0.86074	0.197503	0.231525	0.916945	-0.0262888	0.872506	0.999963	2085	1372	1599	1703	1549	1652	1964	1486	663	950	1389	1353	1478	1256	1885	1523	1319	1507	1489	2174	2404	1658	1787	1524	6.0256
ENSMMUG00000001798	RAB7A	RAB7A, member RAS onco family [Source:VGNC Symbol;Acc:VGNC:81548]	protein_coding	0.0305032	0.850341	0.999855	0.111608	0.492659	0.730944	0.0188161	0.907368	0.99987	0.0702069	0.665189	0.99975	0.104297	0.520933	0.795618	-0.0449892	0.781057	0.979343	-0.245947	0.137942	0.999963	6596	6286	7899	6775	8169	7068	6783	5521	3689	6117	7464	7212	7821	8444	7829	6238	7718	8162	7206	7860	7995	6177	7604	6397	7.68601
ENSMMUG00000001799	CCM2	CCM2 scaffold protein [Source:VGNC Symbol;Acc:VGNC:70835]	protein_coding	0.0812125	0.649506	0.999855	-0.339637	0.0679888	0.273468	0.00909904	0.959264	0.99987	-0.00749212	0.966449	0.99975	-0.0656785	0.713125	0.888625	0.0286746	0.872135	0.990687	0.16997	0.345144	0.999963	5804	5463	3318	4270	3716	4790	5188	4323	1336	2234	2864	3233	3574	2417	3474	4006	3517	4205	2576	4014	4820	3297	3848	4453	7.50154
ENSMMUG00000001800	CUL5	cullin 5 [Source:VGNC Symbol;Acc:VGNC:71570]	protein_coding	0.0400761	0.846145	0.999855	0.306118	0.14415	0.396089	0.0747525	0.716347	0.99987	0.198828	0.335316	0.99975	0.353351	0.0946612	0.453021	0.338493	0.106762	0.916945	0.0190355	0.926339	0.999963	1917	1276	1834	1329	1643	1641	2083	1449	800	1653	1489	1665	1784	1788	2032	1888	947	1199	1776	1488	1741	1630	1615	1060	5.90455
ENSMMUG00000001806	ZUP1	zinc finger containing ubiquitin peptidase 1 [Source:VGNC Symbol;Acc:VGNC:79317]	protein_coding	0.0602019	0.740958	0.999855	0.347462	0.0628745	0.261819	0.154441	0.395502	0.99987	-0.00691459	0.969498	0.99975	-0.0237555	0.896571	0.962149	-0.0667144	0.713372	0.970379	-0.0664914	0.715615	0.999963	1094	875	1158	1039	1049	863	910	937	496	946	918	1039	885	843	979	1012	717	845	1320	955	947	799	880	679	5.09666
ENSMMUG00000001809	GPCPD1	glycerophosphocholine phosphodiesterase 1 [Source:VGNC Symbol;Acc:VGNC:73017]	protein_coding	-0.239137	0.207939	0.999855	-0.294914	0.123884	0.367069	-0.180173	0.338922	0.99987	-0.0200848	0.914309	0.99975	-0.180204	0.338704	0.679978	-0.117167	0.531797	0.949717	-0.0490479	0.792703	0.999963	9355	6373	6090	7796	10455	6227	7127	6188	2811	4106	4617	5520	5109	5015	6079	8343	5393	5160	4882	4438	5975	4926	6039	4844	8.19
ENSMMUG00000001817	HES4	hes family bHLH transcription factor 4 [Source:VGNC Symbol;Acc:VGNC:73223]	protein_coding	0.672332	0.355116	0.999855	3.09243	7.69e-05	0.00506688	2.87753	0.000181	0.0533201	2.21489	0.0024948	0.952678	1.12942	0.115869	0.48113	0.887607	0.212011	0.916945	0.0109059	0.988442	0.999963	2	13	90	87	52	27	14	6	9	10	130	56	52	12	24	20	46	33	72	119	65	35	33	11	-2.86693
ENSMMUG00000001820	RGS6	regulator of G protein signaling 6 [Source:VGNC Symbol;Acc:VGNC:76691]	protein_coding	0.623189	0.576114	0.999855	0.690593	0.534766	0.759902	0.706441	0.524362	0.99987	0.710207	0.520173	0.99975	1.05421	0.337644	0.679569	0.578906	0.602833	0.958779	1.12983	0.298225	0.999963	25	21	11	40	39	38	33	28	12	25	14	5	6	16	10	5	0	1	5	4	4	2	2	16	-0.226191
ENSMMUG00000001821	USP54	ubiquitin specific peptidase 54 [Source:VGNC Symbol;Acc:VGNC:106116]	protein_coding	-0.235424	0.545185	0.999855	0.301012	0.418239	0.676741	0.0398654	0.915328	0.99987	-0.0642776	0.864116	0.99975	0.393516	0.291157	0.641372	0.30309	0.410246	0.931924	0.118122	0.751685	0.999963	243	208	338	133	277	321	261	159	203	123	289	488	306	283	375	550	245	381	367	357	262	428	498	306	2.93706
ENSMMUG00000001824		FSHD region gene 1 [Source:HGNC Symbol;Acc:HGNC:3954]	protein_coding	0.213411	0.531224	0.999855	-0.556241	0.127779	0.37286	-0.136778	0.691752	0.99987	0.0729081	0.829677	0.99975	-0.13549	0.696006	0.88077	-0.124993	0.715483	0.970379	0.120911	0.722145	0.999963	928	1068	521	1019	1001	722	975	1468	382	1239	635	556	939	965	807	700	668	467	408	616	692	420	545	578	4.85981
ENSMMUG00000001831	IPP	intracisternal A particle-promoted polypeptide [Source:VGNC Symbol;Acc:VGNC:73754]	protein_coding	-0.128469	0.623665	0.999855	0.0311339	0.903672	0.957715	0.00972315	0.969805	0.99987	0.0736889	0.771856	0.99975	0.106027	0.680091	0.873705	0.104231	0.681267	0.967038	-0.102556	0.692797	0.999963	233	196	189	169	192	188	210	199	150	209	234	252	235	192	279	211	148	146	207	224	290	266	240	179	2.87704
ENSMMUG00000001833	STX16	syntaxin 16 [Source:HGNC Symbol;Acc:HGNC:11431]	protein_coding	-0.091629	0.705592	0.999855	0.757522	0.00456293	0.0663934	0.0793404	0.742755	0.99987	0.0385384	0.873194	0.99975	0.323682	0.189167	0.555895	0.0614819	0.799093	0.981879	0.05612	0.816343	0.999963	4234	3490	6782	2527	3669	4372	3460	2279	1723	1683	4716	4399	3387	3370	3825	5351	2673	4245	5254	4043	3971	4085	3932	3496	7.04673
ENSMMUG00000001841	SETD7	SET domain containing 7, histone lysine methyltransferase [Source:VGNC Symbol;Acc:VGNC:77348]	protein_coding	0.164555	0.394959	0.999855	0.296198	0.131832	0.377764	-0.043445	0.820998	0.99987	-0.0259159	0.892436	0.99975	0.216873	0.264747	0.623262	-0.00807591	0.96637	0.996497	0.304269	0.122039	0.999963	2666	2836	3062	1882	3003	2918	2631	2727	1683	2108	2644	3286	2658	3095	2955	4335	1928	3087	3426	2430	2331	2309	2498	2603	6.37987
ENSMMUG00000001845	POLE4	DNA polymerase epsilon 4, accessory subunit [Source:VGNC Symbol;Acc:VGNC:76065]	protein_coding	-0.0393584	0.870672	0.999855	-0.208381	0.394495	0.655549	0.016542	0.94504	0.99987	0.00856818	0.971431	0.99975	-0.453045	0.0769174	0.425408	-0.105342	0.661799	0.96474	-0.185727	0.445831	0.999963	1611	1519	1122	1803	1362	1267	1531	1438	432	768	1338	958	1380	601	1379	896	1638	1482	944	1423	1550	966	1087	1261	5.654
ENSMMUG00000001848	SPRY1	sprouty RTK signaling antagonist 1 [Source:VGNC Symbol;Acc:VGNC:77867]	protein_coding	0.408289	0.381194	0.999855	0.191996	0.681406	0.851396	0.302203	0.515181	0.99987	-0.296274	0.540606	0.99975	-0.00192758	0.996778	0.998871	0.373394	0.417545	0.93524	0.292971	0.528895	0.999963	40	60	34	57	61	55	56	135	38	44	58	62	27	29	54	45	37	64	64	48	34	44	79	26	0.403842
ENSMMUG00000001849	IL5RA	interleukin 5 receptor subunit alpha [Source:VGNC Symbol;Acc:VGNC:73731]	protein_coding	2.11033	0.184989	0.999855	2.44093	0.124362	0.367597	0.425775	0.801776	0.99987	1.53792	0.336471	0.99975	2.04417	0.199501	0.565868	2.44664	0.12196	0.916945	-1.96627	0.357225	0.999963	26	11	27	0	6	12	7	3	2	77	52	133	64	57	191	2	6	115	146	52	105	125	215	2	-0.174461
ENSMMUG00000001853	PMM1	phosphomannomutase 1 [Source:VGNC Symbol;Acc:VGNC:76192]	protein_coding	-0.355813	0.0555623	0.999855	-0.388261	0.0376422	0.204242	-0.212321	0.232863	0.99987	-0.354841	0.0534353	0.99975	-0.596651	0.00303205	0.329234	-0.354137	0.05383	0.907861	-0.0541709	0.755194	0.999963	1197	1138	813	979	952	824	1056	1106	460	424	769	901	670	484	770	856	1021	840	721	807	985	640	778	1046	5.2262
ENSMMUG00000001856	XRCC6	X-ray repair cross complementing 6 [Source:VGNC Symbol;Acc:VGNC:98471]	protein_coding	-0.0938932	0.487935	0.999855	-0.255169	0.0684855	0.273781	-0.0658564	0.626018	0.99987	-0.0349625	0.795642	0.99975	-0.286124	0.0429117	0.371055	-0.0551021	0.683457	0.967708	-0.212672	0.124674	0.999963	14427	11782	10841	12335	13907	11656	14162	12755	5124	8538	9600	9569	11506	7323	12793	9968	12386	11691	9232	13239	12442	9334	10596	9015	8.81484
ENSMMUG00000001858	HNRNPA3	heteroous nuclear ribonucleoprotein A3 [Source:VGNC Symbol;Acc:VGNC:99367]	protein_coding	-0.00458417	0.971727	0.999855	0.135387	0.302295	0.576391	0.0515546	0.691144	0.99987	0.0685604	0.598122	0.99975	0.146439	0.265369	0.623262	0.00170579	0.989495	0.998989	-0.0471051	0.716273	0.999963	9755	9250	10260	9526	10712	10416	9960	8729	4848	7926	9284	9142	10062	8941	11562	9973	8108	8122	9570	9642	9645	8841	7897	7822	8.25039
ENSMMUG00000001861	NFE2L2	NFE2 like bZIP transcription factor 2 [Source:VGNC Symbol;Acc:VGNC:75332]	protein_coding	-0.389903	0.299072	0.999855	-0.377537	0.313455	0.587601	-0.149077	0.683515	0.99987	0.431134	0.234387	0.99975	0.0149711	0.96718	0.988067	-0.370357	0.319107	0.916945	-0.405426	0.279551	0.999963	1250	539	1006	1241	1884	1045	1089	1243	479	1682	880	1095	2067	1715	967	801	1492	794	860	990	1385	876	968	791	5.28858
ENSMMUG00000001869	SNAP47	synaptosome associated protein 47 [Source:VGNC Symbol;Acc:VGNC:77800]	protein_coding	-0.0962869	0.682587	0.999855	-0.554162	0.0308633	0.185305	-0.16426	0.485846	0.99987	-0.0238654	0.917672	0.99975	-0.410446	0.0993515	0.460172	-0.154321	0.509579	0.945232	0.103469	0.65413	0.999963	781	602	456	633	680	625	713	925	145	304	250	330	411	211	393	521	647	581	412	556	666	410	508	416	4.6117
ENSMMUG00000001872	ZDHHC2	zinc finger DHHC-type palmitoyltransferase 2 [Source:VGNC Symbol;Acc:VGNC:79142]	protein_coding	-0.276622	0.603926	0.999855	-0.157892	0.763392	0.894804	-0.0190904	0.97051	0.99987	0.0763566	0.880658	0.99975	0.114151	0.824612	0.937685	0.0585986	0.908236	0.9926	0.0432629	0.933016	0.999963	26	16	16	25	35	31	28	24	15	21	17	15	17	15	22	62	27	27	47	48	44	41	43	13	-0.174461
ENSMMUG00000001873	CNOT7	CCR4-NOT transcription complex subunit 7 [Source:VGNC Symbol;Acc:VGNC:83990]	protein_coding	0.109043	0.567129	0.999855	0.125149	0.511018	0.744137	-0.0647721	0.733385	0.99987	0.107222	0.572203	0.99975	0.24864	0.198028	0.56536	0.120535	0.525793	0.949717	0.166179	0.384121	0.999963	3269	2841	2633	2465	2968	3156	3208	3180	1356	2698	2769	2623	3064	2613	3403	2769	1556	1773	2174	1811	2202	2196	1891	2138	6.6738
ENSMMUG00000001874	TM9SF3	transmembrane 9 superfamily member 3 [Source:VGNC Symbol;Acc:VGNC:79323]	protein_coding	0.0340951	0.86389	0.999855	0.560924	0.0089233	0.0961813	0.241656	0.229417	0.99987	0.400101	0.0525262	0.99975	0.595419	0.00597885	0.329234	0.46148	0.0273554	0.907861	0.0957024	0.629919	0.999963	2694	1913	3497	2120	2968	3140	3405	1948	1459	2502	2929	3146	3307	3157	3740	3226	1460	1994	3121	2708	3059	3068	2690	2111	6.39493
ENSMMUG00000001876	PIK3AP1	phosphoinositide-3-kinase adaptor protein 1 [Source:VGNC Symbol;Acc:VGNC:75891]	protein_coding	0.166193	0.361064	0.999855	1.27897	4.88e-07	0.000115	0.54164	0.00624134	0.4493	0.381412	0.0441811	0.99975	0.503558	0.0100958	0.331883	0.146295	0.4203	0.935782	-0.155646	0.391662	0.999963	4872	4073	12134	4764	5297	5492	4652	2918	2050	4126	9303	7355	7105	6124	5388	5158	4084	5389	9274	7060	5626	5468	5211	3840	7.24912
ENSMMUG00000001880	DDX60	DExD/H-box helicase 60 [Source:VGNC Symbol;Acc:VGNC:71711]	protein_coding	0.416812	0.218372	0.999855	3.72276	1.52e-10	1.07e-06	2.84337	1.55e-08	0.000219	2.22314	7.34e-07	0.00518387	1.70293	2.85e-05	0.122284	1.13972	0.00191223	0.762523	-0.0964084	0.775923	0.999963	1247	963	20005	7780	6067	3742	2866	768	535	2394	9183	7415	5655	3243	2149	1395	987	1141	14817	8288	4585	2965	2697	985	5.28512
ENSMMUG00000001884	DAZAP2	DAZ associated protein 2 [Source:VGNC Symbol;Acc:VGNC:99922]	protein_coding	0.127016	0.406666	0.999855	-0.0257124	0.865434	0.941562	-0.0936587	0.538697	0.99987	-0.0254515	0.866937	0.99975	-0.0659023	0.664379	0.866407	-0.104643	0.492933	0.943285	-0.00971869	0.948939	0.999963	20533	23888	20648	20277	24714	21938	20167	24708	10184	17597	19353	17767	20430	16020	20860	18881	17487	17802	15587	16458	16177	14407	16549	15076	9.32394
ENSMMUG00000001886	ABCF1	ATP binding cassette subfamily F member 1 [Source:VGNC Symbol;Acc:VGNC:69582]	protein_coding	-0.211752	0.155225	0.999855	0.0542406	0.708222	0.863062	0.187931	0.202381	0.99987	0.220041	0.138195	0.99975	-0.0467908	0.747169	0.904142	-0.0207582	0.885898	0.990814	-0.00997084	0.945072	0.999963	3935	3166	3836	4045	4399	3312	3552	3385	1236	1688	3146	2968	3308	2614	3448	3033	3349	3107	2745	3995	4213	2745	3050	3085	6.94114
ENSMMUG00000001888	MGRN1	mahogunin ring finger 1 [Source:VGNC Symbol;Acc:VGNC:74542]	protein_coding	0.0678212	0.722866	0.999855	-0.272771	0.167116	0.428216	-0.091802	0.631999	0.99987	-0.199033	0.30445	0.99975	-0.242985	0.217111	0.583756	-0.20716	0.285707	0.916945	0.0680364	0.720869	0.999963	1717	2193	1441	1649	1973	1850	1709	2033	668	911	1204	1414	1141	839	1233	1217	1559	1588	1045	1244	1225	1081	1297	1635	5.7458
ENSMMUG00000001891	MMP23	matrix metallopeptidase 23 [Source:VGNC Symbol;Acc:VGNC:106408]	protein_coding	0.0918086	0.87687	0.999855	-1.0475	0.120204	0.362644	-1.35259	0.0545244	0.902079	-0.231277	0.699303	0.99975	-0.753394	0.246938	0.610092	-0.681111	0.281065	0.916945	0.0660387	0.910421	0.999963	39	71	26	36	38	31	36	57	3	6	3	1	8	3	8	10	18	11	6	6	13	8	5	11	0.369402
ENSMMUG00000001892	UGDH	UDP-glucose 6-dehydrogenase [Source:VGNC Symbol;Acc:VGNC:78711]	protein_coding	-0.310286	0.371355	0.999855	0.660994	0.0495497	0.234221	0.209514	0.525487	0.99987	0.209243	0.523543	0.99975	0.587394	0.0799061	0.4303	0.423414	0.198459	0.916945	-0.131308	0.696396	0.999963	689	313	804	433	334	658	636	228	169	250	706	478	673	700	674	542	340	460	550	647	732	525	589	543	4.43147
ENSMMUG00000001893	IL6ST	interleukin 6 cytokine family signal transducer [Source:VGNC Symbol;Acc:VGNC:73734]	protein_coding	0.0910889	0.811936	0.999855	0.485286	0.210483	0.482075	0.227419	0.552149	0.99987	0.388496	0.312715	0.99975	0.832444	0.0377457	0.364964	0.503404	0.194204	0.916945	0.556972	0.152801	0.999963	4629	2884	4116	2930	3543	4934	4999	3413	1034	1850	2161	2240	2678	2840	2982	8385	1417	2460	3817	3317	3837	4409	3117	1498	7.17534
ENSMMUG00000001894			protein_coding	-0.0651877	0.677966	0.999855	-0.207084	0.195174	0.465271	-0.133441	0.39814	0.99987	-0.101803	0.517682	0.99975	-0.264791	0.102064	0.463532	-0.288436	0.0763481	0.907861	-0.0270904	0.862679	0.999963	4529	5137	4241	4107	5542	4245	4266	5117	2382	3221	3869	4427	3805	3330	4096	3839	4334	3854	3302	3808	4192	3005	3449	4378	7.14385
ENSMMUG00000001896	GNB1	G protein subunit beta 1 [Source:VGNC Symbol;Acc:VGNC:73095]	protein_coding	0.0725647	0.603315	0.999855	0.323366	0.0289532	0.18053	0.198463	0.164604	0.99987	0.135175	0.337948	0.99975	0.190515	0.180969	0.547451	0.115461	0.411618	0.931924	-0.0902113	0.51879	0.999963	9980	10136	13161	10304	11595	11848	10912	7705	4736	7717	12338	11552	12067	9745	12105	10166	9816	10823	10031	11567	10306	9449	10535	9593	8.28328
ENSMMUG00000001898	NAA35	N-alpha-acetyltransferase 35, NatC auxiliary subunit [Source:VGNC Symbol;Acc:VGNC:96718]	protein_coding	-0.0134798	0.950812	0.999855	0.386733	0.0799328	0.293343	0.338401	0.122297	0.99987	0.193233	0.369953	0.99975	0.358649	0.104075	0.464994	0.168973	0.4325	0.936083	0.134333	0.534767	0.999963	579	423	779	620	692	633	631	556	345	562	538	730	576	614	626	814	396	496	694	643	642	638	623	412	4.18148
ENSMMUG00000001899	MRPS31	mitochondrial ribosomal protein S31 [Source:VGNC Symbol;Acc:VGNC:74777]	protein_coding	0.156401	0.522815	0.999855	-0.55249	0.0356866	0.198354	-0.307318	0.220326	0.99987	-0.0950723	0.697156	0.99975	-0.276966	0.269091	0.62491	-0.246095	0.320818	0.916945	-0.0179851	0.941233	0.999963	2290	2547	1389	1733	2275	1701	2229	3137	755	1878	1035	1143	1308	1285	1505	1755	1759	1425	1220	1612	1990	1264	1297	1047	6.16075
ENSMMUG00000001900	GOLM1	golgi membrane protein 1 [Source:VGNC Symbol;Acc:VGNC:72946]	protein_coding	0.0813223	0.909456	0.999855	1.73893	0.0127862	0.118154	0.597065	0.387557	0.99987	-0.118786	0.867982	0.99975	0.208671	0.767576	0.913346	0.344312	0.618884	0.961968	-0.284551	0.697274	0.999963	14	23	68	39	32	31	16	16	22	33	176	71	64	106	163	61	186	130	324	135	50	44	108	61	-0.966945
ENSMMUG00000001901	TMX1	thioredoxin related transmembrane protein 1 [Source:VGNC Symbol;Acc:VGNC:103880]	protein_coding	-0.203863	0.477844	0.999855	0.722105	0.0155537	0.131547	0.151376	0.591009	0.99987	0.136103	0.628066	0.99975	0.252375	0.373474	0.70518	0.267351	0.343683	0.916945	-0.238202	0.406371	0.999963	2495	1772	2817	1951	1398	2086	2804	1052	648	960	2843	1689	2819	1497	2542	1947	1196	1212	2039	1656	1625	1737	1165	1179	6.28432
ENSMMUG00000001902	TRUB1	TruB pseudouridine synthase family member 1 [Source:VGNC Symbol;Acc:VGNC:79005]	protein_coding	0.191801	0.692679	0.999855	1.00098	0.0386689	0.206795	0.470211	0.325514	0.99987	0.480514	0.312417	0.99975	0.919752	0.0571753	0.389446	0.46069	0.332558	0.916945	0.138249	0.775272	0.999963	63	54	142	40	79	109	71	45	62	65	95	136	87	99	78	176	47	105	164	149	144	156	176	49	1.02916
ENSMMUG00000001905	ATRNL1	attractin like 1 [Source:VGNC Symbol;Acc:VGNC:70147]	protein_coding	0.65962	0.281575	0.999855	0.164053	0.793132	0.909517	-0.497538	0.451939	0.99987	0.136343	0.826234	0.99975	0.0886895	0.888109	0.960518	-0.330683	0.607539	0.958989	0.356338	0.564794	0.999963	53	39	78	52	83	60	46	116	45	215	37	35	52	65	44	154	52	95	93	41	77	54	64	23	0.789726
ENSMMUG00000001906	MED13L	mediator complex subunit 13L [Source:VGNC Symbol;Acc:VGNC:74555]	protein_coding	0.176486	0.59769	0.999855	0.578311	0.0946808	0.320802	0.119309	0.720771	0.99987	-0.0161775	0.961277	0.99975	0.265948	0.428612	0.742321	0.079973	0.810553	0.983537	-0.0285855	0.931603	0.999963	3372	5325	8210	4097	8488	5691	4278	5236	4326	5362	6733	8582	6035	6836	7962	9016	6050	6970	9490	6292	3900	6206	7180	3438	6.71853
ENSMMUG00000001907	DYNLRB2	dynein light chain roadblock-type 2 [Source:VGNC Symbol;Acc:VGNC:71838]	protein_coding	-0.118274	0.708627	0.999855	-1.00466	0.00667043	0.0823706	-0.588596	0.0811887	0.962345	-0.268635	0.397073	0.99975	-0.408436	0.214949	0.58115	-0.0731404	0.813742	0.983954	-0.0700086	0.822472	0.999963	410	297	110	237	191	258	409	308	71	114	118	121	225	106	230	167	212	246	122	142	226	170	149	237	3.68599
ENSMMUG00000001908	NAV1	neuron navigator 1 [Source:VGNC Symbol;Acc:VGNC:74967]	protein_coding	0.195578	0.767256	0.999855	1.42547	0.0286976	0.179633	0.255331	0.695814	0.99987	-0.0937805	0.88803	0.99975	0.676289	0.295284	0.645177	0.288616	0.655658	0.96396	-0.197841	0.770126	0.999963	90	156	724	109	361	323	186	93	498	286	670	932	332	732	515	627	543	859	1150	541	259	464	757	363	1.52781
ENSMMUG00000001909	CUX2	cut like homeobox 2 [Source:VGNC Symbol;Acc:VGNC:71443]	protein_coding	1.28515	0.0349884	0.999855	1.95253	0.00191232	0.0389888	1.0163	0.0933877	0.981665	1.10472	0.0668848	0.99975	1.58403	0.0103616	0.332768	1.32173	0.0291115	0.907861	1.07009	0.0774729	0.999963	8	15	44	9	22	46	28	10	22	44	54	48	35	34	35	62	7	36	42	35	29	25	36	27	-1.62445
ENSMMUG00000001913	MRPS23	mitochondrial ribosomal protein S23 [Source:VGNC Symbol;Acc:VGNC:99173]	protein_coding	-0.468287	0.152219	0.999855	-0.309816	0.329904	0.602938	-0.102819	0.740149	0.99987	0.0495023	0.871345	0.99975	-0.312184	0.32822	0.670632	-0.00857979	0.977676	0.997142	-0.0421949	0.891217	0.999963	1066	550	581	868	796	655	1085	1027	276	519	857	652	975	609	1069	510	743	511	456	668	809	502	472	831	5.05934
ENSMMUG00000001916	IPO9	importin 9 [Source:VGNC Symbol;Acc:VGNC:73629]	protein_coding	-0.101029	0.702062	0.999855	0.644211	0.0194961	0.147136	0.32795	0.214252	0.99987	0.118527	0.649276	0.99975	0.432343	0.106256	0.4693	0.171066	0.512096	0.946003	0.0824965	0.752149	0.999963	1758	1282	2656	1282	1885	1935	1549	1029	879	968	2052	2519	1601	1780	1867	2922	1380	2122	2621	2519	2078	2371	2448	1610	5.77979
ENSMMUG00000001917	MATK	megakaryocyte-associated tyrosine kinase [Source:HGNC Symbol;Acc:HGNC:6906]	protein_coding	0.123685	0.722291	0.999855	-0.514181	0.15629	0.412233	-0.167813	0.631476	0.99987	-0.0536994	0.877044	0.99975	-0.196385	0.576845	0.824156	-0.0793897	0.819259	0.984723	-0.00972764	0.977658	0.999963	1905	3583	1340	1423	1571	1997	2268	1570	869	945	1911	2107	2060	968	1563	1545	2236	2147	890	1710	2407	1986	2080	2953	5.8955
ENSMMUG00000001918	TMEM165	transmembrane protein 165 [Source:VGNC Symbol;Acc:VGNC:79875]	protein_coding	-0.0137321	0.961156	0.999855	0.126475	0.652327	0.833727	0.0270077	0.923291	0.99987	-0.111539	0.691856	0.99975	0.186357	0.508143	0.789325	0.0596977	0.830985	0.987582	-0.144958	0.608392	0.999963	3261	2303	2133	2213	1482	2452	2889	1441	709	1266	1971	1616	2182	1684	1992	1450	1012	1276	1353	1418	1420	1377	1125	1707	6.67027
ENSMMUG00000001919	CLOCK	clock circadian regulator [Source:VGNC Symbol;Acc:VGNC:71262]	protein_coding	0.60807	0.117574	0.999855	1.19488	0.00313345	0.0530846	0.652959	0.09111	0.976637	0.606024	0.114325	0.99975	1.15653	0.00415161	0.329234	0.816826	0.0352021	0.907861	0.617499	0.109957	0.999963	143	268	401	152	290	327	265	171	183	234	442	542	342	485	465	717	222	431	602	461	413	568	529	279	2.18192
ENSMMUG00000001920	ZMYM5	zinc finger MYM-type containing 5 [Source:VGNC Symbol;Acc:VGNC:78880]	protein_coding	0.53442	0.0189935	0.999855	0.268194	0.220242	0.492061	-0.151126	0.493304	0.99987	-0.0736018	0.735169	0.99975	0.210183	0.33638	0.678383	-0.0395196	0.855416	0.990687	0.304648	0.16441	0.999963	822	1510	918	558	948	1052	799	1102	506	829	846	842	638	677	863	886	525	760	805	612	660	681	630	753	4.6853
ENSMMUG00000001924	TIMM17A	translocase of inner mitochondrial membrane 17A [Source:VGNC Symbol;Acc:VGNC:78400]	protein_coding	0.00360123	0.988463	0.999855	-0.0927688	0.710312	0.864108	0.0665787	0.78802	0.99987	0.138913	0.573902	0.99975	-0.279898	0.274096	0.629594	0.0390844	0.874259	0.990687	0.0435262	0.86052	0.999963	1548	1632	1321	1870	1962	1438	2077	2217	624	1175	1296	1231	1436	879	1770	981	1326	1070	1107	1252	1421	890	884	1265	5.59653
ENSMMUG00000001926	RNPEP	arginyl aminopeptidase [Source:VGNC Symbol;Acc:VGNC:76711]	protein_coding	-0.0700406	0.675829	0.999855	-0.375755	0.0351903	0.197061	-0.114366	0.494826	0.99987	-0.135977	0.416929	0.99975	-0.341611	0.0537807	0.38654	-0.146542	0.382393	0.927724	0.0194429	0.90662	0.999963	1752	1739	1116	1566	1461	1366	1497	1676	644	801	997	1097	1066	722	1259	1106	1124	1211	930	1135	1428	983	1162	1392	5.77487
ENSMMUG00000001927	XRCC5	X-ray repair cross complementing 5 [Source:VGNC Symbol;Acc:VGNC:99422]	protein_coding	0.0270723	0.863118	0.999855	0.122802	0.437929	0.692031	0.161072	0.311781	0.99987	0.112732	0.476363	0.99975	0.114626	0.468384	0.766591	0.26752	0.100425	0.909057	-0.169505	0.286482	0.999963	10378	7754	8901	9091	8563	8679	11810	7879	3232	6614	8304	7780	9398	8196	11124	7103	7929	8554	8280	10280	9754	7461	8299	6501	8.33969
ENSMMUG00000001930	ZNF607	zinc finger protein 607 [Source:HGNC Symbol;Acc:HGNC:28192]	protein_coding	-0.14481	0.805354	0.999855	-0.370217	0.535271	0.760264	-0.378209	0.524886	0.99987	-0.462454	0.437702	0.99975	0.0795993	0.889843	0.961134	-0.332901	0.571432	0.955583	0.0755469	0.894612	0.999963	198	74	50	48	35	66	65	59	17	23	46	58	49	64	52	36	14	39	22	20	33	28	21	70	2.6448
ENSMMUG00000001936	MAL	mal, T cell differentiation protein [Source:VGNC Symbol;Acc:VGNC:74481]	protein_coding	0.0416193	0.912188	0.999855	0.251823	0.498686	0.73533	0.22016	0.553278	0.99987	0.670125	0.0702657	0.99975	0.132256	0.725368	0.895007	0.262319	0.476348	0.943212	0.570823	0.123313	0.999963	35	26	32	33	54	36	39	29	8	20	17	17	21	15	25	33	14	15	24	24	36	16	18	30	0.222781
ENSMMUG00000001938	CTC1	CST telomere replication complex component 1 [Source:VGNC Symbol;Acc:VGNC:71586]	protein_coding	-0.142259	0.514783	0.999855	-0.184544	0.399019	0.659924	-0.110887	0.609215	0.99987	-0.260771	0.236676	0.99975	-0.216677	0.325132	0.668646	-0.186197	0.393286	0.928874	0.193179	0.37331	0.999963	3071	2504	2132	1808	2548	2289	2426	2573	947	933	1577	2083	1230	1141	1536	3033	1723	2458	1827	2088	2178	1931	2164	1880	6.58373
ENSMMUG00000001939	SIL1	SIL1 nucleotide exchange factor [Source:VGNC Symbol;Acc:VGNC:77301]	protein_coding	0.0458029	0.828734	0.999855	-0.117307	0.583604	0.791898	0.104294	0.619183	0.99987	0.0605574	0.771844	0.99975	-0.0915567	0.669087	0.86921	-0.0318118	0.879551	0.990687	-0.139733	0.513598	0.999963	412	457	455	607	537	485	480	426	210	329	422	422	450	370	489	354	539	522	332	433	501	332	429	448	3.69297
ENSMMUG00000001940			protein_coding	0.0584121	0.801834	0.999855	-0.663472	0.00850984	0.0936413	-0.386078	0.106798	0.99129	-0.316428	0.18236	0.99975	-0.629926	0.0118327	0.333961	-0.148669	0.524647	0.949717	0.0212281	0.927321	0.999963	15279	16076	7338	11688	10742	11186	15172	16391	3400	6327	6124	5109	7226	3484	8975	8752	11835	10633	6101	8975	9534	6695	7754	8674	8.8976
ENSMMUG00000001941	CXXC5	CXXC finger protein 5 [Source:VGNC Symbol;Acc:VGNC:71594]	protein_coding	-0.171393	0.635903	0.999855	-0.964143	0.0189244	0.144487	-0.576092	0.129851	0.99987	-0.265013	0.464486	0.99975	-0.580781	0.130311	0.49549	-0.490782	0.188016	0.916945	-0.190132	0.598521	0.999963	870	635	392	621	1245	648	543	1126	302	819	391	406	391	315	707	401	656	402	278	412	474	398	391	515	4.76695
ENSMMUG00000001942	MBTD1	mbt domain containing 1 [Source:VGNC Symbol;Acc:VGNC:74538]	protein_coding	0.143603	0.745399	0.999855	0.805387	0.0684517	0.273778	0.122515	0.780656	0.99987	0.220749	0.612711	0.99975	0.622326	0.157194	0.52369	0.340831	0.432814	0.936083	0.286542	0.512873	0.999963	359	325	957	236	661	622	470	367	372	467	537	750	434	603	512	1321	427	702	893	700	621	757	985	344	3.49554
ENSMMUG00000001943	GRAMD1C	GRAM domain containing 1C [Source:VGNC Symbol;Acc:VGNC:73007]	protein_coding	1.41304	0.116465	0.999855	1.53603	0.0860696	0.30524	1.00664	0.265813	0.99987	1.34351	0.131888	0.99975	0.974701	0.283566	0.636255	1.06686	0.233616	0.916945	0.713431	0.436517	0.999963	3	11	7	3	7	6	5	2	17	20	38	30	24	18	25	71	9	49	63	58	83	42	65	18	-2.571
ENSMMUG00000001944	C20H16orf72	chromosome 20 C16orf72 homolog [Source:VGNC Symbol;Acc:VGNC:70443]	protein_coding	0.162471	0.55855	0.999855	0.553063	0.0526616	0.24142	0.0462229	0.867284	0.99987	0.0172618	0.950129	0.99975	0.278049	0.318495	0.666126	0.126753	0.645551	0.963568	0.00240106	0.993086	0.999963	961	1273	1804	733	1665	1761	1261	1228	982	1040	1708	1987	1308	1159	1691	1738	1357	1920	2132	1728	1293	1593	1681	1062	4.91009
ENSMMUG00000001946	ZDHHC23	zinc finger DHHC-type palmitoyltransferase 23 [Source:VGNC Symbol;Acc:VGNC:79731]	protein_coding	-0.0500475	0.961497	0.999855	1.4872	0.116603	0.356907	0.446371	0.650674	0.99987	0.930658	0.330265	0.99975	0.801981	0.408551	0.728749	0.483127	0.620386	0.96214	0.715045	0.462526	0.999963	2	3	14	1	15	7	5	4	9	3	18	31	14	17	14	80	24	44	64	45	30	29	36	9	-2.86693
ENSMMUG00000001949	CCDC191	coiled-coil domain containing 191 [Source:VGNC Symbol;Acc:VGNC:70901]	protein_coding	0.151212	0.677495	0.999855	0.298806	0.406511	0.666774	0.14512	0.68781	0.99987	0.214788	0.548112	0.99975	0.477283	0.186327	0.552723	0.446413	0.210498	0.916945	0.444736	0.215406	0.999963	45	25	25	22	32	33	34	36	15	27	42	42	30	36	42	46	15	35	35	31	41	40	46	32	0.564693
ENSMMUG00000001952	SRGAP1	SLIT-ROBO Rho GTPase activating protein 1 [Source:VGNC Symbol;Acc:VGNC:77939]	protein_coding	1.26852	0.250212	0.999855	-0.303308	0.802368	0.914737	-0.0960595	0.935244	0.99987	-0.0426025	0.971091	0.99975	0.834761	0.457232	0.759669	0.690133	0.53652	0.950134	1.63809	0.130195	0.999963	23	58	10	21	26	35	34	26	10	5	5	14	1	8	5	9	0	5	1	0	4	2	4	22	-0.33557
ENSMMUG00000001953	QTRT2	queuine tRNA-ribosyltransferase accessory subunit 2 [Source:VGNC Symbol;Acc:VGNC:76538]	protein_coding	-0.228509	0.43648	0.999855	0.228905	0.417802	0.676421	0.146179	0.60418	0.99987	0.248859	0.374022	0.99975	0.532831	0.0637349	0.400072	0.177653	0.52579	0.949717	0.126254	0.654466	0.999963	608	255	426	305	345	456	421	262	111	199	338	312	390	435	336	443	212	319	330	461	490	409	400	365	4.25171
ENSMMUG00000001955	KICS2	KICSTOR subunit 2 [Source:VGNC Symbol;Acc:VGNC:70400]	protein_coding	-0.0825699	0.777917	0.999855	-0.17714	0.548864	0.767964	0.0486379	0.866101	0.99987	0.32123	0.260387	0.99975	-0.204267	0.492512	0.780797	-0.100959	0.72773	0.971356	0.0826052	0.774418	0.999963	226	169	201	246	343	193	214	324	71	199	136	155	206	137	175	231	212	151	162	204	231	141	184	108	2.83348
ENSMMUG00000001960	GPBP1L1	GC-rich promoter binding protein 1 like 1 [Source:VGNC Symbol;Acc:VGNC:73023]	protein_coding	-0.0226601	0.876109	0.999855	-0.180138	0.223631	0.495499	-0.0213344	0.883094	0.99987	-0.0404173	0.780624	0.99975	-0.111724	0.445516	0.753037	-0.225323	0.131323	0.916945	-0.25412	0.0915693	0.999963	3804	3060	2944	3464	3268	3070	3087	2818	1405	2870	2542	2895	2964	2744	2637	2803	3057	2820	2705	3079	3663	2454	2983	2399	6.89232
ENSMMUG00000001973	SIKE1	suppressor of IKBKE 1 [Source:VGNC Symbol;Acc:VGNC:77314]	protein_coding	-0.314366	0.139588	0.999855	0.307952	0.13323	0.379365	0.17785	0.378994	0.99987	0.161347	0.422574	0.99975	0.351647	0.089219	0.444491	0.274028	0.177383	0.916945	0.188462	0.351638	0.999963	1499	843	1339	1007	998	1346	1479	952	356	448	962	953	981	776	1084	1152	567	681	841	949	1079	1001	828	844	5.5502
ENSMMUG00000001974	CSDE1	cold shock domain containing E1 [Source:VGNC Symbol;Acc:VGNC:71605]	protein_coding	0.0540579	0.680064	0.999855	0.134464	0.310703	0.585323	-0.0208534	0.873429	0.99987	0.00906063	0.944859	0.99975	0.10204	0.438942	0.749076	0.0714818	0.586841	0.958367	-0.0866763	0.509732	0.999963	16542	13948	15889	12531	15170	15444	15952	12968	7118	12675	14147	13349	15097	13584	16038	16624	11541	13457	14324	15281	14189	12661	14540	10305	9.01217
ENSMMUG00000001980	GSK3B	glycogen synthase kinase 3 beta [Source:VGNC Symbol;Acc:VGNC:73298]	protein_coding	0.317528	0.211684	0.999855	0.249872	0.322231	0.595682	0.25507	0.311668	0.99987	0.202341	0.419631	0.99975	0.22697	0.36895	0.701997	0.126914	0.611817	0.959418	0.0941043	0.707641	0.999963	836	1464	1579	1340	1826	1244	1135	1413	852	1440	1368	1567	1491	1587	1669	1725	1561	1491	1420	1622	1338	1334	1669	988	4.7096
ENSMMUG00000001984	JMJD8	jumonji domain containing 8 [Source:VGNC Symbol;Acc:VGNC:73826]	protein_coding	-0.0499682	0.733717	0.999855	-0.352395	0.0250102	0.167315	-0.284988	0.0634219	0.922258	-0.275789	0.0709454	0.99975	-0.449189	0.005997	0.329234	-0.300853	0.0505953	0.907861	0.0566957	0.697754	0.999963	2444	2499	1682	1793	1949	1959	2038	2278	800	1117	1441	1448	1418	881	1482	1803	1828	1814	1286	1514	1731	1285	1510	1944	6.25455
ENSMMUG00000001985	TNFSF9	TNF superfamily member 9 [Source:VGNC Symbol;Acc:VGNC:78599]	protein_coding	-1.17103	0.122379	0.999855	-1.20344	0.113038	0.352097	-0.374672	0.577181	0.99987	-1.28087	0.091385	0.99975	-1.31337	0.091492	0.448175	-1.18804	0.111026	0.916945	-0.494147	0.470257	0.999963	17	13	23	56	44	20	15	66	17	9	9	22	8	5	10	17	52	14	8	9	5	11	16	7	-0.724478
ENSMMUG00000001986	WDR24	WD repeat domain 24 [Source:VGNC Symbol;Acc:VGNC:79289]	protein_coding	-0.0644505	0.798845	0.999855	0.0216211	0.930988	0.971606	0.0054364	0.982593	0.99987	-0.010756	0.965421	0.99975	-0.0673028	0.78992	0.922639	0.134416	0.585803	0.958367	0.19061	0.442178	0.999963	612	545	568	503	546	599	586	407	202	228	512	490	394	288	520	666	544	728	450	564	741	544	721	761	4.26113
ENSMMUG00000001989	POLR2D	RNA polymerase II subunit D [Source:VGNC Symbol;Acc:VGNC:76213]	protein_coding	-0.039579	0.892777	0.999855	-0.792932	0.0156245	0.13182	-0.281023	0.346838	0.99987	-0.146405	0.617918	0.99975	-0.622929	0.049912	0.384251	-0.20234	0.492664	0.943285	-0.152159	0.605774	0.999963	1268	1173	647	1385	1632	917	1274	2021	469	1250	675	733	905	575	1149	948	1591	995	774	1044	1131	797	1029	715	5.30917
ENSMMUG00000001992	FAM8A1	family with sequence similarity 8 member A1 [Source:VGNC Symbol;Acc:VGNC:72277]	protein_coding	-0.0856124	0.633808	0.999855	0.0683865	0.700271	0.859913	-0.202267	0.266722	0.99987	0.0609922	0.72975	0.99975	0.280329	0.122118	0.486716	-0.00984371	0.955621	0.995946	0.173873	0.329182	0.999963	1198	1018	1033	832	1021	1207	1152	1113	509	914	915	930	1146	1146	1100	1191	724	636	955	730	1001	904	795	926	5.2274
ENSMMUG00000001993	NUP153	nucleoporin 153 [Source:VGNC Symbol;Acc:VGNC:75559]	protein_coding	0.27567	0.241579	0.999855	0.522913	0.0318879	0.188512	0.254087	0.278133	0.99987	0.265488	0.257062	0.99975	0.287765	0.221965	0.588064	0.247887	0.289112	0.916945	0.196187	0.400303	0.999963	1660	2346	2853	1728	2806	2463	2100	2079	1490	1915	2425	2976	2512	2058	2843	3815	1767	2541	3145	2655	2369	2328	2718	1508	5.69716
ENSMMUG00000001994	AKIP1	A-kinase interacting protein 1 [Source:VGNC Symbol;Acc:VGNC:69600]	protein_coding	0.0349311	0.911321	0.999855	0.00324502	0.991709	0.997134	0.385943	0.212886	0.99987	0.416004	0.177843	0.99975	0.31032	0.318573	0.666126	0.31364	0.307977	0.916945	0.140895	0.648707	0.999963	858	533	448	705	518	734	799	433	96	197	392	363	496	347	440	475	376	592	403	666	856	454	499	502	4.74696
ENSMMUG00000001996	F11R	F11 receptor [Source:VGNC Symbol;Acc:VGNC:72272]	protein_coding	-0.0241427	0.929279	0.999855	0.0971482	0.717248	0.867934	0.178695	0.503452	0.99987	0.354363	0.184461	0.99975	0.28265	0.29385	0.643991	0.344324	0.196925	0.916945	-0.0204792	0.939366	0.999963	382	489	488	492	679	659	540	434	283	214	437	436	762	433	681	432	457	593	455	585	425	437	586	446	3.58455
ENSMMUG00000001999	ZNF836	zinc finger protein 836 [Source:HGNC Symbol;Acc:HGNC:34333]	protein_coding	-0.165183	0.526464	0.999855	-0.0436539	0.86509	0.941497	-0.137966	0.593588	0.99987	0.02186	0.931387	0.99975	0.0375512	0.883525	0.959149	-0.255291	0.328161	0.916945	-0.0903749	0.725365	0.999963	995	490	660	522	565	563	528	503	313	625	546	637	641	760	614	741	463	572	679	665	1020	620	647	656	4.96013
ENSMMUG00000002001	TSTD1	thiosulfate sulfurtransferase like domain containing 1 [Source:VGNC Symbol;Acc:VGNC:79952]	protein_coding	-0.610787	0.203853	0.999855	-0.148747	0.739444	0.880725	0.128105	0.768984	0.99987	-0.385786	0.396978	0.99975	-0.635198	0.185747	0.55193	-0.802535	0.0979351	0.908451	0.00342948	0.99377	0.999963	101	40	40	75	49	37	27	42	12	11	33	49	21	29	21	33	35	47	54	38	53	21	42	80	1.6901
ENSMMUG00000002003	USF1	upstream transcription factor 1 [Source:VGNC Symbol;Acc:VGNC:100184]	protein_coding	0.0652783	0.746511	0.999855	-0.302972	0.142924	0.394486	-0.252752	0.218104	0.99987	-0.398557	0.0583549	0.99975	-0.550838	0.0116094	0.333961	-0.356828	0.0874928	0.908451	-0.113901	0.573479	0.999963	6446	8112	5446	6467	6713	5246	5982	6955	2824	3890	4180	4426	3631	3512	4934	4078	5094	5280	3881	3756	3895	2531	3526	5035	7.65284
ENSMMUG00000002004	CDKN2AIP	CDKN2A interacting protein [Source:VGNC Symbol;Acc:VGNC:100210]	protein_coding	0.231243	0.503594	0.999855	-0.204681	0.563582	0.779345	0.146681	0.670676	0.99987	0.32167	0.348466	0.99975	-0.271826	0.448592	0.75554	0.0950538	0.782147	0.979782	0.341294	0.322398	0.999963	472	597	489	604	1055	503	708	1214	323	988	498	647	653	403	634	898	757	507	525	739	715	485	697	385	3.88805
ENSMMUG00000002005	ARHGAP30	Rho GTPase activating protein 30 [Source:VGNC Symbol;Acc:VGNC:99847]	protein_coding	-0.212233	0.400509	0.999855	0.239619	0.345767	0.61536	0.234934	0.355246	0.99987	0.0176898	0.943864	0.99975	0.17955	0.477365	0.771489	0.103748	0.680467	0.967038	0.00573274	0.981777	0.999963	21575	16527	20136	16804	15262	19451	19459	11641	6493	6216	19966	19553	18371	15530	18428	17172	15997	22034	16298	21652	19282	16905	18148	21949	9.39535
ENSMMUG00000002007	KLHDC9	kelch domain containing 9 [Source:VGNC Symbol;Acc:VGNC:99993]	protein_coding	0.00496484	0.991595	0.999855	-1.2084	0.0307382	0.184809	-0.497152	0.316439	0.99987	-0.0961457	0.838029	0.99975	-0.0489973	0.917939	0.970267	0.0719136	0.876791	0.990687	0.162499	0.726169	0.999963	26	12	8	10	22	16	24	27	4	14	2	7	9	6	13	10	10	13	9	12	12	18	11	13	-0.174461
ENSMMUG00000002009	NIT1	nitrilase 1 [Source:VGNC Symbol;Acc:VGNC:75351]	protein_coding	-0.31069	0.303994	0.999855	-0.483339	0.117431	0.358132	-0.230146	0.436698	0.99987	-0.218075	0.458169	0.99975	-0.316495	0.293991	0.644	-0.23192	0.430935	0.935953	-0.0430261	0.882274	0.999963	1370	1032	630	841	756	892	999	698	242	189	489	507	529	390	574	725	650	901	508	680	889	550	601	853	5.42059
ENSMMUG00000002010	DEDD	death effector domain containing [Source:VGNC Symbol;Acc:VGNC:71768]	protein_coding	-0.0373902	0.838006	0.999855	-0.0977173	0.593962	0.79655	-0.0239869	0.895125	0.99987	-0.11281	0.537204	0.99975	-0.183388	0.323914	0.667379	-0.22119	0.233836	0.916945	-0.0794453	0.663668	0.999963	1861	1965	1694	2044	2333	1837	1563	1694	909	1082	1491	1504	1278	1265	1570	1388	1388	1545	1318	1384	1409	1057	1385	1615	5.86183
ENSMMUG00000002013	RBM45	RNA binding motif protein 45 [Source:VGNC Symbol;Acc:VGNC:76527]	protein_coding	-0.317334	0.181525	0.999855	-0.313511	0.184872	0.452069	-0.13435	0.556186	0.99987	-0.00335815	0.988011	0.99975	-0.148935	0.518078	0.794177	0.115293	0.604186	0.958779	0.0767149	0.731892	0.999963	595	273	271	356	346	341	484	355	132	228	292	271	355	284	413	369	245	284	254	328	409	259	319	379	4.22065
ENSMMUG00000002015	VAMP7	vesicle associated membrane protein 7 [Source:VGNC Symbol;Acc:VGNC:78558]	protein_coding	-0.088912	0.651298	0.999855	0.0856375	0.660666	0.839444	0.03108	0.873193	0.99987	0.175208	0.369648	0.99975	0.258374	0.192131	0.558792	0.163996	0.400629	0.930151	-0.0942199	0.630863	0.999963	2368	1647	1918	1767	2108	2109	2539	1722	758	1565	1647	1730	2140	1701	2066	1515	1094	1035	1349	1367	1498	1509	1255	1229	6.20902
ENSMMUG00000002016	IL9R	interleukin 9 receptor [Source:VGNC Symbol;Acc:VGNC:81422]	protein_coding	0.184995	0.62907	0.999855	0.962314	0.0131364	0.12021	0.435218	0.249431	0.99987	0.577754	0.124514	0.99975	-0.0894747	0.819755	0.93631	-0.174472	0.653722	0.96396	-0.563944	0.174277	0.999963	15	17	49	22	29	23	15	8	9	15	28	21	26	9	16	18	16	19	20	22	22	12	14	8	-0.881514
ENSMMUG00000002021	BDH1	3-hydroxybutyrate dehydrogenase 1 [Source:VGNC Symbol;Acc:VGNC:70042]	protein_coding	-0.122188	0.594642	0.999855	-0.343849	0.146846	0.399922	0.0692035	0.758264	0.99987	0.0668524	0.765194	0.99975	0.115675	0.608927	0.840188	0.119194	0.594373	0.958367	0.173266	0.441243	0.999963	1317	1014	734	949	838	1074	1266	819	253	357	521	639	726	592	792	825	570	676	477	782	932	657	625	877	5.36377
ENSMMUG00000002024			protein_coding	-0.0360282	0.958079	0.999855	-0.246795	0.724138	0.87194	0.284883	0.668739	0.99987	0.289293	0.660994	0.99975	0.160001	0.812967	0.93316	-0.25002	0.716973	0.970379	-0.66614	0.361453	0.999963	6	4	12	18	11	13	6	18	11	14	8	14	31	15	24	4	21	30	12	16	15	13	11	7	-1.93283
ENSMMUG00000002025	VRK2	VRK serine/threonine kinase 2 [Source:VGNC Symbol;Acc:VGNC:81604]	protein_coding	0.343922	0.239209	0.999855	1.11502	0.000608	0.0200356	0.529674	0.0732617	0.947907	0.469578	0.109115	0.99975	0.685124	0.0234803	0.350019	0.428941	0.141901	0.916945	0.111387	0.700393	0.999963	1103	1203	1969	1261	1232	1296	1471	808	744	1643	2291	2029	2237	2243	2171	1402	628	817	1954	1121	1107	1119	870	1061	5.10846
ENSMMUG00000002026	FANCL	FA complementation group L [Source:VGNC Symbol;Acc:VGNC:72542]	protein_coding	0.244078	0.479838	0.999855	0.363652	0.291106	0.564711	0.164011	0.633718	0.99987	0.192976	0.572418	0.99975	0.234229	0.498184	0.782964	0.106111	0.757198	0.97744	0.0475406	0.89076	0.999963	233	193	191	150	121	158	225	111	39	113	123	110	117	99	100	138	60	76	100	104	155	102	79	87	2.87704
ENSMMUG00000002030	KAT8	lysine acetyltransferase 8 [Source:VGNC Symbol;Acc:VGNC:99520]	protein_coding	-0.369038	0.0608305	0.999855	-0.337944	0.0819371	0.297159	-0.0922468	0.617086	0.99987	-0.0832661	0.649942	0.99975	-0.22309	0.239633	0.603755	-0.0741976	0.685589	0.967708	-0.128204	0.489164	0.999963	1240	821	799	898	815	884	985	715	331	361	609	704	700	535	749	740	725	743	567	801	1082	653	856	895	5.27702
ENSMMUG00000002032	XPO7	exportin 7 [Source:VGNC Symbol;Acc:VGNC:78946]	protein_coding	-0.0665811	0.820905	0.999855	0.59939	0.0465303	0.227562	0.263543	0.36653	0.99987	0.182081	0.530593	0.99975	0.513656	0.0853129	0.438322	0.405068	0.168133	0.916945	0.219286	0.451821	0.999963	1234	1154	2190	928	1708	1804	1479	1020	919	726	1740	2131	1507	1565	1994	2679	1224	2063	2118	2233	1727	2123	2426	1460	5.27003
ENSMMUG00000002033	PRSS36	serine protease 36 [Source:VGNC Symbol;Acc:VGNC:76325]	protein_coding	-0.187404	0.323598	0.999855	-0.560906	0.00742675	0.0872983	-0.333747	0.0866535	0.967681	-0.482058	0.0172867	0.99975	-0.757412	0.000795	0.328117	-0.623668	0.00331733	0.762523	-0.0804567	0.664399	0.999963	1024	992	694	777	776	669	712	946	275	353	398	507	404	243	368	677	762	659	449	559	610	436	549	577	5.00148
ENSMMUG00000002037	MMP1	matrix metallopeptidase 1 [Source:VGNC Symbol;Acc:VGNC:74887]	protein_coding	0.947952	0.456674	0.999855	1.03945	0.416614	0.675405	0.632227	0.628005	0.99987	0.371259	0.77847	0.99975	0.146869	0.914388	0.969051	1.22353	0.330649	0.916945	-2.14959	0.220793	0.999963	2	3	15	10	15	10	10	7	29	291	125	194	91	25	133	5	19	15	7	3	3	7	20	0	-2.86693
ENSMMUG00000002042	ZNF107	zinc finger protein 107 [Source:VGNC Symbol;Acc:VGNC:78832]	protein_coding	-0.30054	0.524695	0.999855	0.864961	0.0596988	0.256668	0.366382	0.41852	0.99987	0.528945	0.241084	0.99975	0.637405	0.162005	0.528874	0.201071	0.656642	0.96396	0.0171331	0.970255	0.999963	680	245	1102	626	792	592	660	418	280	953	621	676	631	902	554	1181	352	287	1052	668	941	779	659	265	4.41257
ENSMMUG00000002043	CD81	CD81 molecule [Source:VGNC Symbol;Acc:VGNC:70780]	protein_coding	-0.0744503	0.707529	0.999855	-0.127885	0.520645	0.750285	-0.0424648	0.83053	0.99987	-0.0283443	0.886468	0.99975	-0.389383	0.0593407	0.392038	-0.14797	0.4585	0.940715	-0.0611183	0.758156	0.999963	8576	10314	8891	9564	10624	9237	9046	10085	4022	5207	8553	7667	8477	4142	8419	6465	9465	8200	5903	8017	8035	6034	7447	8623	8.06461
ENSMMUG00000002045	PFKM	phosphofructokinase, muscle [Source:VGNC Symbol;Acc:VGNC:75961]	protein_coding	0.185888	0.527633	0.999855	0.9045	0.00352801	0.0566415	0.412082	0.160397	0.99987	0.363138	0.212532	0.99975	0.136719	0.642767	0.855469	0.350037	0.229132	0.916945	0.188666	0.518935	0.999963	146	134	315	145	154	144	174	121	53	97	153	151	134	77	151	205	138	194	263	231	265	205	205	126	2.21139
ENSMMUG00000002047	THAP3	THAP domain containing 3 [Source:VGNC Symbol;Acc:VGNC:79290]	protein_coding	-0.239323	0.368862	0.999855	-0.276243	0.29937	0.573261	-0.0324828	0.899624	0.99987	-0.113704	0.659309	0.99975	-0.224246	0.398348	0.721499	-0.152396	0.556571	0.953992	-0.0930582	0.719205	0.999963	877	646	462	664	459	638	740	484	152	222	439	397	450	259	393	441	470	456	360	501	652	419	420	552	4.77848
ENSMMUG00000002048	ASB8	ankyrin repeat and SOCS box containing 8 [Source:VGNC Symbol;Acc:VGNC:69852]	protein_coding	0.0678352	0.664806	0.999855	-0.196956	0.21973	0.491929	-0.0764899	0.625734	0.99987	-0.0491673	0.752362	0.99975	-0.176707	0.270217	0.625988	-0.0502703	0.74699	0.974556	-0.0322929	0.836209	0.999963	1471	1702	1165	1207	1398	1264	1370	1607	522	877	906	948	1070	770	1153	1111	1134	1061	990	1284	1245	986	1184	896	5.52304
ENSMMUG00000002050	PAFAH1B2	platelet activating factor acetylhydrolase 1b catalytic subunit 2 [Source:VGNC Symbol;Acc:VGNC:75748]	protein_coding	0.0597671	0.800349	0.999855	-0.182363	0.446455	0.697616	-0.0643804	0.785414	0.99987	-0.001772	0.993984	0.99975	-0.112913	0.63578	0.851761	-0.0952334	0.686837	0.967915	-0.334646	0.171239	0.999963	1296	1861	1390	1533	1950	1448	1557	1786	911	1313	1006	1418	1338	1200	1513	987	1270	1032	1225	1108	1251	1014	1150	770	5.34062
ENSMMUG00000002052	SPSB1	splA/ryanodine receptor domain and SOCS box containing 1 [Source:VGNC Symbol;Acc:VGNC:78024]	protein_coding	-0.122632	0.668963	0.999855	0.269552	0.336589	0.608998	0.359894	0.199018	0.99987	0.386162	0.166367	0.99975	0.158666	0.573557	0.82297	0.0446012	0.873038	0.990687	-0.0618907	0.827125	0.999963	272	158	368	302	417	333	250	190	59	147	169	190	190	137	185	232	253	246	226	329	297	213	257	177	3.09821
ENSMMUG00000002053	SIDT2	SID1 transmembrane family member 2 [Source:VGNC Symbol;Acc:VGNC:77300]	protein_coding	-0.0637327	0.79429	0.999855	-0.280517	0.260741	0.534301	-0.254767	0.304332	0.99987	-0.285795	0.249867	0.99975	-0.287774	0.250477	0.612308	-0.195777	0.42496	0.935953	0.246967	0.311317	0.999963	1727	1647	1783	1222	1914	1665	1475	1803	886	916	827	1294	903	731	1232	2577	1382	1828	1361	1483	1504	1426	1759	1417	5.75416
ENSMMUG00000002054	KLF11	Kruppel like factor 11 [Source:VGNC Symbol;Acc:VGNC:73818]	protein_coding	-0.00182811	0.995884	0.999855	0.394681	0.267975	0.541352	-0.144593	0.683852	0.99987	-0.157247	0.657433	0.99975	-0.150932	0.671919	0.870168	-0.347875	0.333306	0.916945	-0.810431	0.0347468	0.999963	1640	2339	2395	1887	2219	1836	814	1115	1635	1356	3674	2612	2572	1963	3630	2153	1935	2376	2270	1449	1457	1579	1931	728	5.6797
ENSMMUG00000002057	RRM2	ribonucleotide reductase regulatory subunit M2 [Source:VGNC Symbol;Acc:VGNC:103859]	protein_coding	0.109949	0.82639	0.999855	0.608011	0.219917	0.492025	0.749306	0.131443	0.99987	0.781966	0.114704	0.99975	0.785958	0.115446	0.480761	1.64045	0.00199444	0.762523	0.567623	0.251081	0.999963	392	395	579	607	669	796	1887	684	339	538	687	650	827	679	3290	1033	979	1139	1934	2796	2583	1809	1377	1082	3.6216
ENSMMUG00000002058	TAGLN	transgelin [Source:VGNC Symbol;Acc:VGNC:101412]	protein_coding	0.0643628	0.843762	0.999855	-0.98775	0.0100817	0.102996	-0.65463	0.066561	0.927259	-0.82487	0.0247349	0.99975	-0.687618	0.0577574	0.389446	-0.531543	0.125023	0.916945	0.201021	0.532849	0.999963	252	367	130	186	300	216	222	396	78	111	66	99	74	65	124	229	192	162	101	104	70	98	107	122	2.98902
ENSMMUG00000002060	KIZ	kizuna centrosomal protein [Source:VGNC Symbol;Acc:VGNC:73838]	protein_coding	0.0626779	0.725857	0.999855	-0.13499	0.455211	0.704379	0.0418516	0.814055	0.99987	0.0687866	0.69812	0.99975	0.0269848	0.880021	0.958999	-0.014682	0.934122	0.993552	0.0156065	0.930151	0.999963	1566	1483	1231	1598	1406	1433	1609	1536	568	1048	953	910	1359	1089	1182	1114	968	1004	992	1264	1226	927	1032	1017	5.61318
ENSMMUG00000002061	PCSK7	proprotein convertase subtilisin/kexin type 7 [Source:VGNC Symbol;Acc:VGNC:75788]	protein_coding	-0.0629669	0.770114	0.999855	0.138317	0.519791	0.749784	0.185867	0.388207	0.99987	0.00350088	0.986938	0.99975	-0.0361271	0.866601	0.953598	0.114961	0.591431	0.958367	0.0408874	0.848575	0.999963	2341	2653	2613	2134	2069	2477	2455	1662	1149	1063	2281	2674	2326	1326	2394	2672	2099	2651	2223	2813	2734	2464	2834	2670	6.1925
ENSMMUG00000002062	CAST	calpastatin [Source:VGNC Symbol;Acc:VGNC:70551]	protein_coding	0.0624416	0.724337	0.999855	0.592756	0.0028451	0.0499981	0.27308	0.133793	0.99987	0.197795	0.271411	0.99975	0.407277	0.0301499	0.353007	0.100532	0.571701	0.955583	-0.113707	0.521908	0.999963	7367	6497	10165	7314	7150	8190	7153	4539	4137	6105	10815	9407	9596	10213	9055	7853	5405	7408	9202	8291	8490	7245	7389	7123	7.84544
ENSMMUG00000002063	ERAP1	endoplasmic reticulum aminopeptidase 1 [Source:VGNC Symbol;Acc:VGNC:72066]	protein_coding	-0.00539791	0.979954	0.999855	0.752891	0.00194913	0.039398	0.206959	0.340519	0.99987	0.0952179	0.658241	0.99975	0.250549	0.250989	0.612608	0.0897672	0.676569	0.96669	0.00695623	0.974154	0.999963	3742	3326	6627	2934	4741	4398	3839	3265	2756	3287	7050	6430	5281	5065	5614	6558	3979	5757	7443	6494	4637	4850	5351	3759	6.86863
ENSMMUG00000002066	PRMT7	protein arginine methyltransferase 7 [Source:VGNC Symbol;Acc:VGNC:76315]	protein_coding	-0.117596	0.540684	0.999855	-0.279935	0.154919	0.410442	-0.132373	0.489406	0.99987	-0.169688	0.376491	0.99975	-0.344991	0.0852382	0.4383	-0.145517	0.446559	0.939764	0.125607	0.507641	0.999963	2093	1650	1288	1430	1608	1525	1732	1734	490	599	889	1039	815	575	1003	1452	1207	1557	1128	1296	1612	1113	1292	1301	6.03112
ENSMMUG00000002067	RNF214	ring finger protein 214 [Source:VGNC Symbol;Acc:VGNC:76816]	protein_coding	0.107348	0.492309	0.999855	0.0971066	0.532785	0.758384	0.114757	0.460268	0.99987	-0.0197717	0.898409	0.99975	0.175474	0.263932	0.622866	-0.00336258	0.982652	0.998498	0.0896546	0.563634	0.999963	691	681	619	640	625	662	634	539	299	471	576	549	535	631	620	727	467	582	584	671	638	525	566	571	4.43564
ENSMMUG00000002068	MED30	mediator complex subunit 30 [Source:VGNC Symbol;Acc:VGNC:74556]	protein_coding	0.188571	0.543372	0.999855	-0.50411	0.13046	0.376254	-0.263494	0.409581	0.99987	-0.00920945	0.976251	0.99975	-0.245816	0.444087	0.752532	-0.109371	0.725908	0.971082	-0.10318	0.74214	0.999963	546	689	347	601	651	537	715	909	223	562	402	316	523	387	546	316	532	405	296	386	440	297	308	357	4.09718
ENSMMUG00000002069	MSI2	musashi RNA binding protein 2 [Source:VGNC Symbol;Acc:VGNC:74793]	protein_coding	0.100173	0.773947	0.999855	0.654347	0.0606029	0.258054	0.363164	0.290909	0.99987	0.170916	0.618322	0.99975	0.471249	0.174149	0.540855	0.287405	0.400309	0.930151	0.342678	0.319489	0.999963	184	256	505	256	457	376	298	279	244	255	351	504	299	330	395	673	365	403	525	438	325	461	499	279	2.54031
ENSMMUG00000002075			protein_coding	-0.0120085	0.972949	0.999855	0.109028	0.756144	0.890702	0.251051	0.473572	0.99987	-0.146765	0.677879	0.99975	-0.443122	0.229285	0.594624	-0.296109	0.408248	0.931924	-0.655334	0.08303	0.999963	775	1221	1242	1805	1175	1011	810	828	490	478	1388	917	1075	622	966	482	1833	1689	882	1346	929	670	1111	862	4.60061
ENSMMUG00000002079	ZFP37	ZFP37 zinc finger protein [Source:VGNC Symbol;Acc:VGNC:78824]	protein_coding	-0.270795	0.501064	0.999855	-0.63522	0.133852	0.380531	-0.408537	0.316821	0.99987	0.0606	0.875564	0.99975	-0.255778	0.525474	0.798067	0.0441158	0.909316	0.9926	-0.456028	0.266928	0.999963	207	136	157	172	299	138	227	261	90	226	96	136	189	165	204	76	137	81	78	90	117	106	139	96	2.70818
ENSMMUG00000002080	DIP2C	disco interacting C [Source:VGNC Symbol;Acc:VGNC:71812]	protein_coding	-0.124312	0.806866	0.999855	-0.494113	0.347473	0.616609	0.0944966	0.849134	0.99987	0.141407	0.774451	0.99975	-0.329189	0.525613	0.798098	-0.0738213	0.882435	0.990814	0.0168818	0.973056	0.999963	1049	1015	908	1193	1509	882	1026	1427	212	215	125	289	293	163	329	693	403	480	494	628	631	477	542	176	5.0362
ENSMMUG00000002081	BEND7	BEN domain containing 7 [Source:VGNC Symbol;Acc:VGNC:100300]	protein_coding	0.371236	0.256524	0.999855	-0.247361	0.463258	0.709636	-0.646009	0.0715626	0.939739	-0.535832	0.124812	0.99975	-0.502242	0.153458	0.519997	0.172469	0.5934	0.958367	-0.281045	0.405272	0.999963	126	132	91	76	99	91	99	111	57	98	110	88	91	80	117	88	126	233	97	69	77	69	271	101	2.00253
ENSMMUG00000002088	SMU1	SMU1 DNA replication regulator and spliceosomal factor [Source:VGNC Symbol;Acc:VGNC:77733]	protein_coding	0.0124699	0.94113	0.999855	0.779397	0.00011	0.00629455	0.410526	0.0212632	0.749421	0.276488	0.108756	0.99975	0.161166	0.34313	0.682346	0.169583	0.316829	0.916945	-0.185742	0.279395	0.999963	2487	1649	3660	2547	2511	2079	2296	1734	855	1947	2658	2357	2345	2032	2309	1873	1612	1783	3237	2671	2466	1834	2205	1421	6.27969
ENSMMUG00000002091	SAMHD1	SAM and HD domain containing deoxynucleoside triphosphate triphosphohydrolase 1 [Source:VGNC Symbol;Acc:VGNC:77020]	protein_coding	0.134223	0.593949	0.999855	1.57739	3.16e-06	0.000491	0.663826	0.0145693	0.625138	0.526296	0.046852	0.99975	0.612482	0.0226446	0.349525	0.487839	0.0636284	0.907861	-0.226879	0.369528	0.999963	8147	5678	26870	8979	11217	11176	11297	4730	3991	9467	22136	16791	15748	15599	14943	9423	9676	12057	25173	16269	12455	10156	12105	8588	7.99059
ENSMMUG00000002093			protein_coding	0.176109	0.366189	0.999855	0.45868	0.0247661	0.166665	0.168959	0.384456	0.99987	0.0348054	0.856681	0.99975	0.261246	0.184369	0.550304	0.083771	0.664151	0.965411	0.132849	0.492855	0.999963	2931	2600	3554	2080	2261	3077	2581	1812	1106	1722	3251	2848	2473	2375	2666	2924	1935	3167	2532	2966	2845	2347	2571	3074	6.51647
ENSMMUG00000002096	NAGK	N-acetylglucosamine kinase [Source:VGNC Symbol;Acc:VGNC:74977]	protein_coding	0.0348574	0.893617	0.999855	1.01137	0.000768	0.0238436	0.57882	0.0350483	0.846521	0.212602	0.417155	0.99975	0.0819615	0.75324	0.907203	0.0296662	0.909203	0.9926	-0.269956	0.307129	0.999963	4145	3305	8026	5521	3656	3722	4322	1992	1348	2420	6223	4727	4337	3670	3363	2296	3142	3747	5223	4454	4094	2446	3066	4366	7.0161
ENSMMUG00000002100	MITF	melanocyte inducing transcription factor [Source:VGNC Symbol;Acc:VGNC:74874]	protein_coding	0.226778	0.748341	0.999855	0.479095	0.491979	0.730166	0.707204	0.305916	0.99987	1.20336	0.079612	0.99975	0.812147	0.239639	0.603755	0.512058	0.458127	0.940715	0.183593	0.795291	0.999963	25	12	34	37	149	29	26	42	55	96	94	112	103	246	165	78	36	95	60	80	71	53	64	33	-0.226191
ENSMMUG00000002102	CCR7	C-C motif chemokine receptor 7 [Source:VGNC Symbol;Acc:VGNC:70741]	protein_coding	-0.596887	0.283442	0.999855	-0.68814	0.218385	0.49055	-0.30696	0.575245	0.99987	-0.0802352	0.882993	0.99975	-0.844658	0.136197	0.501519	-0.666651	0.231468	0.916945	-0.515687	0.350897	0.999963	4563	1500	4026	5276	6156	2599	3405	3587	1451	3606	923	1542	1991	1353	1463	4729	5257	3033	4015	4466	5684	2719	4154	1372	7.15464
ENSMMUG00000002109	PROSER1	proline and serine rich 1 [Source:VGNC Symbol;Acc:VGNC:76291]	protein_coding	0.166369	0.297343	0.999855	0.425904	0.0118342	0.112977	0.0558513	0.723194	0.99987	0.038813	0.805128	0.99975	0.483224	0.00510691	0.329234	0.0753515	0.632308	0.962414	0.430822	0.0109724	0.999963	2053	2218	2626	1607	2351	2421	1963	2436	1062	1589	2428	2184	1833	2871	2251	3143	1577	2115	2290	2114	1982	2106	2105	2101	6.00331
ENSMMUG00000002113	NHLRC3	NHL repeat containing 3 [Source:VGNC Symbol;Acc:VGNC:75291]	protein_coding	0.185758	0.283919	0.999855	0.607351	0.00149812	0.0344178	0.184164	0.286115	0.99987	-0.036671	0.830371	0.99975	0.255903	0.143646	0.509109	0.0912654	0.593333	0.958367	-0.0666886	0.698561	0.999963	1478	1286	2108	1351	1188	1412	1541	1079	624	1352	1863	1677	1577	1735	1597	1406	1234	1550	1852	1463	1344	1283	1332	1296	5.52988
ENSMMUG00000002114	TFRC	transferrin receptor [Source:VGNC Symbol;Acc:VGNC:78330]	protein_coding	0.100288	0.709775	0.999855	0.279709	0.300024	0.574077	0.029705	0.911928	0.99987	0.198596	0.458252	0.99975	0.00366685	0.989172	0.995312	0.0509285	0.848967	0.990672	0.123243	0.646003	0.999963	1035	1070	1162	1001	1887	1275	1002	1727	709	999	1325	1334	1244	727	1507	1371	1163	1464	1679	1256	1206	1365	1406	846	5.01686
ENSMMUG00000002116	BTG3	BTG anti-proliferation factor 3 [Source:VGNC Symbol;Acc:VGNC:70289]	protein_coding	0.129713	0.735828	0.999855	-0.572403	0.167747	0.428651	-0.31996	0.421676	0.99987	0.0154468	0.967764	0.99975	-0.636112	0.131508	0.497212	-0.400454	0.31659	0.916945	-0.256214	0.516691	0.999963	317	618	232	431	595	311	388	714	264	399	256	335	449	185	334	201	413	257	280	211	272	218	236	240	3.3173
ENSMMUG00000002121	ARMH4	armadillo like helical domain containing 4 [Source:VGNC Symbol;Acc:VGNC:82106]	protein_coding	0.129455	0.877318	0.999855	1.14377	0.152355	0.40776	1.00649	0.207776	0.99987	0.661787	0.410411	0.99975	1.37872	0.0836884	0.437214	1.19548	0.130774	0.916945	0.878946	0.273217	0.999963	2	1	10	4	8	6	5	6	11	10	24	36	16	24	15	16	6	18	9	12	8	24	44	14	-2.86693
ENSMMUG00000002122	SPOCK2	SPARC (osteonectin), cwcv and kazal like domains proteoglycan 2 [Source:VGNC Symbol;Acc:VGNC:106105]	protein_coding	-0.100477	0.766838	0.999855	-0.790142	0.0273609	0.175417	-0.247457	0.467448	0.99987	-0.137071	0.686492	0.99975	-0.591304	0.0906542	0.446946	-0.360363	0.293302	0.916945	0.119945	0.724218	0.999963	10383	8901	5288	10745	15537	8451	9091	15285	3879	6458	3941	4557	4367	3001	5584	12650	10525	9367	7041	10173	11076	7751	9311	5526	8.34038
ENSMMUG00000002123	TTC31	tetratricopeptide repeat domain 31 [Source:VGNC Symbol;Acc:VGNC:79540]	protein_coding	-0.184376	0.35722	0.999855	0.0973626	0.622862	0.816063	-0.0824742	0.676998	0.99987	-0.153916	0.43928	0.99975	-0.0898104	0.650744	0.859607	-0.139595	0.482401	0.943212	0.0928937	0.63877	0.999963	5027	3557	4180	2788	3460	3634	3812	3109	1397	1481	3170	3329	2354	2390	2609	4223	2600	3693	3044	3280	3846	2780	3264	3324	7.29428
ENSMMUG00000002124	B4GALT5	beta-1,4-galactosyltransferase 5 [Source:VGNC Symbol;Acc:VGNC:70212]	protein_coding	-0.345108	0.33555	0.999855	0.490059	0.155788	0.411509	0.0390263	0.909481	0.99987	0.0229475	0.946499	0.99975	0.0153822	0.964503	0.987069	0.150885	0.65772	0.96396	-0.48267	0.182543	0.999963	524	657	1303	676	936	852	650	421	480	299	1050	1070	1091	775	995	717	1216	1029	1016	833	685	700	1431	674	4.03811
ENSMMUG00000002127	PCGF1	polycomb group ring finger 1 [Source:VGNC Symbol;Acc:VGNC:75640]	protein_coding	-0.223176	0.469317	0.999855	-0.438018	0.167492	0.428403	-0.239411	0.436024	0.99987	-0.358852	0.248282	0.99975	-0.754395	0.0261611	0.353007	-0.542172	0.0907404	0.908451	-0.180034	0.55532	0.999963	760	750	641	1095	965	594	699	1234	409	672	554	530	544	437	556	445	846	512	510	515	527	320	492	619	4.5725
ENSMMUG00000002129	DQX1	DEAQ-box RNA dependent ATPase 1 [Source:VGNC Symbol;Acc:VGNC:71870]	protein_coding	0.287302	0.499285	0.999855	-0.741148	0.119641	0.362206	-0.420014	0.350436	0.99987	-0.34789	0.431276	0.99975	-0.134391	0.758786	0.909266	0.0940596	0.824022	0.986055	0.523555	0.213274	0.999963	99	69	30	42	38	44	76	55	23	28	15	29	23	31	33	76	14	47	27	22	42	29	37	46	1.66192
ENSMMUG00000002130	SACM1L	SAC1 like phosphatidylinositide phosphatase [Source:VGNC Symbol;Acc:VGNC:77034]	protein_coding	-0.049972	0.830397	0.999855	0.142485	0.540485	0.764043	0.10027	0.665913	0.99987	0.209051	0.370204	0.99975	0.400238	0.0942425	0.453021	0.218043	0.350299	0.918072	0.237697	0.310027	0.999963	3775	2533	2669	2179	2174	2832	3318	2315	1120	1707	2187	2521	2841	2418	2416	3185	1283	1787	2245	2398	3204	2898	2519	2367	6.88129
ENSMMUG00000002131	AUP1	AUP1 lipid droplet regulating VLDL assembly factor [Source:VGNC Symbol;Acc:VGNC:70196]	protein_coding	-0.0669822	0.651727	0.999855	-0.222076	0.143959	0.395644	-0.242708	0.111886	0.995461	-0.225398	0.137915	0.99975	-0.371107	0.019539	0.347176	-0.272258	0.0765953	0.907861	-0.126479	0.396525	0.999963	3632	4346	3427	3055	3795	3307	3620	3621	1730	2002	2946	2975	2705	2075	3010	2919	3599	3512	2513	2933	3216	2393	2763	3200	6.82561
ENSMMUG00000002132	PSMD12	proteasome 26S subunit, non-ATPase 12 [Source:VGNC Symbol;Acc:VGNC:76451]	protein_coding	0.0379111	0.889234	0.999855	-0.102144	0.708436	0.86311	-0.203027	0.460258	0.99987	-0.0402034	0.882207	0.99975	-0.248598	0.369989	0.702726	-0.158617	0.561498	0.953992	-0.117305	0.667533	0.999963	2053	2550	1958	2125	2811	1870	2161	2877	1187	2323	1669	1591	1736	1497	2398	1665	1559	1075	1621	1392	1612	1237	1195	1164	6.00331
ENSMMUG00000002133	PITPNC1	phosphatidylinositol transfer protein cytoplasmic 1 [Source:VGNC Symbol;Acc:VGNC:99204]	protein_coding	0.0502375	0.868338	0.999855	-0.186106	0.543815	0.765502	0.0948558	0.753035	0.99987	0.0956823	0.750236	0.99975	0.422789	0.166987	0.533205	0.107416	0.720733	0.970379	0.0368523	0.902856	0.999963	909	1056	1160	827	1318	1242	1102	1006	868	1141	917	1668	1338	1562	1166	2171	1536	1638	1274	1942	1817	2231	2593	1071	4.83004
ENSMMUG00000002134	RPS6KA3	ribosomal protein S6 kinase A3 [Source:VGNC Symbol;Acc:VGNC:76929]	protein_coding	0.0205	0.92993	0.999855	0.224822	0.33761	0.60988	0.155315	0.505342	0.99987	0.210122	0.368771	0.99975	0.514414	0.0352506	0.359939	0.326154	0.168143	0.916945	0.224888	0.337223	0.999963	3639	2462	2854	2272	2454	3353	3448	2057	1242	2003	2198	2714	2991	2693	3004	4267	1404	2112	2879	2781	3135	3231	2837	2244	6.82839
ENSMMUG00000002135	CEP350	centrosomal protein 350 [Source:VGNC Symbol;Acc:VGNC:71084]	protein_coding	0.329906	0.411354	0.999855	1.16543	0.00653933	0.0811899	0.713702	0.0803109	0.959019	0.531356	0.186619	0.99975	0.998866	0.0175005	0.343953	0.660446	0.103564	0.910627	0.291652	0.466026	0.999963	770	906	2713	1012	1797	1627	1345	1077	1144	1791	2197	3209	2072	2817	2163	3368	1391	2138	3667	2892	2062	3016	3493	1055	4.5913
ENSMMUG00000002136	HTRA2	HtrA serine peptidase 2 [Source:VGNC Symbol;Acc:VGNC:73390]	protein_coding	-0.0557007	0.794317	0.999855	-0.246303	0.258112	0.531769	-0.128137	0.549077	0.99987	-0.0937655	0.658942	0.99975	-0.346437	0.119845	0.483493	-0.146983	0.491399	0.943285	-0.0160234	0.939756	0.999963	2042	1920	1253	1508	1456	1507	1908	1600	485	661	1208	1173	1170	702	1113	1063	1221	1360	905	1084	1445	912	1034	1427	5.99557
ENSMMUG00000002138	LOXL3	lysyl oxidase like 3 [Source:VGNC Symbol;Acc:VGNC:74284]	protein_coding	-0.573565	0.184583	0.999855	-0.71371	0.105245	0.339228	-0.468199	0.265158	0.99987	-0.128803	0.746971	0.99975	-0.279783	0.499175	0.783938	-0.0618593	0.876046	0.990687	0.0248262	0.950052	0.999963	78	54	41	51	88	84	67	80	21	18	19	34	40	25	27	30	31	24	26	22	26	20	59	45	1.3271
ENSMMUG00000002139	DOK1	docking protein 1 [Source:VGNC Symbol;Acc:VGNC:71968]	protein_coding	-0.210377	0.292257	0.999855	-0.429886	0.0395936	0.209009	-0.172516	0.382563	0.99987	-0.205438	0.29938	0.99975	-0.384052	0.0636037	0.400072	-0.265255	0.184894	0.916945	0.049893	0.79746	0.999963	2306	1892	1379	1802	1660	1544	1804	1662	492	728	1121	1272	1232	828	1233	1465	1580	1380	909	1151	1438	1061	1169	1722	6.17079
ENSMMUG00000002141	PACC1	proton activated chloride channel 1 [Source:VGNC Symbol;Acc:VGNC:75678]	protein_coding	0.0773882	0.705211	0.999855	-0.295121	0.165774	0.426206	-0.0808919	0.693095	0.99987	-0.0695758	0.73273	0.99975	-0.181814	0.384895	0.712923	-0.0438686	0.829105	0.987564	0.0634891	0.754743	0.999963	1202	1179	759	824	877	879	938	1041	322	392	439	580	567	389	648	780	507	768	579	695	815	623	709	545	5.2322
ENSMMUG00000002142	NENF	neudesin neurotrophic factor [Source:VGNC Symbol;Acc:VGNC:75287]	protein_coding	0.0748604	0.771315	0.999855	-0.160829	0.538846	0.763243	0.113343	0.656486	0.99987	0.315208	0.214298	0.99975	0.00936694	0.971105	0.988954	-0.0530198	0.835836	0.988457	0.104429	0.682142	0.999963	398	376	281	518	482	502	425	469	109	154	241	212	323	180	255	311	334	460	292	344	444	261	296	252	3.64338
ENSMMUG00000002144			protein_coding	-0.76722	0.221816	0.999855	-2.00573	0.00905184	0.096889	-0.932434	0.146425	0.99987	-1.01429	0.116463	0.99975	0.379594	0.500695	0.78496	0.34285	0.538184	0.950134	0.0510173	0.928942	0.999963	20	3	2	8	7	14	14	11	10	13	3	5	2	13	19	17	5	8	3	6	15	19	18	11	-0.516959
ENSMMUG00000002145	JADE1	jade family PHD finger 1 [Source:VGNC Symbol;Acc:VGNC:73687]	protein_coding	-0.0293474	0.916975	0.999855	0.058157	0.834672	0.929614	-0.0149392	0.957298	0.99987	0.0934738	0.734945	0.99975	0.359563	0.199493	0.565868	-0.00790347	0.977261	0.997142	0.227351	0.412576	0.999963	719	561	607	368	576	813	540	609	293	337	581	700	636	473	524	1079	482	768	581	750	793	870	840	474	4.49275
ENSMMUG00000002146	SCLT1	sodium channel and clathrin linker 1 [Source:VGNC Symbol;Acc:VGNC:77110]	protein_coding	0.279551	0.202801	0.999855	0.789391	0.00104899	0.0281771	0.380564	0.0853004	0.966137	0.191602	0.375677	0.99975	0.0669894	0.758512	0.909237	0.0925612	0.667882	0.96575	-0.0165668	0.939315	0.999963	948	905	1442	1063	993	799	984	842	374	1004	1019	830	996	837	861	941	668	766	1496	1165	846	660	803	562	4.89049
ENSMMUG00000002147	SSR1	signal sequence receptor subunit 1 [Source:VGNC Symbol;Acc:VGNC:77888]	protein_coding	0.110487	0.53829	0.999855	0.16298	0.366456	0.633691	0.133239	0.458859	0.99987	0.242565	0.18439	0.99975	0.42744	0.0247581	0.350019	0.31655	0.0878284	0.908451	0.0712973	0.690412	0.999963	6193	5206	5102	5265	5322	6434	6438	4682	2616	4813	5533	5429	6978	5704	7837	5234	3141	3988	4505	4586	5292	5304	4571	4682	7.59509
ENSMMUG00000002149	VPS25	vacuolar protein sorting 25 homolog [Source:VGNC Symbol;Acc:VGNC:79685]	protein_coding	-0.213563	0.230279	0.999855	-0.776737	0.000281	0.0119327	-0.510656	0.0081631	0.50809	-0.299794	0.0956272	0.99975	-0.277893	0.124077	0.489978	0.0303196	0.859426	0.990687	-0.129089	0.458833	0.999963	1227	836	599	707	871	967	1352	922	365	646	523	675	788	724	1135	863	1088	968	587	734	948	655	841	978	5.26184
ENSMMUG00000002150	RAMP2	receptor activity modifying protein 2 [Source:VGNC Symbol;Acc:VGNC:76653]	protein_coding	0.515538	0.131144	0.999855	-0.556928	0.131578	0.377629	-0.097178	0.778429	0.99987	-0.630509	0.0886157	0.99975	-0.787688	0.0417721	0.37038	-1.19938	0.00396167	0.796159	-1.04033	0.0102023	0.999963	117	233	126	197	112	96	66	63	151	167	120	145	156	111	93	131	345	578	190	284	187	151	165	140	1.89768
ENSMMUG00000002151	ZMAT1	zinc finger matrin-type 1 [Source:VGNC Symbol;Acc:VGNC:79804]	protein_coding	0.223595	0.497613	0.999855	0.314968	0.338192	0.610492	-0.0868799	0.793641	0.99987	0.061378	0.851334	0.99975	0.579088	0.0830289	0.437214	-0.0117951	0.97137	0.996865	0.350018	0.286904	0.999963	856	709	842	395	732	939	725	647	373	653	657	900	666	832	528	1802	459	789	896	668	787	981	868	487	4.74361
ENSMMUG00000002152	ACYP2	acylphosphatase 2 [Source:VGNC Symbol;Acc:VGNC:82096]	protein_coding	0.0182201	0.959202	0.999855	-0.559552	0.143123	0.394555	-0.379866	0.303903	0.99987	-0.161691	0.650649	0.99975	-0.0495812	0.889989	0.961218	0.0426039	0.903415	0.992102	-0.293055	0.421898	0.999963	94	100	58	85	87	97	93	87	25	52	53	40	50	49	94	36	49	39	22	32	47	36	36	42	1.58896
ENSMMUG00000002153	G3BP2	G3BP stress granule assembly factor 2 [Source:VGNC Symbol;Acc:VGNC:100229]	protein_coding	0.10259	0.607413	0.999855	-0.0456536	0.818571	0.922401	-0.198182	0.324606	0.99987	-0.0288865	0.884636	0.99975	-0.0775017	0.697317	0.881132	-0.096786	0.627641	0.962414	-0.137228	0.492663	0.999963	4886	6125	5467	4687	7347	5530	5499	6482	3341	5816	4792	5013	5164	4229	5898	5601	5077	4496	5136	4572	4816	4757	4913	3346	7.25326
ENSMMUG00000002158	SPINT2	serine peptidase inhibitor, Kunitz type 2 [Source:VGNC Symbol;Acc:VGNC:103869]	protein_coding	-0.269504	0.27181	0.999855	-0.692386	0.00954423	0.0996677	-0.310659	0.205788	0.99987	-0.232769	0.335983	0.99975	-0.423253	0.092903	0.450835	-0.0861762	0.717687	0.970379	-0.0993152	0.678193	0.999963	2035	1403	804	1393	1259	1505	1721	1533	499	675	942	871	1150	536	1289	1588	1784	1776	1086	1621	1921	1522	1707	1248	5.99062
ENSMMUG00000002166	TLK2	tousled like kinase 2 [Source:VGNC Symbol;Acc:VGNC:78368]	protein_coding	0.137586	0.480185	0.999855	0.313594	0.113915	0.353581	0.276585	0.160375	0.99987	0.269033	0.170867	0.99975	0.142062	0.466038	0.765137	0.147317	0.447393	0.939764	-0.0478581	0.805443	0.999963	1763	1822	2255	2028	2346	1831	1931	2332	946	1709	1688	1951	2137	1762	2150	1603	1433	1579	2090	2043	1900	1539	1792	1090	5.78389
ENSMMUG00000002167	MRC2	mannose receptor C type 2 [Source:VGNC Symbol;Acc:VGNC:74784]	protein_coding	0.290194	0.390071	0.999855	0.30598	0.361556	0.629736	-0.0907491	0.790364	0.99987	-0.107552	0.751324	0.99975	0.294312	0.381819	0.711374	0.437736	0.189083	0.916945	0.241319	0.470582	0.999963	241	319	289	193	229	305	350	189	140	189	464	361	364	380	485	457	496	746	429	391	383	434	586	645	2.92525
ENSMMUG00000002171	KIF1B	kinesin family member 1B [Source:VGNC Symbol;Acc:VGNC:73841]	protein_coding	0.269323	0.472199	0.999855	0.801343	0.036456	0.200451	0.408825	0.273456	0.99987	0.215766	0.561185	0.99975	0.654049	0.0846275	0.437615	0.393642	0.289581	0.916945	0.130481	0.726959	0.999963	472	700	1338	525	1058	879	646	581	807	825	1014	1634	920	1195	1117	1410	691	1033	1482	1149	803	1277	1610	661	3.88805
ENSMMUG00000002173	BEX1	brain expressed X-linked 1 [Source:HGNC Symbol;Acc:HGNC:1036]	protein_coding	-0.260302	0.52708	0.999855	-1.57447	0.00238692	0.0445505	-0.778598	0.0789119	0.959019	-0.351853	0.392934	0.99975	-0.994838	0.0324706	0.35786	-0.597174	0.161576	0.916945	-0.0812808	0.839797	0.999963	355	373	156	353	539	279	304	792	207	322	85	129	184	92	259	201	268	144	89	149	194	131	151	179	3.47948
ENSMMUG00000002174	TRAF3IP2	TRAF3 interacting protein 2 [Source:VGNC Symbol;Acc:VGNC:78921]	protein_coding	0.016343	0.954249	0.999855	-0.204405	0.481609	0.722746	-0.00113816	0.996796	0.999951	0.164759	0.55532	0.99975	-0.131432	0.649439	0.858983	0.126992	0.649441	0.96396	0.217135	0.439861	0.999963	358	258	214	267	299	254	267	284	74	161	137	146	172	123	235	362	186	216	218	273	348	207	271	159	3.49154
ENSMMUG00000002176	UHRF2	ubiquitin like with PHD and ring finger domains 2 [Source:VGNC Symbol;Acc:VGNC:78714]	protein_coding	0.071649	0.741774	0.999855	-0.0389987	0.857502	0.93876	-0.0421487	0.846064	0.99987	-0.0231457	0.915004	0.99975	0.0208149	0.923659	0.972285	0.0219166	0.919473	0.9926	0.315572	0.155175	0.999963	6112	4836	3509	3546	3671	4188	4562	4689	1553	2107	2703	2960	2847	2120	3003	3993	1646	2776	2712	2670	3334	2892	2806	3135	7.57611
ENSMMUG00000002181	SFI1	SFI1 centrin binding protein [Source:VGNC Symbol;Acc:VGNC:77328]	protein_coding	-0.0941504	0.538655	0.999855	-0.220373	0.159436	0.417237	-0.0997076	0.512698	0.99987	-0.174683	0.256264	0.99975	-0.341621	0.036271	0.363218	-0.320516	0.0455629	0.907861	0.0332132	0.82551	0.999963	1042	1084	949	1037	1132	888	922	1049	439	576	709	864	690	539	675	1008	1054	977	804	854	993	774	933	950	5.02656
ENSMMUG00000002182	PISD	phosphatidylserine decarboxylase [Source:VGNC Symbol;Acc:VGNC:76005]	protein_coding	0.123926	0.629464	0.999855	-0.00250598	0.992194	0.997134	-0.200786	0.437467	0.99987	-0.273584	0.292976	0.99975	-0.408196	0.125036	0.490566	-0.185116	0.472911	0.943212	-0.0554864	0.828624	0.999963	2172	3634	3233	2725	3727	2736	2782	3423	1671	2055	2520	2786	2121	1766	3088	2108	3347	3199	2579	2013	1979	1649	2206	2857	6.08451
ENSMMUG00000002185	PRKRA	protein activator of interferon induced protein kinase EIF2AK2 [Source:VGNC Symbol;Acc:VGNC:76421]	protein_coding	0.0909337	0.742533	0.999855	-0.391617	0.179798	0.445635	-0.267011	0.348565	0.99987	-0.11719	0.672868	0.99975	-0.0365346	0.895871	0.961835	-0.0441836	0.872697	0.990687	0.152577	0.57869	0.999963	1006	734	420	501	483	568	627	595	221	486	344	339	445	403	552	566	252	328	329	396	515	385	371	480	4.97595
ENSMMUG00000002189	PLEKHA3	pleckstrin homology domain containing A3 [Source:VGNC Symbol;Acc:VGNC:81505]	protein_coding	0.048653	0.866148	0.999855	0.0839306	0.769984	0.89858	0.118412	0.678788	0.99987	0.188271	0.507256	0.99975	0.337077	0.242059	0.605334	0.0916375	0.74747	0.974556	-0.0562473	0.84568	0.999963	911	600	507	632	464	752	639	413	221	414	513	421	677	427	541	602	227	345	399	456	546	474	398	336	4.8332
ENSMMUG00000002191	OLR1	oxidized low density lipoprotein receptor 1 [Source:VGNC Symbol;Acc:VGNC:75583]	protein_coding	-0.288508	0.667693	0.999855	0.169222	0.794077	0.91022	0.654426	0.301942	0.99987	1.36756	0.0308382	0.99975	0.287539	0.655456	0.862029	0.869337	0.166474	0.916945	-0.263201	0.692903	0.999963	146	64	110	209	253	68	72	68	84	114	120	208	517	251	339	72	37	54	82	76	136	79	267	102	2.21139
ENSMMUG00000002192	CLEC7A	C-type lectin domain containing 7A [Source:VGNC Symbol;Acc:VGNC:97753]	protein_coding	0.210857	0.59745	0.999855	1.46242	0.000972	0.0269183	0.707236	0.080915	0.96233	0.55782	0.163494	0.99975	0.746558	0.0669481	0.406843	0.498208	0.211859	0.916945	-0.152725	0.704644	0.999963	864	983	4237	1490	2009	1746	1677	573	760	1270	3069	2611	2198	3336	2214	1157	1255	1530	2219	1699	1312	1009	1382	1702	4.75699
ENSMMUG00000002194	PRKAR1A	protein kinase cAMP-dependent type I regulatory subunit alpha [Source:VGNC Symbol;Acc:VGNC:99211]	protein_coding	-0.306454	0.112434	0.999855	0.315691	0.103131	0.335515	0.10707	0.56906	0.99987	0.198273	0.296717	0.99975	0.413226	0.0368099	0.364301	0.219389	0.249684	0.916945	-0.186961	0.3234	0.999963	6209	3392	7226	5369	5607	6174	6440	3528	2991	4450	6258	6520	8098	7418	7235	6296	4162	4243	5886	5398	6007	6270	6155	4597	7.59881
ENSMMUG00000002195	FAM20A	FAM20A golgi associated secretory pathway pseudokinase [Source:VGNC Symbol;Acc:VGNC:99149]	protein_coding	-0.482019	0.443558	0.999855	-0.658916	0.305629	0.58031	0.210607	0.720336	0.99987	-0.262391	0.665597	0.99975	-0.641757	0.321149	0.666363	-1.24032	0.0727371	0.907861	-1.02086	0.130596	0.999963	19	4	9	26	15	16	10	11	2	13	8	14	14	5	3	9	33	23	12	17	13	9	10	4	-0.58287
ENSMMUG00000002197	GABARAPL1	GABA type A receptor associated protein like 1 [Source:VGNC Symbol;Acc:VGNC:99929]	protein_coding	0.13912	0.660291	0.999855	-0.299115	0.352764	0.622248	0.0400805	0.898927	0.99987	-0.0330055	0.916684	0.99975	-0.185999	0.560387	0.815617	-0.114481	0.717529	0.970379	-0.000599	0.998487	0.999963	1642	3222	2151	2911	4025	2511	2528	4312	1593	1720	1515	2187	1997	1455	2049	1808	2378	2191	1711	1947	1578	1702	2085	1448	5.68145
ENSMMUG00000002200	PLPP3	phospholipid phosphatase 3 [Source:VGNC Symbol;Acc:VGNC:100040]	protein_coding	-0.927837	0.0248391	0.999855	-0.609738	0.116961	0.357377	-0.877338	0.0310106	0.818658	-1.24628	0.00426232	0.99975	-1.00341	0.0170562	0.343953	-1.30913	0.00306671	0.762523	-0.940101	0.0223873	0.999963	374	103	201	124	105	153	123	98	67	73	92	85	60	81	49	72	72	61	52	59	54	30	49	78	3.55421
ENSMMUG00000002203	PCED1B	PC-esterase domain containing 1B [Source:VGNC Symbol;Acc:VGNC:75689]	protein_coding	-0.304079	0.210779	0.999855	-0.702946	0.00706552	0.0845082	-0.561288	0.0266263	0.790199	-0.592734	0.019999	0.99975	-0.678792	0.00894411	0.331883	-0.586445	0.0211842	0.907861	-0.575198	0.023484	0.999963	6355	6351	5737	4974	4770	4954	4940	4752	3104	3521	2010	3343	3104	2460	4029	5162	6307	4640	4475	4573	5751	3934	4357	2998	7.63233
ENSMMUG00000002204	PIGN	phosphatidylinositol glycan anchor biosynthesis class N [Source:VGNC Symbol;Acc:VGNC:75990]	protein_coding	-0.0848971	0.745679	0.999855	0.473574	0.0689811	0.274282	0.285163	0.266066	0.99987	0.208663	0.412154	0.99975	0.54786	0.037391	0.364964	0.330501	0.195482	0.916945	0.100091	0.696734	0.999963	352	208	351	231	270	316	299	239	147	234	330	410	316	346	364	414	159	230	340	310	351	382	358	196	3.46732
ENSMMUG00000002206	PMP22	peripheral myelin protein 22 [Source:VGNC Symbol;Acc:VGNC:76194]	protein_coding	-0.223118	0.698013	0.999855	-0.506225	0.390199	0.652719	-0.264423	0.644934	0.99987	-0.530219	0.365572	0.99975	-1.39545	0.0371031	0.364301	-1.32899	0.041807	0.907861	-2.88315	0.00101503	0.999963	47	40	35	66	62	21	27	7	44	85	122	83	66	81	84	17	497	304	156	210	193	57	68	40	0.624326
ENSMMUG00000002209	RELCH	RAB11 binding and LisH domain, coiled-coil and HEAT repeat containing [Source:VGNC Symbol;Acc:VGNC:76859]	protein_coding	0.133372	0.423067	0.999855	0.16232	0.330244	0.603268	0.125846	0.448166	0.99987	0.0139383	0.932626	0.99975	0.122257	0.462116	0.762868	0.111755	0.499526	0.943813	-0.077907	0.638628	0.999963	2689	3329	2780	2541	2730	2785	2833	2616	1415	1851	2192	2831	2463	2125	2742	2486	1621	2004	2459	2120	2148	2061	2289	1521	6.39225
ENSMMUG00000002210	TNFRSF11A	TNF receptor superfamily member 11a [Source:VGNC Symbol;Acc:VGNC:104252]	protein_coding	0.181729	0.767039	0.999855	0.740897	0.217431	0.489441	0.998912	0.0956891	0.981665	1.35488	0.0248327	0.99975	0.560225	0.353527	0.690002	0.397173	0.508579	0.94449	-0.695069	0.302355	0.999963	30	10	37	55	89	25	23	6	14	62	35	39	53	66	50	47	23	44	66	74	84	34	49	15	0.0156904
ENSMMUG00000002211	DCLK2	doublecortin like kinase 2 [Source:VGNC Symbol;Acc:VGNC:71670]	protein_coding	-0.100047	0.88513	0.999855	-0.103767	0.880651	0.948233	-1.20638	0.126005	0.99987	-1.37728	0.0866119	0.99975	-1.29401	0.10919	0.473573	-0.428979	0.543684	0.951414	-0.649474	0.37331	0.999963	26	18	32	21	23	11	22	15	15	22	39	35	15	14	27	10	17	21	7	1	2	4	10	22	-0.174461
ENSMMUG00000002212	LRBA	LPS responsive beige-like anchor protein [Source:VGNC Symbol;Acc:VGNC:97786]	protein_coding	0.138616	0.636224	0.999855	0.563402	0.0621158	0.261441	0.233813	0.424888	0.99987	0.138716	0.634334	0.99975	0.381108	0.19874	0.565622	0.31849	0.278704	0.916945	0.0742149	0.799467	0.999963	1612	1463	2990	1450	2190	1970	2042	1928	1290	2242	1931	2680	2012	2083	2262	3051	1673	2144	3278	2698	2331	2811	3260	1260	5.65489
ENSMMUG00000002213	PSMD5	proteasome 26S subunit, non-ATPase 5 [Source:VGNC Symbol;Acc:VGNC:76453]	protein_coding	-0.111925	0.610926	0.999855	-0.217371	0.329257	0.602521	-0.16469	0.454895	0.99987	0.00872862	0.96773	0.99975	-0.110029	0.617219	0.843812	-0.115566	0.595872	0.958367	-0.169553	0.442117	0.999963	850	798	774	749	1010	781	887	1004	399	813	591	680	731	696	772	618	737	493	607	669	788	573	661	540	4.73349
ENSMMUG00000002214	ADRB2	adrenoceptor beta 2 [Source:VGNC Symbol;Acc:VGNC:69730]	protein_coding	-0.132782	0.701312	0.999855	-0.330626	0.34845	0.617722	0.0875373	0.796602	0.99987	-0.168349	0.623987	0.99975	-0.342579	0.333638	0.675257	-0.0753272	0.825087	0.986055	-0.795616	0.0364174	0.999963	497	570	643	658	590	522	658	495	561	653	535	1066	922	535	518	605	1065	859	683	883	808	741	1569	320	3.96214
ENSMMUG00000002217	ALPL	alkaline phosphatase, biomineralization associated [Source:VGNC Symbol;Acc:VGNC:69801]	protein_coding	-0.902199	0.251324	0.999855	-2.01709	0.0303031	0.183668	-2.63275	0.0103339	0.55728	-1.6798	0.0530766	0.99975	-1.78178	0.0467753	0.378863	-1.76606	0.044558	0.907861	-0.570082	0.444536	0.999963	47	32	30	17	40	18	39	55	7	8	2	1	4	13	3	55	135	47	19	17	21	9	24	10	0.624326
ENSMMUG00000002219	RBP7	retinol binding protein 7 [Source:HGNC Symbol;Acc:HGNC:30316]	protein_coding	0.204665	0.204147	0.999855	-0.0039918	0.980041	0.993348	0.232023	0.148622	0.99987	0.0372069	0.813551	0.99975	0.202079	0.209498	0.575443	0.113322	0.472865	0.943212	0.0268625	0.865689	0.999963	448	527	405	494	458	541	498	388	218	338	423	538	516	407	485	524	432	550	431	496	448	452	513	421	3.81315
ENSMMUG00000002223	SH2B3	SH2B adaptor protein 3 [Source:VGNC Symbol;Acc:VGNC:77340]	protein_coding	-0.00956472	0.969105	0.999855	0.487619	0.0593727	0.255911	0.0116176	0.962474	0.99987	-0.137538	0.578882	0.99975	0.0602435	0.807392	0.93116	-0.124056	0.616398	0.96127	-0.20503	0.410021	0.999963	3807	5343	7581	3546	5456	5431	4517	3940	4263	3621	6623	7238	5348	5582	5797	4542	4256	5428	6716	5349	4126	4038	4751	4870	6.89346
ENSMMUG00000002224	PSIP1	PC4 and SFRS1 interacting protein 1 [Source:VGNC Symbol;Acc:VGNC:76437]	protein_coding	0.0213181	0.933166	0.999855	-0.242558	0.346249	0.615469	0.0900353	0.722947	0.99987	0.311284	0.227229	0.99975	0.306583	0.23451	0.599492	0.115392	0.649665	0.96396	0.287535	0.263612	0.999963	5242	3590	2891	3974	3917	3736	4675	4964	1437	3538	2287	2813	4041	3586	3510	4131	1860	1843	2305	2985	3995	3155	2575	2442	7.35467
ENSMMUG00000002226	ATXN2	ataxin 2 [Source:VGNC Symbol;Acc:VGNC:70047]	protein_coding	0.20285	0.365873	0.999855	0.195449	0.382153	0.646639	0.0393638	0.859622	0.99987	-0.094086	0.67366	0.99975	0.433064	0.059733	0.393092	-0.0356438	0.872689	0.990687	0.130565	0.557627	0.999963	1334	1533	1640	1151	1238	1525	1260	1010	881	1058	1180	1329	1123	2014	1215	1864	865	1389	1305	1315	1309	1216	1354	1287	5.38224
ENSMMUG00000002229	ARFGAP3	ADP ribosylation factor GTPase activating protein 3 [Source:VGNC Symbol;Acc:VGNC:70002]	protein_coding	-0.166859	0.274479	0.999855	-0.0292123	0.845803	0.934108	0.0327367	0.827403	0.99987	0.0635122	0.672704	0.99975	-0.0374438	0.803355	0.929195	0.0461374	0.758699	0.97744	-0.12222	0.419491	0.999963	3342	3355	3863	3686	4735	3659	3986	3207	2120	2435	3146	3830	3932	3180	4312	3359	3439	3259	3327	3573	3453	3022	3626	3381	6.70564
ENSMMUG00000002231	TMEM87B	transmembrane protein 87B [Source:VGNC Symbol;Acc:VGNC:79557]	protein_coding	0.0654215	0.753656	0.999855	0.316517	0.133613	0.380071	0.178146	0.391546	0.99987	0.20162	0.331263	0.99975	0.368914	0.0833028	0.437214	0.14852	0.472729	0.943212	0.137998	0.506265	0.999963	1223	1011	1331	923	1178	1193	1125	896	505	816	817	1092	970	1114	1119	1510	712	956	1372	1223	1351	1123	1109	828	5.25714
ENSMMUG00000002232	HACD2	3-hydroxyacyl-CoA dehydratase 2 [Source:VGNC Symbol;Acc:VGNC:73382]	protein_coding	-0.0741891	0.801012	0.999855	0.325868	0.259754	0.533315	0.0895097	0.756529	0.99987	0.261718	0.360594	0.99975	0.617314	0.0369647	0.364301	0.369822	0.197786	0.916945	0.17795	0.536778	0.999963	448	295	559	239	524	563	490	302	261	301	362	570	456	497	466	659	228	380	422	429	415	505	550	346	3.81315
ENSMMUG00000002235	IGF1	insulin like growth factor 1 [Source:VGNC Symbol;Acc:VGNC:73571]	protein_coding	0.931438	0.360469	0.999855	1.77612	0.0757678	0.286802	0.813157	0.426224	0.99987	1.13136	0.259957	0.99975	1.05889	0.296418	0.645613	1.69786	0.0872306	0.908451	1.21056	0.229674	0.999963	2	6	23	1	6	3	9	8	6	11	4	6	4	7	20	16	2	4	17	29	22	16	11	4	-2.86693
ENSMMUG00000002241	RDX	radixin [Source:VGNC Symbol;Acc:VGNC:76888]	protein_coding	0.0901271	0.737748	0.999855	0.497172	0.0671875	0.27177	0.115359	0.666274	0.99987	0.399894	0.134634	0.99975	0.29329	0.275147	0.629768	0.195765	0.46063	0.940904	-0.0601825	0.824169	0.999963	298	340	451	344	528	332	369	368	249	422	481	388	552	556	526	359	259	239	395	318	316	282	312	220	3.22882
ENSMMUG00000002244	EEA1	early endosome antigen 1 [Source:VGNC Symbol;Acc:VGNC:72161]	protein_coding	0.366254	0.401549	0.999855	1.41411	0.00223998	0.0430594	0.73266	0.0934134	0.981665	0.751143	0.0844852	0.99975	1.46238	0.00169116	0.328117	0.972822	0.0275438	0.907861	0.284806	0.512921	0.999963	342	304	1236	355	637	800	624	267	442	534	952	1125	924	1511	943	1411	315	841	1127	894	756	1114	1212	360	3.42602
ENSMMUG00000002246			protein_coding	-0.225103	0.364435	0.999855	-1.06167	0.000517	0.0180024	-0.736504	0.00793193	0.507105	-0.535499	0.0404434	0.99975	-0.499185	0.0575036	0.389446	-0.466282	0.0694013	0.907861	-0.456875	0.0765496	0.999963	252	261	147	240	236	256	214	234	102	108	83	89	117	94	169	141	241	204	96	119	166	135	149	138	2.98902
ENSMMUG00000002247	DNAJA2	DnaJ heat shock protein family (Hsp40) member A2 [Source:VGNC Symbol;Acc:VGNC:104694]	protein_coding	0.325744	0.137247	0.999855	-0.0774874	0.718695	0.868643	0.02597	0.903424	0.99987	0.113632	0.595431	0.99975	-0.069351	0.747505	0.904393	-0.0372796	0.861688	0.990687	-0.00832457	0.969	0.999963	2085	3591	2106	2686	3076	2477	2597	3219	1070	2054	1881	1783	2221	1666	2447	1740	2114	1943	1783	2001	2013	1535	1588	1586	6.0256
ENSMMUG00000002248	ENG	endoglin [Source:VGNC Symbol;Acc:VGNC:103259]	protein_coding	-0.0208986	0.963531	0.999855	-0.581388	0.23502	0.508513	0.164851	0.713515	0.99987	0.285276	0.519359	0.99975	-0.0868484	0.850835	0.94737	0.278928	0.52829	0.949717	-0.72616	0.146116	0.999963	16	14	7	24	28	19	16	10	17	33	19	23	32	27	62	15	21	18	20	25	24	13	22	14	-0.80086
ENSMMUG00000002254	RHEX	regulator of hemoglobinization and erythroid cell expansion [Source:VGNC Symbol;Acc:VGNC:76817]	protein_coding	0.274311	0.649123	0.999855	-0.0999626	0.871015	0.943611	-0.0746017	0.903023	0.99987	0.0296277	0.960882	0.99975	0.323119	0.591712	0.830338	0.434242	0.46304	0.942015	-1.21117	0.0894057	0.999963	68	53	56	69	89	108	81	32	8	31	15	23	24	21	66	40	93	114	115	71	77	87	76	7	1.13546
ENSMMUG00000002257	POLR3E	RNA polymerase III subunit E [Source:VGNC Symbol;Acc:VGNC:76142]	protein_coding	-0.0376095	0.800215	0.999855	-0.240378	0.116984	0.357377	-0.344514	0.0292264	0.804171	-0.311412	0.0460329	0.99975	-0.311985	0.0466055	0.378863	-0.366726	0.0210229	0.907861	0.0276646	0.851778	0.999963	3215	3028	2282	1985	2449	2323	2254	2431	1173	1629	2006	1973	1744	1577	1942	3537	2538	2815	2285	2356	2761	2171	2422	2314	6.64979
ENSMMUG00000002259	SENP5	SUMO specific peptidase 5 [Source:VGNC Symbol;Acc:VGNC:77321]	protein_coding	-0.0287133	0.880019	0.999855	0.0115674	0.951347	0.979868	0.00298415	0.98743	0.999951	-0.0733925	0.698885	0.99975	0.0507313	0.789357	0.922553	-0.0673581	0.722447	0.970379	0.0475042	0.80196	0.999963	3148	2445	2526	1921	2356	2676	2375	2094	1216	1458	1707	2184	1862	1509	2029	2782	1358	2107	2164	2400	2339	2209	2170	1885	6.61943
ENSMMUG00000002260	PRKCH	protein kinase C eta [Source:VGNC Symbol;Acc:VGNC:84424]	protein_coding	0.061254	0.736026	0.999855	-0.261728	0.158476	0.415495	0.0895697	0.622845	0.99987	0.199977	0.278401	0.99975	0.180776	0.325166	0.668646	0.197804	0.28351	0.916945	0.0909661	0.617473	0.999963	6539	8530	5929	5565	7067	7981	8296	7993	3591	4968	5236	7895	8955	5069	7658	6865	6469	6397	5089	8183	8533	8664	8515	6543	7.6735
ENSMMUG00000002261	FBXO2	F-box protein 2 [Source:VGNC Symbol;Acc:VGNC:72486]	protein_coding	0.252231	0.614968	0.999855	0.685571	0.166168	0.426785	0.398492	0.421613	0.99987	-0.0626328	0.901754	0.99975	-0.647161	0.241933	0.605334	0.0885071	0.859679	0.990687	0.0927324	0.85378	0.999963	36	28	47	35	29	25	30	31	3	21	25	18	9	9	27	11	23	18	24	27	28	6	13	27	0.260857
ENSMMUG00000002263	ACTR2	actin related protein 2 [Source:VGNC Symbol;Acc:VGNC:103782]	protein_coding	0.0143347	0.935378	0.999855	0.327103	0.076033	0.287238	0.0325923	0.853953	0.99987	0.0780018	0.660522	0.99975	0.308853	0.0923874	0.450487	0.278237	0.127623	0.916945	-0.0965475	0.586318	0.999963	20698	15528	20828	16143	16913	19188	22162	13972	8012	15565	19690	17873	22847	19550	25716	17195	11705	12897	16699	14100	13810	15496	14305	12890	9.33548
ENSMMUG00000002265	YTHDC1	YTH domain containing 1 [Source:VGNC Symbol;Acc:VGNC:79860]	protein_coding	0.0851616	0.714547	0.999855	-0.124905	0.592442	0.795836	-0.0929662	0.689706	0.99987	-0.0674318	0.771838	0.99975	-0.0739207	0.750942	0.906306	-0.221135	0.346664	0.916945	-0.0231518	0.920636	0.999963	3867	4374	3936	3621	5022	3578	3503	5077	2393	4030	2577	3488	3108	3216	3318	4280	2896	2803	3576	3367	3433	3103	3369	2250	6.91601
ENSMMUG00000002266	MPO	myeloperoxidase [Source:VGNC Symbol;Acc:VGNC:74919]	protein_coding	0.520304	0.714431	0.999855	1.88496	0.161448	0.419915	1.7672	0.18942	0.99987	1.27607	0.346494	0.99975	1.83931	0.173099	0.54061	2.40253	0.0721832	0.907861	0.124587	0.931796	0.999963	14	16	61	52	60	72	39	14	9	16	38	42	36	35	19	32	60	126	283	252	110	205	3658	39	-0.966945
ENSMMUG00000002267	LAMC3	laminin subunit gamma 3 [Source:VGNC Symbol;Acc:VGNC:103276]	protein_coding	-0.415711	0.631303	0.999855	-0.19558	0.815745	0.921022	0.106959	0.89578	0.99987	-0.582325	0.500057	0.99975	-0.317143	0.711092	0.887732	-0.0889923	0.913828	0.9926	0.842618	0.283884	0.999963	3	2	2	2	1	4	3	5	4	1	2	6	2	1	5	28	8	17	21	16	20	12	11	7	-2.571
ENSMMUG00000002269	SCPEP1	serine carboxypeptidase 1 [Source:VGNC Symbol;Acc:VGNC:82232]	protein_coding	0.0754977	0.618548	0.999855	0.0645426	0.669763	0.845031	-0.0459494	0.761272	0.99987	-0.198539	0.198133	0.99975	-0.0927648	0.541878	0.80881	-0.0814804	0.590825	0.958367	-0.149548	0.328425	0.999963	3343	3569	3288	2831	2894	3406	3318	2669	1323	1828	2875	2832	2809	2238	3119	2928	3658	4557	3531	3626	3116	2786	3136	2990	6.70607
ENSMMUG00000002270	ARID1B	AT-rich interaction domain 1B [Source:VGNC Symbol;Acc:VGNC:69859]	protein_coding	0.0648754	0.817292	0.999855	0.385624	0.175666	0.44007	0.0392235	0.888588	0.99987	0.0561415	0.840812	0.99975	0.285493	0.312611	0.6624	0.0162503	0.953648	0.995946	0.172273	0.539144	0.999963	1717	1738	3141	1372	2953	2336	1789	1932	1282	1730	2075	2569	1866	2245	2237	4084	2228	2827	2883	2851	2249	2585	2888	1661	5.7458
ENSMMUG00000002271	PDSS2	decaprenyl diphosphate synthase subunit 2 [Source:VGNC Symbol;Acc:VGNC:75849]	protein_coding	-0.0539546	0.780744	0.999855	-0.175711	0.371849	0.638888	-0.0206959	0.914096	0.99987	0.0965254	0.610652	0.99975	0.0210679	0.9129	0.968346	-0.00541351	0.977303	0.997142	-0.0983785	0.611231	0.999963	390	395	363	444	444	389	360	384	202	316	293	344	452	337	476	336	386	336	341	360	421	374	403	365	3.61427
ENSMMUG00000002272	CLINT1	clathrin interactor 1 [Source:VGNC Symbol;Acc:VGNC:84289]	protein_coding	-0.0212442	0.891641	0.999855	0.115793	0.460876	0.707977	0.013701	0.929992	0.99987	-0.025882	0.868257	0.99975	0.121692	0.438593	0.748883	0.0945126	0.546642	0.952579	0.0649174	0.677921	0.999963	6231	5572	6431	5098	6412	5945	6533	5819	3474	5060	5326	6316	5990	6356	7328	7183	4124	4730	5915	5577	5148	4788	5332	4761	7.60392
ENSMMUG00000002273			protein_coding	0.1568	0.439244	0.999855	-0.435317	0.0458529	0.225812	-0.192285	0.350638	0.99987	-0.214679	0.29685	0.99975	-0.257448	0.220018	0.586217	-0.198359	0.333656	0.916945	0.130394	0.517128	0.999963	1074	1129	528	860	790	862	879	911	242	470	558	480	528	421	671	880	896	1021	637	813	918	643	677	821	5.0701
ENSMMUG00000002277	UBN2	ubinuclein 2 [Source:VGNC Symbol;Acc:VGNC:79343]	protein_coding	0.224089	0.697438	0.999855	1.19735	0.0362343	0.199982	0.215725	0.705555	0.99987	-0.00578995	0.991975	0.99975	1.21176	0.0345192	0.359939	0.58361	0.298313	0.916945	0.276646	0.62726	0.999963	367	305	797	121	258	638	401	135	257	196	620	746	361	681	415	1161	216	728	809	638	466	855	902	406	3.52712
ENSMMUG00000002278	ARID3A	AT-rich interaction domain 3A [Source:VGNC Symbol;Acc:VGNC:69930]	protein_coding	0.123131	0.756566	0.999855	1.08331	0.00756286	0.087947	0.694257	0.0779575	0.957897	0.626575	0.108775	0.99975	0.633993	0.108481	0.471899	0.688175	0.0785301	0.907861	0.27896	0.476537	0.999963	102	103	326	142	211	200	140	87	72	119	298	246	215	214	392	241	262	310	328	445	357	264	351	321	1.70398
ENSMMUG00000002285	GALNT2	polypeptide N-acetylgalactosaminyltransferase 2 [Source:VGNC Symbol;Acc:VGNC:72872]	protein_coding	-0.100286	0.614352	0.999855	0.342085	0.0899481	0.313178	0.00439387	0.98217	0.99987	-0.0854336	0.664667	0.99975	0.0616897	0.75447	0.907664	0.0873475	0.655717	0.96396	-0.0895875	0.650641	0.999963	1247	1219	1779	1069	1380	1568	1334	996	608	760	1505	1486	1350	1135	1685	1615	1850	1901	1919	1758	1489	1421	1783	1425	5.28512
ENSMMUG00000002286	CREBBP	CREB binding protein [Source:VGNC Symbol;Acc:VGNC:71487]	protein_coding	0.0998834	0.817229	0.999855	0.838562	0.0626108	0.261628	0.222447	0.606961	0.99987	0.141075	0.743776	0.99975	0.632505	0.152535	0.519336	0.256088	0.554026	0.953992	0.210952	0.625599	0.999963	1517	2270	6033	1529	4065	3617	2376	2079	3038	2812	4367	6318	3738	5171	4229	7941	3759	4953	6366	5283	3388	5153	6545	3001	5.56739
ENSMMUG00000002292	ZNF674	zinc finger protein 674 [Source:VGNC Symbol;Acc:VGNC:79080]	protein_coding	0.00862185	0.97572	0.999855	0.265847	0.342815	0.613103	0.294653	0.291842	0.99987	0.264907	0.339611	0.99975	0.567746	0.0469034	0.37892	0.314275	0.25814	0.916945	0.0688295	0.806152	0.999963	268	159	240	200	157	276	252	154	74	169	223	253	327	322	261	270	174	232	222	274	313	228	265	208	3.07702
ENSMMUG00000002293	KLHL13	kelch like family member 13 [Source:VGNC Symbol;Acc:VGNC:74105]	protein_coding	-0.244002	0.659157	0.999855	-0.0384509	0.94323	0.977058	0.133151	0.801743	0.99987	0.249448	0.633502	0.99975	0.563071	0.281303	0.634909	0.290913	0.577431	0.956285	0.564418	0.277938	0.999963	66	34	29	45	37	34	49	57	21	27	36	44	31	64	58	35	8	12	18	15	39	29	17	37	1.09387
ENSMMUG00000002296	MSR1	macrophage scavenger receptor 1 [Source:VGNC Symbol;Acc:VGNC:74939]	protein_coding	0.627454	0.26221	0.999855	1.78396	0.00226446	0.0432738	1.49124	0.00905492	0.533071	0.79495	0.152414	0.99975	0.336346	0.553275	0.813001	0.408558	0.46501	0.942743	-0.367134	0.536896	0.999963	99	145	477	473	563	187	256	148	133	652	927	712	447	308	305	116	273	226	520	404	151	180	220	171	1.66192
ENSMMUG00000002300	SFXN5	sideroflexin 5 [Source:VGNC Symbol;Acc:VGNC:77243]	protein_coding	-0.150238	0.648589	0.999855	0.0389889	0.903586	0.957715	-0.0639032	0.843348	0.99987	-0.0349582	0.913167	0.99975	-0.0657325	0.84006	0.942525	-0.0790976	0.805814	0.982824	-0.13852	0.670391	0.999963	154	218	161	149	197	163	162	116	86	57	182	180	164	139	171	123	152	160	127	123	129	117	138	202	2.28714
ENSMMUG00000002301	RAB11FIP5	RAB11 family interacting protein 5 [Source:VGNC Symbol;Acc:VGNC:106203]	protein_coding	-0.206173	0.567891	0.999855	-0.324127	0.372769	0.639569	-0.312181	0.388661	0.99987	-0.0958646	0.784501	0.99975	-0.21217	0.556095	0.814034	-0.538025	0.148153	0.916945	-0.800285	0.0419771	0.999963	238	243	150	139	380	260	141	82	147	111	257	270	243	173	238	227	350	410	283	319	240	260	274	235	2.90736
ENSMMUG00000002302	STAU1	staufen double-stranded RNA binding protein 1 [Source:VGNC Symbol;Acc:VGNC:77909]	protein_coding	-0.00681359	0.96211	0.999855	0.00555257	0.969038	0.988559	0.040039	0.779307	0.99987	0.109758	0.443609	0.99975	0.145642	0.313747	0.663219	0.0369949	0.795267	0.981681	-0.0712012	0.62007	0.999963	2360	2003	2181	2320	2363	2350	2262	1950	962	1572	1762	1677	2052	2072	1996	1877	1590	1775	1688	1964	2181	1584	2024	1653	6.20415
ENSMMUG00000002308	FPR3	formyl peptide receptor 3 [Source:HGNC Symbol;Acc:HGNC:3828]	protein_coding	0.137919	0.845056	0.999855	2.46311	0.00102713	0.0278602	1.41583	0.042716	0.879788	0.87035	0.20473	0.99975	1.52663	0.0300911	0.353007	1.06314	0.122748	0.916945	-0.518297	0.481696	0.999963	1114	509	3686	1276	449	1284	1455	90	153	377	2549	1519	1720	2555	1067	448	305	695	2087	1260	1253	776	897	1157	5.12274
ENSMMUG00000002309			protein_coding	-0.612202	0.0832429	0.999855	-1.381	0.000892	0.0256296	-0.824883	0.0238552	0.767074	-0.979638	0.00902071	0.99975	-1.25121	0.00206097	0.328117	-0.627757	0.0717442	0.907861	-0.549978	0.111476	0.999963	182	153	46	129	92	103	155	142	64	35	58	63	71	25	90	73	144	124	64	72	78	70	75	101	2.52475
ENSMMUG00000002310	ZNF577	zinc finger protein 577 [Source:VGNC Symbol;Acc:VGNC:79733]	protein_coding	0.102095	0.542251	0.999855	0.0105881	0.949454	0.978839	-0.176984	0.299123	0.99987	-0.168765	0.319292	0.99975	-0.0215672	0.897731	0.96281	-0.124669	0.458486	0.940715	-0.172366	0.311602	0.999963	1453	1178	1087	932	1034	1112	1144	1059	432	885	866	879	821	976	906	873	741	906	933	797	933	675	841	708	5.50531
ENSMMUG00000002314	AREG	amphiregulin [Source:VGNC Symbol;Acc:VGNC:70000]	protein_coding	0.325803	0.70663	0.999855	-0.535615	0.564432	0.779937	-0.41641	0.648152	0.99987	-0.459352	0.614037	0.99975	-0.378605	0.680029	0.873705	-0.035365	0.967835	0.996497	-0.185163	0.836489	0.999963	45	50	62	150	171	61	65	282	73	113	20	56	61	40	113	61	54	80	61	13	11	39	40	9	0.564693
ENSMMUG00000002316	PCMTD2	protein-L-isoaspartate (D-aspartate) O-methyltransferase domain containing 2 [Source:VGNC Symbol;Acc:VGNC:84534]	protein_coding	-0.0226862	0.934498	0.999855	-0.0600654	0.827679	0.926646	-0.33832	0.22914	0.99987	-0.153979	0.577939	0.99975	0.16459	0.552053	0.812496	-0.0452961	0.869458	0.990687	0.187693	0.497932	0.999963	6850	4722	4569	2798	4084	5239	4546	3545	1881	2332	2341	3103	2773	2683	2930	5903	1664	2884	3136	2380	3196	3365	3425	2932	7.74051
[truncated: 13,158 more rows]
[truncated: 23 more columns]
