# Supplementary material for: Mayaro virus pathogenesis and immunity in rhesus macaques
Source: PLoS Negl Trop Dis. 2023 Nov 20;17(11):e0011742. doi: 10.1371/journal.pntd.0011742 (PMC10695392; doi:10.1371/journal.pntd.0011742)
Supplement: S2 Data — Raw data is provided for both main and supplemental figures throughout the paper. (XLSX) [file pntd.0011742.s004.xlsx]

## Sheet: MAYV mouse viral detection
	Related to Figure 1, S1
	Sample #	Mouse #	Tissue	Titer	vRNA	Sample #	Mouse #	Tissue	Titer	vRNA	Sample #	Mouse #	Tissue	Titer	vRNA	Sample #	Mouse #	Tissue	Titer	vRNA	Sample #	Mouse #	Tissue	Titer	vRNA	Sample #	Mouse #	Tissue	Titer	vRNA
	***Titer data for blood is from 2dpi
	1	1	Blood	110000	45003	51	6	Blood	13000	120971	101	11	Blood	0	6240.71	151	16	Blood	100	740.465	201	21	Blood	0	424.252	251	26	Blood	0	1622.03
	2	1	Right Ankle	2600000	1.02164e+08	52	6	Right Ankle	100	909330	102	11	Right Ankle	800000	799321	152	16	Right Ankle	1400	180.385	202	21	Right Ankle		1100.9	252	26	Right Ankle		147655
	3	1	Left Ankle	1400000	1.36519e+07	53	6	Left Ankle	1500000	371887	103	11	Left Ankle	500000	232997	153	16	Left Ankle		310.32	203	21	Left Ankle		265.736	253	26	Left Ankle		27901.5
	4	1	Right Calf	300	319294	54	6	Right Calf	2400	22143.4	104	11	Right Calf	800	4380.39	154	16	Right Calf		2187.2	204	21	Right Calf		1358.22	254	26	Right Calf		896.595
	5	1	Left Calf	1300	250324	55	6	Left Calf	25000	67704.5	105	11	Left Calf	200	6849.7	155	16	Left Calf		5151.41	205	21	Left Calf		303.209	255	26	Left Calf		20.559
	6	1	Right Quad	300	190260	56	6	Right Quad	300	9056.9	106	11	Right Quad		2844.27	156	16	Right Quad		473.263	206	21	Right Quad		970.283	256	26	Right Quad		32.2097
	7	1	Left Quad	100	145514	57	6	Left Quad		4421.52	107	11	Left Quad	300	1769.78	157	16	Left Quad		7195.16	207	21	Left Quad		618.061	257	26	Left Quad		48.8817
	8	1	Spleen	600	24911.8	58	6	Spleen		491.952	108	11	Spleen	100	843.673	158	16	Spleen		12.4352	208	21	Spleen		50.2778	258	26	Spleen		66.0267
	9	1	Brain	200	5435.57	59	6	Brain		301.956	109	11	Brain	200	1441.35	159	16	Brain		4.38169	209	21	Brain		40.0174	259	26	Brain		7115.91
	10	1	Heart	200	20632.9	60	6	Heart	700	17845	110	11	Heart	2100	12448	160	16	Heart		167.276	210	21	Heart		430.491	260	26	Heart		125833
	11	2	Blood	30000	43852.5	61	7	Blood	12000	8.76485e+06	111	12	Blood	7000	6767.11	161	17	Blood		3580.5	211	22	Blood	2400	4115.15	261	27	Blood	300	125.553
	12	2	Right Ankle	2200000	6.88114e+07	62	7	Right Ankle	320000	427212	112	12	Right Ankle	18000	909058	162	17	Right Ankle		607.625	212	22	Right Ankle		3445.75	262	27	Right Ankle		214919
	13	2	Left Ankle	220000	1.21887e+07	63	7	Left Ankle	260000	640513	113	12	Left Ankle	340000	227265	163	17	Left Ankle		352.173	213	22	Left Ankle		989.138	263	27	Left Ankle		1960.8
	14	2	Right Calf	200	598469	64	7	Right Calf	500	123930	114	12	Right Calf	1400	8307.15	164	17	Right Calf		4650.8	214	22	Right Calf		1.80967e+07	264	27	Right Calf		75.6118
	15	2	Left Calf	100	192402	65	7	Left Calf		20151.4	115	12	Left Calf		14374.1	165	17	Left Calf		331.72	215	22	Left Calf		1.46931e+07	265	27	Left Calf		441.025
	16	2	Right Quad	300	279592	66	7	Right Quad	300	5057.44	116	12	Right Quad		3987.82	166	17	Right Quad		411.055	216	22	Right Quad		1886.98	266	27	Right Quad		3487.36
	17	2	Left Quad	400	75295.2	67	7	Left Quad	100	1238.61	117	12	Left Quad		4348.06	167	17	Left Quad		144.804	217	22	Left Quad		663.827	267	27	Left Quad		76.9314
	18	2	Spleen	100	15676.7	68	7	Spleen	400	296.186	118	12	Spleen		736.497	168	17	Spleen		494.262	218	22	Spleen		66.4982	268	27	Spleen		177.776
	19	2	Brain		495.33	69	7	Brain		267.85	119	12	Brain		260.257	169	17	Brain		13.5534	219	22	Brain		36.2163	269	27	Brain		12622.3
	20	2	Heart	200	58807.4	70	7	Heart	300	8805.28	120	12	Heart		1088.5	170	17	Heart		449.206	220	22	Heart		254.379	270	27	Heart		120.743
	21	3	Blood	130000	330576	71	8	Blood	9000	21934.3	121	13	Blood	0	5491.27	171	18	Blood	0	1900.8	221	23	Blood	300	4788.15	271	28	Blood		0
	22	3	Right Ankle	300000	426023	72	8	Right Ankle	220000	116086	122	13	Right Ankle	80000	144041	172	18	Right Ankle		153.331	222	23	Right Ankle		249802	272	28	Right Ankle		11857.9
	23	3	Left Ankle	900000	2.03629e+07	73	8	Left Ankle	700000	265093	123	13	Left Ankle	120000	1079.81	173	18	Left Ankle		92.9183	223	23	Left Ankle		274870	273	28	Left Ankle		0
	24	3	Right Calf	1400	2.59825e+06	74	8	Right Calf	400	9958.04	124	13	Right Calf		40011.5	174	18	Right Calf		2341.05	224	23	Right Calf		1282.45	274	28	Right Calf		0
	25	3	Left Calf	16000	3.61353e+06	75	8	Left Calf		7324.25	125	13	Left Calf		715623	175	18	Left Calf		1672.4	225	23	Left Calf		2086.95	275	28	Left Calf		0
	26	3	Right Quad	100	387398	76	8	Right Quad		1370.69	126	13	Right Quad		438.539	176	18	Right Quad		2514.63	226	23	Right Quad		2039.98	276	28	Right Quad		0
	27	3	Left Quad	200	321919	77	8	Left Quad		3695.89	127	13	Left Quad		15385.9	177	18	Left Quad		190.235	227	23	Left Quad		3575.16	277	28	Left Quad		0
	28	3	Spleen		3427.16	78	8	Spleen	400	198.325	128	13	Spleen		62.0493	178	18	Spleen		233.476	228	23	Spleen		140.476	278	28	Spleen		0
	29	3	Brain		523.512	79	8	Brain		1247.88	129	13	Brain		76.4883	179	18	Brain		8.40913	229	23	Brain		46.193	279	28	Brain		0.98399
	30	3	Heart		32861.7	80	8	Heart	900	1520.33	130	13	Heart		1738.89	180	18	Heart		169.036	230	23	Heart		512.923	280	28	Heart		174.628
	31	4	Blood	9000	38571.5	81	9	Blood	100000	74310.8	131	14	Blood	13000	62.2106	181	19	Blood		1697.22	231	24	Blood	4000	2778.7	281	29	Blood	3300	60874.9
	32	4	Right Ankle	1500000	6.12904e+07	82	9	Right Ankle	520000	742477	132	14	Right Ankle		222.672	182	19	Right Ankle	500	298.357	232	24	Right Ankle		283985	282	29	Right Ankle		14572.3
	33	4	Left Ankle	900000	2.11371e+07	83	9	Left Ankle	1900000	337706	133	14	Left Ankle		55.2422	183	19	Left Ankle		2077.68	233	24	Left Ankle		63239.2	283	29	Left Ankle		1500.32
	34	4	Right Calf	400	225486	84	9	Right Calf	12000	42266.8	134	14	Right Calf		1.82438e+06	184	19	Right Calf		474.979	234	24	Right Calf		1215.19	284	29	Right Calf		527.932
	35	4	Left Calf		349689	85	9	Left Calf	2700	24605.7	135	14	Left Calf		262256	185	19	Left Calf		1.40393e+06	235	24	Left Calf		621.526	285	29	Left Calf		32.371
	36	4	Right Quad		102768	86	9	Right Quad	100	5223.6	136	14	Right Quad		2.02894e+07	186	19	Right Quad		410.297	236	24	Right Quad		1319.92	286	29	Right Quad		229.609
	37	4	Left Quad		95754.5	87	9	Left Quad	400	3521.19	137	14	Left Quad		627.84	187	19	Left Quad		237.204	237	24	Left Quad		1368.69	287	29	Left Quad		0
	38	4	Spleen		13220.9	88	9	Spleen		1000.35	138	14	Spleen		3213.6	188	19	Spleen		207.408	238	24	Spleen		1147.88	288	29	Spleen		0
	39	4	Brain		599.502	89	9	Brain		5859.28	139	14	Brain		9.94074	189	19	Brain		15.0989	239	24	Brain		30.0048	289	29	Brain		5.89505
	40	4	Heart		72199	90	9	Heart		14592.2	140	14	Heart		47.5009	190	19	Heart		386.949	240	24	Heart		591.692	290	29	Heart		3634.55
	41	5	Blood	50000	121343	91	10	Blood	100000	0	141	15	Blood	20e	1041.62	191	20	Blood	0	940.326	241	25	Blood	300	1735.89	291	30	Blood	0	0
	42	5	Right Ankle	6020000	5.7525e+07	92	10	Right Ankle		110866	142	15	Right Ankle		2693.93	192	20	Right Ankle		170.364	242	25	Right Ankle		8001.06	292	30	Right Ankle		7176
	43	5	Left Ankle	190000	2.27408e+07	93	10	Left Ankle		252533	143	15	Left Ankle		4900.61	193	20	Left Ankle		222.115	243	25	Left Ankle		7.11584	293	30	Left Ankle		865.656
	44	5	Right Calf	300	352063	94	10	Right Calf		10422.6	144	15	Right Calf		150884	194	20	Right Calf		153.12	244	25	Right Calf		16.9573	294	30	Right Calf		632.076
	45	5	Left Calf	200	438719	95	10	Left Calf	300	2907.57	145	15	Left Calf		2.08155e+06	195	20	Left Calf		197.752	245	25	Left Calf		2.47884	295	30	Left Calf		170.224
	46	5	Right Quad	200	343812	96	10	Right Quad	400	22636.9	146	15	Right Quad		1044.1	196	20	Right Quad		743.739	246	25	Right Quad		1.0976	296	30	Right Quad		153.498
	47	5	Left Quad		417363	97	10	Left Quad		3199.1	147	15	Left Quad		5023.06	197	20	Left Quad		521.171	247	25	Left Quad		1.24866	297	30	Left Quad		1163.5
	48	5	Spleen	100	32845.7	98	10	Spleen		683.485	148	15	Spleen		1632.2	198	20	Spleen		86.6027	248	25	Spleen		5.2986	298	30	Spleen		49.0412
	49	5	Brain		666.28	99	10	Brain		362.016	149	15	Brain		1.46492	199	20	Brain		36.3179	249	25	Brain		0.192585	299	30	Brain		0
	50	5	Heart	2500000	103316	100	10	Heart	200	453.74	150	15	Heart		43	200	20	Heart		131.775	250	25	Heart		0.585904	300	30	Heart		4989.57
	IFNAR mice footpad swelling, body weight & viremia
			0dpi			1dpi			2dpi			3dpi			4dpi			5dpi			6dpi
		Mouse #	Body Weight	Right Footpad Height	Right Footpad Width	Body Weight	Right Footpad Height	Right Footpad Width	Body Weight	Right Footpad Height	Right Footpad Width	Body Weight	Right Footpad Height	Right Footpad Width	Body Weight	Right Footpad Height	Right Footpad Width	Body Weight	Right Footpad Height	Right Footpad Width	Body Weight	Right Footpad Height	Right Footpad Width
	Group 1	1	25.7	1.98	2.88	24.9	2.21	2.89	24	2.39	2.95	21.8	3.2	3.66	dead
	Mayaro-CH	2	27.3	2.06	3.12	27.4	2.15	2.99	27.2	2.24	3.1	25.3	3.85	4.36	dead
	4 male	3	27.7	2.31	3.21	27.6	2.3	3.2	26.3	2.51	3.39	24.2	3.28	3.68	dead
		4	24.8	2.07	3	24.9	2.11	3.19	23.3	2.33	3.41	20.8	3.69	3.71	dead
	Group 2	5	28.6	2.38	3.08	28.1	2.35	3.11	26.9	2.41	3.3	26.1	3.71	4.22	23.7	3.77	4.25	dead
	Mayaro-TRVL	6 (X)
	3 male	7	27.7	2.32	3.41	27.3	2.29	3.4	26.2	2.38	3.56	24.7	2.58	3.73	22.9	3.79	3.77	dead
		8	25.8	2.3	3.27	25.7	2.35	3.33	23.4	2.44	3.48	22.1	2.57	3.31	20.2	3.31	3.59	dead
	Group 3	9	22.5	2.02	2.83	22.8	2.16	2.95	21.1	2.39	3.11	19.8	3.59	3.55	dead
	Marao- BeAr505411	10	24.4	2.24	3.41	24.7	2.21	2.99	22.6	2.35	3.08	21.3	3.22	3.96	dead
	4 male	11	27.2	2.22	2.85	27.4	2.29	3.04	25.7	2.41	3.31	24.6	3.7	3.75	dead
		12	26.5	2.18	3.32	26.1	2.26	3.3	24.1	2.3	3.45	22.9	3.65	4.01	dead
	Group 4	13	27.4	1.99	2.83	26.8	2.16	2.98	23.6	2.29	3.11	21.4	3.55	3.71	dead
	Mayaro Guyane	14	20.6	2.01	2.94	19.9	2.11	3.04	18.5	2.45	3.27	16.9	3.42	4.08	dead
	1 male/3 female	15	19.3	1.91	3.14	19.3	2.1	3.1	18.1	2.28	3.38	16.4	3.33	3.92	dead
		16	18.9	2.1	3.13	19.1	2.19	2.98	17.2	2.31	3.21	15.7	3.17	3.88	dead
	Group 5	17	21.7	2.17	2.87	21.2	2.25	3.05	19.8	2.38	3.21	18.2	3.9	4.02	dead
	Mayaro- Uruma	18	18.8	2.1	3.07	19.3	2.16	3.12	17.6	2.25	3.36	16.6	3.27	3.65	dead
	4 female	19	18.9	2.23	3.27	19	2.21	3.4	17.2	2.31	3.45	15.8	3.17	3.75	dead
		20	20.1	2.32	3.11	20.6	2.19	3.16	18.2	2.38	3.31	17.1	3.13	3.69	dead
	Group 6	21	21.2	2.04	2.96	20.6	2.21	3.04	18.5	2.29	3.26	dead
	Una Virus- MAC 150	22	21.1	1.96	3.03	20.2	2.16	3.12	18	2.33	3.21	dead
	4 female	23	20.6	1.94	3.18	19.1	2.08	3.06	16.8	2.2	3.31	dead
		24	18.9	1.99	3.35	17.8	2.19	3	15.9	2.28	3.2	dead
		Mouse #	Serum 1 dpi
	Group 1	1	400
	Mayaro-CH	2	700
	4 male	3	300
		4	1000
	Group 2	5	100
	Mayaro-TRVL	6 (X)
	3 male	7	1500
		8	400
	Group 3	9	23000
	Marao- BeAr505411	10	29000
	4 male	11	24000
		12	21000
	Group 4	13	21000
	Mayaro Guyane	14	110000
	1 male/3 female	15	70000
		16	170000
	Group 5	17	16000
	Mayaro- Uruma	18	20000
	4 female	19	7000
		20	20000
	Group 6	21	12000000
	Una Virus- MAC 150	22	800000
	4 female	23	500000000
		24	9000000

## Sheet: NHP vRNA, temp, weight
	Related to Figure 2
	MAYV NHP vRNA plasma
	Monkey	dpi	Copies /ml	Copies /ml
	NHP1	0	0	0
	NHP1	1	972534	181562
	NHP1	2	8.37398e+06	9.97718e+06
	NHP1	3	931680	5.00898e+06
	NHP1	4	7267.7	33792.2
	NHP1	5	1075.81	0
	NHP1	7	0	0
	NHP1	10	0	0
	NHP2	0	0	0
	NHP2	1	35529.6	104592
	NHP2	2	2.1342e+07	1.40134e+07
	NHP2	3	784377	4.57476e+06
	NHP2	4	100743	117860
	NHP2	5	0	260.623
	NHP2	7	0	0
	NHP2	10	0	0
	NHP3	0	0	0
	NHP3	1	204584	325395
	NHP3	2	2.29315e+07	2.7693e+06
	NHP3	3	7.66264e+06	278612
	NHP3	4	37234.4	1000.44
	NHP3	5	4486.93	0
	NHP3	7	0	0
	NHP3	10	0	0
	MAYV NHP body weight (kg)					MAYV NHP temps
	Dpi	NHP1	NHP2	NHP3		ID	Date	Temperature		ID	Date	Temperature		ID	Date	Temperature
	-28	5.85	8.5	8.25		NHP1	2022-03-28	101.6		NHP2	2022-03-28	100.4		NHP3	2022-03-29	100.6
	0	5.7	8.6	7.68		NHP1	2022-03-29	100.5		NHP2	2022-03-29	104.2		NHP3	2022-03-30	101.5
	1		8.4	7.65		NHP1	2022-03-30	101.4		NHP2	2022-03-30	100.5		NHP3	2022-03-31	100.8
	2		8.4	7.6		NHP1	2022-04-01	100.1		NHP2	2022-03-31	100.1		NHP3	2022-04-01	101.2
	3	5.9	8.4	7.71		NHP1	2022-04-04	100.5		NHP2	2022-04-01	100.8		NHP3	2022-04-02	100.8
	4	5.6	8.47	7.59						NHP2	2022-04-02	100.2		NHP3	2022-04-03	100.9
	5	5.57	8.35	7.66						NHP2	2022-04-04	100.1		NHP3	2022-04-05	100.8
	7	5.8	8.32	7.6						NHP2	2022-04-07	100.4		NHP3	2022-04-08	101.2
	10	5.86	8.52	7.62

## Sheet: vRNA NHP tissues
	Related to Figure 4
						MAYV NHP Tissue Samples
							NHP2			NHP3			NHP1
								Corrected to 1 ug			Corrected to 1 ug			Corrected to 1 ug
		Ankle						588904			5354384			12949		Done 2X
		Aorta						0			74700			978296
		Axillary LN						877415			873555			296424
		Basal Ganglia						0			0			7009
		Bicep						1189			0			5583
		Bladder						8764			0			23529
		Bone Marrow						0			0			0
		Brach. Plexus						36329			8048			0
		Brach. Radius						0			172077			0
		Brain temporal						0			6702			0
		Cecum						1208			0			9522
		Cerebellum						3191			62022			0
		Cervical Ln						6642			140531			0
		Cervical Spinal Cord						2728			0			10229
		Colon						2721			0			0
		Dorsal Root Ganglia						10080	*new		0			0
		duodenum						0			0			0
		Elbow						21749			4509792			34800
		Epididymus						2004			36233			0
		Eye						0			8563			3721
		Femoral Nerve						3676			82142			57452
		Finger						583248			1139418			1534264
		Frontal Lobe						0			10287			4436
		Hamstring						1752			154858			48172
		Heart Left Atrium						0			0			27880
		Heart Left Ventrical						0			0			7532
		Heart Right Atrium						0			0			5748
		Heart Right Ventrical						0			561708			6274
		Ileum						1866			0			0
		Inguinal LN						564156			326482			720182
		Jejunum						3231			0			9230
		Kidney						18504			0			0
		Knee						0			2484			364302
		Liver						0			14297			15149
		Lumbar Sp. Chord						0			5472			0
		Lung						5350			0			38342
		Mesenteric LN						3084			13946			56320
		Occipital Lobe						1622			5311			0
		Pancreas						0			0			0
		Parietal Lobe						0			0			8152
		Parotid Gland						1190			8009			0
		Prostate						2062			45029			0
		Quadriceps						5035			555266			9546
		Retropharyngeal LN						0			24650			30396
		Sciatic nerve						8352			10001			702703
		Seminal vesicle						2484			0			0
		Skin Upper Torso						0			10917			18904
		Soleus						1364			13408			6728
		Spleen						410847			777366			7723
		Submandibular gland						2354			0			0
		Submandibular LN						9612			27324			41441
		Testes						4970			7684			54028
		Thoasic Sp. Chord						0			0	Done 2X		0
		Thymus						22300			0			0
		Toe						1396668			0			769555
		Tricep						3075			0			29500
		Trigem						4991			459370			0
		Urethra						2733			37338			17529
		Wrist						25471			2328050			79994

## Sheet: NHP CBCs
	Related to figure S2
			WBC						RBCs
			dpi	NHP1	NHP2	NHP3			dpi
			-28	85.9	59.1	92.4			-28	5.42	5.36	5.12
			0	58.2	43.6	95			0	5.13	5.18	5.13
			1	95	39.2	77.5			1	5.1	5.18	5.02
			2	48	36.5	47.6			2	4.63	4.9	4.58
			3	39.3	51.5	69.9			3	4.94	5.12	4.47
			4	58	44	77.7			4	4.81	5.01	4.33
			5	45.6	52.4	75			5	4.84	5.01	4.23
			7	55	55.9	93.6			7	4.63	4.72	4.46
			10	77.5	81.6	80.5			10	4.62	4.8	4.38
			Lymphocytes						HCT
			dpi						dpi
			-28	5.49	2.6	5.21			-28	39.27	39.17	36.57
			0	2.21	1.96	2.33			0	37.53	38.37	35
			1		1.75	3.06			1	37.5	36.93	34.19
			2		1.56	1.93			2	32.8	35.17	31.51
			3	1.46	2.2	3.22			3	36.15	36.8	30.49
			4	2.02	1.8	3.26			4	33.48	36.41	30.26
			5	2.06	2.24				5	34.01	36.43	29.5
			7	2.52	2.32	5.1			7	33.54	33.75	31.12
			10	3.67	2.78	3.43			10	32.18	34.13	30.84
			Neutrophils						HGB
			dpi						dpi
			-28	30.9	49	39.2			-28	13.26	12.94	12.18
			0	57.5	46.4	68.4			0	12.44	12.69	12.01
			1		48.6	52.2			1	12.8	12.56	11.75
			2		47.8	49.7			2	11.4	11.93	10.62
			3	55	42.7	46.5			3	12.04	12.46	10.38
			4	59.8	50.3	51			4	11.69	12.2	9.79
			5	47.9	43.5				5	11.64	12.11	9.8
			7	45.9	47.6	38.9			7	11.1	11.43	10.15
			10	46.4	59.8	52.3			10	11.24	11.69	10.02
			Monocytes						MCV
			dpi						dpi
			-28	3.8	5.7	2.6			-28	72.48	73.01	71.5
			0	3.8	6.3	5.7			0	73.19	74.12	68.19
			1		5	6.5			1	74	71.26	68.04
			2		8.8	7.1			2	71	71.82	68.85
			3	6.3	8.7	6			3	73.17	71.82	68.18
			4	4.4	7.4	5.6			4	69.59	72.69	69.9
			5	5.7	10.9				5	70.24	72.77	70
			7	6.3	8.7	4.6			7	72.46	71.51	69.82
			10	4.6	4.5	3.2			10	69.64	71.11	70.49
			Eosinophils						MCH
			dpi						dpi
			-28	0.7	1	1.3			-28	24.48	24.12	23.82
			0	0.6	1.9	0.9			0	24.26	24.51	23.4
			1		1.4	1.3			1	25.1	24.25	23.39
			2		0.5	1.7			2	24.7	24.37	23.22
			3	1.1	3	0.7			3	24.38	24.32	23.21
			4	0.6	0.9	0.8			4	24.29	24.35	22.62
			5	0.9	1.4				5	24.03	24.19	23.1
			7	1.3	1.3	1.2			7	24	24.22	22.77
			10	1.1	1.1	1.3			10	24.34	24.35	22.91
			Basophils						PLT
			dpi						dpi
			-28	0.6	0.4	0.5			-28	394	321	230
			0	0.2	0.4	0.5			0	405	319	237
			1		0.3	0.6			1	425	322	248
			2		0.3	0.9			2	349	329	237
			3	0.4	2.9	0.8			3	383	304	260
			4	0.3	0.4	0.6			4	360	324	298
			5	0.4	1.5				5	413	363	326
			7	0.7	0.9	0.8			7	424	376	327
			10	0.6	0.6	0.6			10	317	383	280
									MPV
									dpi
									-28	9.22	8.83	9.73
									0	8.58	8.7	9.22
									1	8.7	8.96	8.7
									2	8.2	8.58	8.83
									3	8.06	9.98	8.7
									4	8.32	8.96	8.45
									5	8.06	8.83	8.6
									7	8.32	8.32	8.7
									10	8.19	8.45	8.83

## Sheet: NHP serum chemistries
Related to figure S3
	NHP2
dpi	TP	ALB	ALKP	ALT	AST	GGT	TBIL	GLU	BUN	CREA	K	NA	CL	Ca	MG	PHOS	Fe	CHOL				TRIG	Amyl
10	6.5	3.6	78	16	35	45	0.08	63	13.1	1	4	141	104		1.6	1.7		96				42
7	6.5	3.9	80	21	27	43	0.26	68	13.7	1.1	3.8	142	105		1.4	3.5		108				10
5	6.6	4.4	77	30			0.3	84	12	1	4.6	147		9.6		4.8							221
4	6.6	4	100	30	45	44	0.29	81	12.5	1.1	4.3	140	104		1.4	4.8		112				11
3	7	4	104	29	74	42	0.28	68	14	0.8	3.9	140	104		1.7	5.4		109				11
2	6.8	4.1	97	28	65	44	0.13	80	11.4	0.9	4	141	105		1.8	5.3		104				17
1	6.8	4.4	99	32	47	46	0.22	73	13.7	0.9	4.1	143	108		1.8	4.3		110				11
0	6.9	4.3	83	19	31	41	0.23	67	11.9	0.9	4	143	107		1.7	4.9		119				23
-28	7.2	4.4	78	29	41	50	0.19	75	15.4	0.9	3.6	144	107		1.7	4.1		107				19
	NHP 1
dpi	TP	ALB	ALKP	ALT	AST	GGT	TBIL	GLU	BUN	CREA	K	NA	CL	Ca	MG	PHOS	Fe	CHOL				TRIG	Amyl
10	6.3	4.1	304	47	31	82	0.15	57	11.5	0.4	3.4	142	106		1.6	6.2		120				23
7	6.4	4.1	287	70	32	87	0.17	64	13.1	0.5	3.4	142	105		1.5	5		117				15
5	6.4	4.2	347	75	71	92	0.13	49	14.1	0.5	3.7	143	105		1.7	7		118				16
4	6.7	4.4	390	72	58	88	0.26	65	14.8	0.6	3.8	144	108		1.8	7.6		137				12
3	6.8	4.8	302	57			0.4	63	11	0.7	4.2	148		10.1		6.4						14
1	6.9	4.5	382	58	41	86	0.2	63	11.9	0.5	3.7	145	108		1.7	6.8		128					426
0	7	4.6	373	50	50	92	0.13	70	14.5	0.5	3.4	146	107		1.6	5		120				30
-28	7	4.6	373	50	50	92	0.13	70	14.5	0.5	3.4	146	107		1.6	5		120				42
																						41
	NHP 3
dpi	TP	ALB	ALKP	ALT	AST	GGT	TBIL	GLU	BUN	CREA	K	NA	CL	Ca	MG	PHOS	Fe	CHOL				TRIG	Amyl
10	6.2	3.3	101	29	35	75	0.12	68	11.9	0.8	3.5	141	105		1.6	2.8		112				36
7	6.4	3.6	112	36	45	70	0.24	64	11.1	0.8	3.8	142	107		1.6	3.6		118				29
5	6.2	3.7	104	39			0.3	74	9	0.9	4.3	144		9.4		3.8							258
4	6.2	3.8	111	34			0.3	69	9	0.6	4.3	146		9.2		4.7							250
3	6.7	3.6	141	34	37	72	0.24	67	10.5	1	4.6	143	108		1.4	4.7		131				22
2	6.6	3.7	122	33	52	74	0.2	57	12.4	0.9	3.9	142	106		1.7	3.9		122				28
1	6.7	3.7	129	28	62	80	0.19	50	11.3	0.9	4.2	142	108		1.6	4		123				17
0	6.5	3.9	124	22	36	76	0.24	65	12.5	1	3.4	143	106		1.5	4		117				23
-28	6.9	4	92	40	49	64	0.18	60	12.6	0.7	3.4	142	106		1.8	5.9		129				30
																						66

## Sheet: cytokines
	Related to figures 6, S5
	Results per target (REPLICATES)		BLC (CXCL13)	Eotaxin (CCL11)	G-CSF (CSF-3)	IFN alpha	IFN gamma	IL-1RA	IL-4	IL-7	IL-8 (CXCL8)	IL-12p70	IL-15	IL-18	MCP-1 (CCL2)	NGF beta	PDGF-BB	SCF	SDF-1 alpha	VEGF-D
	Sample ID	Well	Final Conc (pg/ml)	Final Conc (pg/ml)	Final Conc (pg/ml)	Final Conc (pg/ml)	Final Conc (pg/ml)	Final Conc (pg/ml)	Final Conc (pg/ml)	Final Conc (pg/ml)	Final Conc (pg/ml)	Final Conc (pg/ml)	Final Conc (pg/ml)	Final Conc (pg/ml)	Final Conc (pg/ml)	Final Conc (pg/ml)	Final Conc (pg/ml)	Final Conc (pg/ml)	Final Conc (pg/ml)	Final Conc (pg/ml)
	LOD		6.21	1.3	7.7	0.2	0.21	1.81	1.62	0.6	2.1	0.18	0.27	0.59	3.28	13.63	12.65	0.16	9.4	0.87
	OOR		3.11	0.65	3.85	0.1	0.11	0.905	0.81	0.3	1.05	0.09	0.14	0.3	1.64	6.82	6.33	0.08	4.7	0.44
	NHP1 d0	1-E5	90.4	1.3	3.85	0.1	0.11	6.43	58.35	2.58	34.39	0.09	0.14	0.3	152.59	55.94	314.46	0.44	31.62	62.81
	NHP1 d1	1-F5	48.83	4.06	13.2	0.1	0.21	12.72	45.05	3.91	1.05	0.09	0.14	0.3	147.59	75.46	532.75	0.52	4.7	63.51
	NHP1 d2	NHP1 d0	90.4	30.21	121.34	6.39	0.44	845.23	51.69	7.89	1.05	0.09	0.14	0.3	753.77	112.34	720.32	0.59	31.62	54.96
	NHP1 d3	1-H5	122.11	12.28	13.2	0.73	0.34	152.19	38.44	9.2	1.05	0.09	0.14	0.3	417.9	112.34	314.46	1.07	115.33	62.12
	NHP1 d4	1-A6	82.27	4.06	3.85	0.1	0.105	51.58	31.88	2.58	1.05	0.09	0.14	0.3	311.5	35.45	314.46	0.83	14.69	51.98
	NHP1 d5	1-B6	78.17	0.65	10.53	0.1	0.28	20.37	31.88	9.2	14.81	0.09	0.14	0.3	253.04	112.34	12.65	1.07	81.76	51.98
	NHP1 d7	1-C6	106.41	0.65	7.7	0.1	0.11	9.28	35.15	3.91	1.05	0.09	0.14	0.3	210.04	35.45	12.65	0.75	4.7	48.93
	NHP1 d10	1-D6	65.74	4.06	18.28	0.1	0.11	0.905	12.75	0.3	1.05	0.09	0.14	0.3	14.58	6.82	12.65	0.08	4.7	0.44
	NHP2 d0	1-E6	14.34	18.41	3.85	0.1	0.11	5.4	0.81	0.3	1.05	0.09	3.3	0.3	238.74	6.82	12.65	2.23	37.55	9.86
	NHP2 d1	1-F6	6.21	15.93	3.85	0.1	0.11	0.905	0.81	0.3	15.49	0.09	3.78	0.3	256.32	6.82	314.46	2.4	9.4	9.86
	NHP2 d2	1-G6	6.21	21.28	3.85	1.03	0.11	57.5	0.81	1.25	11.98	0.09	2.81	0.3	467.65	6.82	12.65	2.06	9.4	9.86
	NHP2 d3	1-H6	31.59	31.07	3.85	0.1	0.11	1.81	0.81	5.24	16.51	0.09	0.14	0.3	361.49	6.82	314.46	2.06	56	13.27
	NHP2 d4	1-A7	22.92	31.07	3.85	0.1	0.11	0.905	0.81	0.3	1.05	0.09	0.98	0.3	372.58	6.82	314.46	1.81	9.4	17.64
	NHP2 d5	1-B7	14.34	24.05	3.85	0.1	0.11	0.905	0.81	1.25	1.05	0.09	1.87	0.3	298.5	6.82	6.33	1.72	4.7	13.27
	NHP2 d7	1-C7	31.59	51.48	3.85	0.1	0.11	0.905	6.82	4.58	48.4	0.18	1.87	0.3	407.41	13.63	12.65	1.07	4.7	16.57
	NHP2 d10	1-D7	6.21	31.49	3.85	0.1	0.11	0.905	0.81	1.25	1.05	0.09	0.14	0.3	240.8	6.82	532.75	0.67	4.7	2.88
	NHP3 d0	1-E7	40.25	53.31	3.85	0.1	3.1	151.37	6.82	0.6	29.53	0.09	0.14	0.3	389.35	6.82	6.33	0.3	4.7	16.57
	NHP3 d1	1-F7	40.25	38.46	27.85	0.1	0.41	123.93	18.98	7.89	16.51	0.18	0.14	0.3	274.6	6.82	12.65	0.44	4.7	12.15
	NHP3 d2	1-G7	22.92	58	77.07	1.09	0.48	655.33	0.81	2.58	9.74	0.09	0.14	0.3	399.45	6.82	12.65	0.75	4.7	16.57
	NHP3 d3	1-H7	48.83	97.17	37.06	0.28	0.67	339.91	0.81	2.58	1.05	0.09	0.14	0.3	443.6	6.82	314.46	0.91	20.16	15.48
	NHP3 d4	1-A8	31.59	86.69	66.05	0.1	0.11	109.15	31.88	20.83	1.05	0.09	0.14	0.59	285.7	6.82	6.33	1.72	20.16	22.8
	NHP3 d5	1-B8	102.44	68.47	27.85	0.1	0.11	41.43	31.88	11.82	1.05	0.09	0.14	1.3	228.81	6.82	12.65	1.07	9.4	22.8
	NHP3 d7	1-C8	82.27	31.07	7.7	0.1	0.11	21.09	31.88	8.55	22.69	0.09	0.14	0.3	174.93	6.82	314.46	0.91	56	18.69
	NHP3 d10	1-D8	14.34	0.65	3.85	0.1	0.11	0.905	0.81	0.3	1.05	0.09	0.14	0.3	18.03	6.82	12.65	0.08	4.7	0.44
	Undetectable all timepoints: BDNF, CD40L, FGF-2, GM-CSF, I-TAC, IL-1B, IL-2, IL-5, IL-6, IL-10, IL-12, IL-13, IL-17A, IL-23, IP-10, MIG, MIP-1a, MIP-1b, TNFa, VEGF-A
			IL-18 - not really detectable
	Results per target (REPLICATES)		BDNF	BLC (CXCL13)	CD40L	Eotaxin (CCL11)	FGF-2	G-CSF (CSF-3)	GM-CSF	I-TAC (CXCL11)	IFN alpha	IFN gamma	IL-1 beta	IL-1RA	IL-2	IL-4	IL-5	IL-6	IL-7	IL-8 (CXCL8)	IL-10	IL-12p70	IL-13	IL-15	IL-17A (CTLA-8)	IL-18	IL-23	IP-10 (CXCL10)	MCP-1 (CCL2)	MIG (CXCL9)	MIP-1 alpha (CCL3)	MIP-1 beta (CCL4)	NGF beta	PDGF-BB	SCF	SDF-1 alpha	TNF alpha	VEGF-A	VEGF-D
	Sample ID	Well	Final Conc (pg/ml)	Final Conc (pg/ml)	Final Conc (pg/ml)	Final Conc (pg/ml)	Final Conc (pg/ml)	Final Conc (pg/ml)	Final Conc (pg/ml)	Final Conc (pg/ml)	Final Conc (pg/ml)	Final Conc (pg/ml)	Final Conc (pg/ml)	Final Conc (pg/ml)	Final Conc (pg/ml)	Final Conc (pg/ml)	Final Conc (pg/ml)	Final Conc (pg/ml)	Final Conc (pg/ml)	Final Conc (pg/ml)	Final Conc (pg/ml)	Final Conc (pg/ml)	Final Conc (pg/ml)	Final Conc (pg/ml)	Final Conc (pg/ml)	Final Conc (pg/ml)	Final Conc (pg/ml)	Final Conc (pg/ml)	Final Conc (pg/ml)	Final Conc (pg/ml)	Final Conc (pg/ml)	Final Conc (pg/ml)	Final Conc (pg/ml)	Final Conc (pg/ml)	Final Conc (pg/ml)	Final Conc (pg/ml)	Final Conc (pg/ml)	Final Conc (pg/ml)	Final Conc (pg/ml)
	Standard1	1-A1	4874.85	28428.9	8306.31	4849.18	--	28303.7	--	11539.8	--	5592.2	11459.6	--	--	17113	--	--	3847.75	10592.5	5968.96	--	6186.75	8227.67	29662.5	--	39056.4	7719.57	--	20823.5	--	25349.5	39164.5	20108.6	4167.68	37393.8	--	22823.4	6104.39
	Standard1	1-A2	4867.29	28418.5	8488.98	4900.57	--	31006.5	--	12157.3	--	6369.91	10515.2	--	--	18018.2	--	--	4073.29	10619.2	6137.66	--	9807.58	10003.9	31416.5	--	40274.2	7638.9	--	22165.5	--	20737.9	41624.3	19870.7	4948.4	39281.6	--	21693.8	6830.09
	Standard2	1-B1	1719.19	6357.98	1929.25	1248.77	4806.86	9144.49	--	2944.45	--	1626.44	2836.91	22845.7	2081.96	4210.68	5859.97	--	1045.71	3326.57	1581.05	5429.54	3298.24	2918.3	6867.45	--	10454.5	1852.84	3818.79	6783.13	3019.11	8329.15	5325.84	5045.19	1157.76	9366.39	4486.77	5032.25	1798.7
	Standard2	1-B2	1559.37	6516.99	1920.89	1339.82	3835.73	8978.43	--	2893.62	--	1488.37	2792.02	20451.9	1475.79	4139	2458.84	--	895.05	2764.23	1564.31	4780.61	2420.9	2874.63	5609.16	--	9302.3	1832.76	3251.61	6628.86	1772.02	6188.41	5364.28	4970.33	1072.64	9900.37	4373.17	6055.42	1679.56
	Standard3	1-C1	349.12	1813.81	413.9	287.25	594.84	2020.56	3149.01	652.64	234.42	385.52	654.96	4651.18	393.05	943.94	963.64	1649.17	240.58	512.06	340.78	1266.07	561.09	634.02	1749	1454.97	2478.33	479.75	887.89	1302.68	559.56	1594.46	1689.88	1700.34	271.92	2261.37	1296.21	1193.88	391.9
	Standard3	1-C2	337.87	1927.53	473.46	305.01	677.77	2279.92	3649.23	861.44	233.64	390.75	734.18	5232.02	450.98	1070.71	1085.33	2332.77	219.29	501.7	374.3	1372.44	581.33	683.84	1591.71	1560.77	2833.76	455.03	876.15	1306.58	797.54	1651.48	1819.82	888.73	301.43	2354.65	1384.87	1342.13	404.32
	Standard4	1-D1	73.01	402.72	129.04	75.55	152.4	439.58	834.81	176.91	56.05	91.64	171.63	1309.62	98.4	248.31	227.24	479.83	66.73	108.97	90.73	274.45	137.48	171.22	332.15	381.55	619.48	111.28	204.55	331.9	153.1	422.49	526.75	314.46	67.69	657.7	259.45	335.5	103.64
	Standard4	1-D2	70.93	491.11	163.18	79.53	164.38	492.3	856.77	185.89	61.8	96.77	173.19	1370.25	118.49	292.66	251.9	492.17	61.97	135.17	119.1	367.28	161.53	163.48	387.16	371.7	702.78	135.13	231.18	378.53	154.39	371.88	708.96	314.46	69.25	589.09	308.2	322	112.21
	Standard5	1-E1	22.98	98.45	60.36	21.28	66.3	121.34	206.84	44.43	13.92	23.33	45.11	308.56	23.79	65.01	64.31	117.11	15.06	34.69	20.04	82.07	35.64	42.14	120.68	90.3	176.76	25.23	49.74	92.07	40.52	102.83	112.34	--	17.08	193.02	70.88	87.68	25.75
	Standard5	1-E2	23.49	82.27	32.94	19.38	52	116.89	215.5	49.17	15.15	25.5	41.9	293.56	28.26	65.01	53.72	126.04	16.35	40.68	24.57	78.34	39.07	42.62	126.6	98.16	146.19	32.69	54.6	89.44	37.43	101.56	147.14	--	18.96	108.51	69.69	101.34	25.75
	Standard6	1-F1	10.28	27.26	0.99	6.59	--	32.49	51.43	12.46	3.59	6.01	11	85.88	6.34	18.98	15.93	31.79	2.58	9.35	4.52	20.29	9.75	11.07	27.92	25.05	32.95	5.48	12.21	21.35	9.98	25.42	13.63	12.65	4.8	43.6	20.68	17.77	5.17
	Standard6	1-F2	2.93	40.25	38.29	2.73	11.85	37.06	54.36	10.47	3.8	5.98	10.69	84.46	7.25	25.38	16.27	29.01	5.24	18.83	8.03	20.33	8.74	9.35	37.77	22.12	35.77	10.07	18.03	25.32	9.46	25.02	--	--	3.94	31.62	18.38	20.98	7.53
	Standard7	1-G1	--	6.21	--	1.3	11.85	--	16.51	2.33	0.94	1.43	2.71	18.18	1.8	6.82	3.67	7.78	--	2.1	2.76	5.44	1.78	5.7	5.8	6.18	3.76	--	3.28	5.51	2.49	6.75	13.63	12.65	0.99	9.4	2.62	2.97	2.88
	Standard7	1-G2	1.31	6.21	--	--	5.31	7.7	10.52	3.55	0.89	1.56	2.71	21.09	1.51	1.62	3.67	7.41	--	--	0.72	4.62	3.02	0.98	5.8	5.59	31.07	--	3.28	--	2.37	5.92	--	12.65	1.23	--	7.78	9.19	0.87
	Background0	1-H1	0	0	0	0	0	0	0	0	0	0	0	0	0	0	0	0	0	0	0	0	0	0	0	0	0	0	0	0	0	0	0	0	0	0	0	0	0
	Background0	1-H2	0	0	0	0	0	0	0	0	0	0	0	0	0	0	0	0	0	0	0	0	0	0	0	0	0	0	0	0	0	0	0	0	0	0	0	0	0
	OOR<		0.655	3.105	0.495	0.65	2.655	3.85	2.345	0.295	0.1	0.105	0.065	0.905	0.22	0.81	0.565	0.21	0.3	1.05	0.36	0.09	0.285	0.135	2.9	0.295	1.88	2.74	1.64	1.44	0.015	0.26	6.815	6.325	0.08	4.7	0.42	1.485	0.435
	LOD		1.31	6.21	0.99	1.3	5.31	7.7	4.69	0.59	0.2	0.21	0.13	1.81	0.44	1.62	1.13	0.42	0.6	2.1	0.72	0.18	0.57	0.27	5.8	0.59	3.76	5.48	3.28	2.88	0.03	0.52	13.63	12.65	0.16	9.4	0.84	2.97	0.87

## Sheet: Flow cytometry mono mac
	Related to Figure 7
		NHP 1			NK frequency	NK CD169+ frequency	Total DC frequency	DC frequency CD169+ Frequency	classical monocyte frequency	classical monocyte CD169+ frequency	intermediate monocyte frequency	intermediate monocyte CD169+ frequency	non-classical monocyte frequency	non- classical monocyte CD169+ frequency	myeloid DC frequency	myeloid DC frequency CD169+ frequency	plasmacytoid DC frequency	plasmacytoid DC frequency CD169+ frequency
			dpi	Cell count	CD3-/CD20-/CD8+/CD16+/CD56+	CD3-/CD20-/CD8+/CD16+/CD56+/CD169+	CD3-/CD20-/CD8-/HLA-DR+/CD16-/CD14-	CD3-/CD20-/CD8-/HLA-DR+/CD16-/CD14-/CD169+	CD3-/CD20-/CD8-/HLA-DR+/CD16-/CD14+	CD3-/CD20-/CD8-/HLA-DR+/CD16-/CD14+/CD169+	CD3-/CD20-/CD8-/HLA-DR+/CD16+/CD14+	CD3-/CD20-/CD8-/HLA-DR+/CD16+/CD14+/CD169+	CD3-/CD20-/CD8-/HLA-DR+/CD16+/CD14-	CD3-/CD20-/CD8-/HLA-DR+/CD16+/CD14-/CD169+	CD3-/CD20-/CD8-/HLA-DR+/CD16-/CD14-/CD11c+/CD123-	CD3-/CD20-/CD8-/HLA-DR+/CD16-/CD14-/CD11c+/CD123-/CD169+	CD3-/CD20-/CD8-/HLA-DR+/CD16-/CD14-/CD11c-/CD123+	CD3-/CD20-/CD8-/HLA-DR+/CD16-/CD14-/CD11c-/CD123+/CD169+
			-28	1540000	0.132	0.0242	21.4	7.02	0.433	0.0702	10.1	8.95	0.252	0.01	68.8	28.9	0.0897	50.1
			0	320000	0.151	0.0526	9.13	19.2	0.551	0.19	20.6	10.8	0.151	0.0029	17	26.3	0.096	24.2
			1	360000	0.19	0.0253	6.39	46.5	0.709	0.119	10.9	34.2	0.119	0.0193	46.8	49.8	0.2	79.4
			2	210000	0.276	0.168	3.87	40.3	0.376	0.893	47.3	62.8	0.112	0.546	20.7	60.4	0.265	53
			3	300000	0.203	0.0329	11.1	32	0.367	0.829	34.7	84.4	0.174	0.493	29.8	59.3	0.0571	39.4
			4	260000	0.24	0.0826	13.2	61.4	0.585	0.958	15.4	74.1	0.13	0.66	54.4	80.4	0.0578	59.4
			5	360000	0.348	0.0054	13.7	33.7	0.493	0.876	13	65.4	0.24	0.282	32.4	71	0.184	15.9
			7	570000	0.17	0.094	12.9	40.1	0.693	0.483	10.1	83.1	0.0771	0.264	39.9	60.6	0.0724	26.4
			10	1140000	0.09	0.017	37		0.495
			pre Mes LN	330000	0.0074	0.421	87.6	1.1	0.0888	0.127	1.75	45.2	0.0164	0	2.65	2.44	0.0426	10.6
			post Mes LN	500000	0.08	0.523	58.8	2.47	0.27	0.194	9.44	54.8	0.0392	0.0497	14.2	2.85	0.0843	9.61
			pre Ax LN	660000	0.0231	0.45	73.9	12.8	0.178	0.64	6.34	59.1	0.0209	0.252	6.21	22.5	0.0682	25
			post Ax LN	280000	0.142	0.31	32.8	5.56	0.499	0.404	13.5	18.3	0.039	0.167	11.1	7.14	0.0754	15.8
			pre spleen	1000000	0.057	0.624	51.3	16.5	0.208	0.276	13	57.1	0.148	0.302	19.3	24.6	0.106	30
			post spleen	1000000	0.0739	0.722	61	7.03	0.268	0.169	9.5	58	0.0272	0.18	15.2	31.9	0.0414	9.8
					NK frequency	NK CD169+ frequency	Total DC frequency	DC frequency CD169+ Frequency	classical monocyte frequency	classical monocyte CD169+ frequency	intermediate monocyte frequency	intermediate monocyte CD169+ frequency	non-classical monocyte frequency	non- classical monocyte CD169+ frequency	myeloid DC frequency	myeloid DC frequency CD169+ frequency	plasmacytoid DC frequency	plasmacytoid DC frequency CD169+ frequency
		NHP2	dpi		CD3-/CD20-/CD8+/CD16+/CD56+	CD3-/CD20-/CD8+/CD16+/CD56+/CD169+	CD3-/CD20-/CD8-/HLA-DR+/CD16-/CD14-	CD3-/CD20-/CD8-/HLA-DR+/CD16-/CD14-/CD169+	CD3-/CD20-/CD8-/HLA-DR+/CD16-/CD14+	CD3-/CD20-/CD8-/HLA-DR+/CD16-/CD14+/CD169+	CD3-/CD20-/CD8-/HLA-DR+/CD16+/CD14+	CD3-/CD20-/CD8-/HLA-DR+/CD16+/CD14+/CD169+	CD3-/CD20-/CD8-/HLA-DR+/CD16+/CD14-	CD3-/CD20-/CD8-/HLA-DR+/CD16+/CD14-/CD169+	CD3-/CD20-/CD8-/HLA-DR+/CD16-/CD14-/CD11c+/CD123-	CD3-/CD20-/CD8-/HLA-DR+/CD16-/CD14-/CD11c+/CD123-/CD169+	CD3-/CD20-/CD8-/HLA-DR+/CD16-/CD14-/CD11c-/CD123+	CD3-/CD20-/CD8-/HLA-DR+/CD16-/CD14-/CD11c-/CD123+/CD169+
			-28		0.0346	0.0708	12.2	16.5	0.563	0.038	7.51	16.8	0.24	0.85	51.8	19.7	0.0711	48.9
			0		0.0208	0.051	12	31.9	0.6	0.0521	9.85	25.4	0.182	0.0121	54.2	43.6	0.0843	41.2
			1		0.0163	0.0426	15.2	50.7	0.696	0.0836	4.47	40.8	0.107	0.0205	43.9	64	0.156	45.4
			2		0.0082	0.226	5.25	44.9	0.508	0.932	31	98.4	0.13	0.744	41.7	72.6	0.143	66.6
			3		0.0326	0.852	5.62	46.9	0.491	0.941	31	98.1	0.143	0.837	48	73.7	0.0905	73.9
			4		0.0185	0.676	7.07	46.1	0.622	0.913	18	94.9	0.127	0.877	41.1	73.9	0.0912	45.9
			5		0.009	0.567	6.6	50.1	0.711	0.781	8.71	91.7	0.136	0.858	53.4	75.7	0.0502	48.6
			7		0.0075	0.358	17.4	8.68	0.709	0.171	4.55	47	0.0721	0.357	12.2	56.6	0.0092	56.4
			10				13.4	6.66	0.729	0.0828	6.42	10.1	0.0729	0.0655	10.6	31.8	0.0146	52.7
			pre Mes LN		0.0794	0.583	52.7	5.25	0.153	0.372	27.1	55.9	0.0423	0.114	6.9	18.1	0.0626	10.7
			post Mes LN		0.0859	0.686	40	12.7	0.377	0.325	18.4	74.3	0.0387	0.129	17.2	21.3	0.0679	14.9
			pre Ax LN		0.0309	0.295	56.5	6.46	0.292	0.372	10.6	47.4	0.0373	0.106	6.32	17.8	0.126	0.122
			post Ax LN		0.0348	0.344	13	7.17	0.767	0.226	9.7	69.1	0.0128	0.162	17.9	15.2	0.0498	12
			pre spleen		0.11	0.797	51.5	31.7	0.348	0.357	12.1	59.5	0.0212	0.153	31.6	31.9	0.0927	69.4
			post spleen		0.0991	0.794	43.6	17.2	0.408	0.368	10.4	66.1	0.048	0.159	18.6	30.6	0.064	58.2
		NHP 3			NK frequency	NK CD169+ frequency	Total DC frequency	DC frequency CD169+ Frequency	classical monocyte frequency	classical monocyte CD169+ frequency	intermediate monocyte frequency	intermediate monocyte CD169+ frequency	non-classical monocyte frequency	non- classical monocyte CD169+ frequency	myeloid DC frequency	myeloid DC frequency CD169+ frequency	plasmacytoid DC frequency	plasmacytoid DC frequency CD169+ frequency
			dpi		CD3-/CD20-/CD8+/CD16+/CD56+	CD3-/CD20-/CD8+/CD16+/CD56+/CD169+	CD3-/CD20-/CD8-/HLA-DR+/CD16-/CD14-	CD3-/CD20-/CD8-/HLA-DR+/CD16-/CD14-/CD169+	CD3-/CD20-/CD8-/HLA-DR+/CD16-/CD14+	CD3-/CD20-/CD8-/HLA-DR+/CD16-/CD14+/CD169+	CD3-/CD20-/CD8-/HLA-DR+/CD16+/CD14+	CD3-/CD20-/CD8-/HLA-DR+/CD16+/CD14+/CD169+	CD3-/CD20-/CD8-/HLA-DR+/CD16+/CD14-	CD3-/CD20-/CD8-/HLA-DR+/CD16+/CD14-/CD169+	CD3-/CD20-/CD8-/HLA-DR+/CD16-/CD14-/CD11c+/CD123-	CD3-/CD20-/CD8-/HLA-DR+/CD16-/CD14-/CD11c+/CD123-/CD169+	CD3-/CD20-/CD8-/HLA-DR+/CD16-/CD14-/CD11c-/CD123+	CD3-/CD20-/CD8-/HLA-DR+/CD16-/CD14-/CD11c-/CD123+/CD169+
			-28		0.0326	0.00075	9.61	13.7	0.374	0.027	11.4	3.39	0.416	0.0014	37.8	26.2	0.0698	80.1
			0		0.0481	0.0049	7.46	8.6	0.291	0.0352	22.5	15.2	0.409	0.0198	36.9	14.3	0.0657	88.2
			1		0.0236	0.0069	4.94	13.8	0.353	0.0162	16.6	11.8	0.432	0.0118	37.5	18.5	0.128	85.7
			2		0.0161	0.128	10.5	27.8	0.443	0.876	11.2	85.3	0.34	0.452	30.5	67.3	0.0768	97
			3		0.0185	0.205	16.5	18.4	0.271	0.968	17.6	98.5	0.388	0.851	14.7	84.1	0.0383	99.4
			4		0.0362	0.354	20.2	17.9	0.395	0.928	7.72	89.3	0.327	0.855	14.5	83.8	0.0208	100
			5		0.0428	0.378	15.7	16.9	0.406	0.919	11.5	87.7	0.322	0.775	14.7	75.6	0.026	100
			7		0.0359	0.0989	11.6	24.3	0.539	0.65	12.3	82.1	0.222	0.498	25.8	61.5	0.0431	100
			10		0.0355	0.0016	31.1	7.53	0.447	0.136	2.54	38.8	0.217	0.123	16.5	22	0.0134	86.4
			pre Mes LN		0.0053	0.607	57	17.7	0.286	0.529	9.05	76.2	0.0537	0.285	7.81	25.3	0.0791	35.6
			post Mes LN		0.199	0.946	43.2	8.19	0.149	0.29	38.4	89.1	0.037	0.249	7.29	15.2	0.0705	15
			pre Ax LN		0.0307	0.0195	52	11.3	0.416	0.323	2.22	46.5	0.0345	0.211	7.87	24.8	0.115	41.6
			post Ax LN		0.0075	0.289	28.4	8.06	0.662	0.254	2.44	61.2	0.0236	0.135	10.5	20.5	0.0911	26.4
			pre spleen		0.0179	0.71	31.1	27.8	0.323	0.313	11	50	0.249	0.143	31.8	28.8	0.0954	51.2
			post spleen		0.0503	0.84	34.9	15.5	0.363	0.291	15.4	76.1	0.129	0.319	18.3	27.9	0.0743	35.6

## Sheet: Flow cytometry T cells
	Related to figure 8, S9
														T cell proliferation and granzyme B
					Naïve: CD4+	TCM: CD4+	TEM: CD4+		Naïve: CD8+	TCM: CD8+	TEM: CD8+					Naïve: CD4+ ki67+	TCM: CD4+ Ki67+	TEM: CD4+ Ki67+	Naïve: CD8+ Ki67+	TCM: CD8+ ki67+	TEM: CD8+ Ki67+	Naïve: CD4+ GranB	TCM: CD4+ GranB	TEM: CD4+ GranB	Naïve: CD8+ GranB	TCM: CD8+ Gran B	TEM: CD8+ Gran B
			dpi	Freq CD4+	Freq CD3+CD28+ CD95-	Freq CD28+ CD95+	Freq CD28- CD95+	Freq CD8+	Freq CD28+ CD95-	Freq CD28+ CD95+	Freq CD28- CD95+			dpi		Freq CD3+CD28+ CD95-	Freq CD28+ CD95+	Freq CD28- CD95+	Freq CD28+ CD95-	Freq CD28+ CD95+	Freq CD28- CD95+	Freq CD3+CD28+ CD95-	Freq CD28+ CD95+	Freq CD28- CD95+	Freq CD28+ CD95-	Freq CD28+ CD95+	Freq CD28- CD95+
														-28		0.1	0.0265	1.59	1.42	3.31	0.0204	0.66	0.0046	7.89	3.21	3.6	0.0545
	NHP 2		-28	48.8	0.105	61.9	0.271	46.6	0.0255	18.5	0.787			0		2.19	0.0657	5.58	0.0623	8.65	6.47	0.0027	0.56	0.0509	7.75	3.45	4.66
			0	47.7	0.0669	64.4	0.288	45.9	0.0231	19.2	0.783			1		1.63	0.0638	4.25	0.0399	7.52	4.95	0.0012	0.39	0.0328	6.31	2.04	2.28
			1	52.5	0.0625	70	0.235	41.6	0.0292	22.4	0.745			2		2.58	0.106	7.55	0.122	9.77	6.61	0.0285	1.17	0.451	16.8	12.9	74.1
			2	45.5	0.042	54.7	0.406	47.6	0.017	15.5	0.826			3		0.59	0.0631	2.69	0.0363	7.38	3	0.0147	1.63	0.344	7.21	10.2	66.3
			3	45.8	0.0627	48.2	0.454	48	0.0184	11.9	0.862			4		0.63	0.055	2.94	0.0234	7.14	4.14	0.0199	2.11	0.448	7.21	12.7	72.6
			4	48.6	0.0765	50.8	0.415	46.7	0.0222	12.6	0.85			5		1.75	0.047	3.83	0.0686	5.87	6.46	0.0137	1.8	0.436	10.8	9.81	69.2
			5	47	0.0828	53.4	0.382	47.7	0.0334	15.3	0.811			7		1.01	0.188	6.32	0.109	18.2	14	0.0195	2.96	0.566	19.6	23.4	69.4
			7	47.6	0.0717	61.2	0.313	46.4	0.0281	21	0.76			10		1.37	0.127	6.67	0.0224	14.4	7.47	0.534	84.6	0.848	54.7	87.9	93.3
			10	41.2	0.113	51.2	0.364	49.1	0.0273	14.7	0.815
														pre Mes LN		0.37	0.0342	29.8	0.004	2.44	2.9	0.00079	0.35	0.125	0.53	2.04	4.4
			pre Mes LN	72.4	0.452	54.2	0.0019	21.9	0.39	47.1	0.133			post Mes LN		0.61	0.0741	15.5	0.0254	20.1	16.8	0.001	0.71	0.193	1.53	12.2	20.5
			post Mes LN	71.3	0.362	62.4	0.0053	21.2	0.257	56.9	0.163			pre Ax LN		0.18	0.0306	14.7	0.0053	3.02	5.93	0.00023	0.17	0.0679	0.23	1.7	6.91
			pre Ax LN	64.3	0.405	59.2	0.0035	29.2	0.344	58.3	0.0725			post Ax LN		0.88	0.143	22.9	0.0339	20.7	16.8	0.0009	0.81	0.0811	1.63	8.65	18.7
			post Ax LN	69.5	0.36	62.4	0.0068	25.3	0.275	59.3	0.126			pre spleen		0.0303	7	0.0639	4.65	4.44	0.0911	1.8	0.0113	13.5	14.5	0.0757	43.4
			pre spleen	41	0.131	64.8	0.204	39.8	0.0728	33.2	0.587			post spleen		0.0488	16.5	0.0978	6.31	13.4	0.146	2.24	0.0124	19.6	11.2	0.174	64.9
			post spleen	40.2	0.129	60.8	0.253	40.2	0.0442	29.3	0.658
	NHP 1				Naïve: CD4+	TCM: CD4+	TEM: CD4+		Naïve: CD8+	TCM: CD8+	TEM: CD8+					Naïve: CD4+ ki67+	TCM: CD4+ Ki67+	TEM: CD4+ Ki67+		Naïve: CD8+ Ki67+	TCM: CD8+ ki67+	TEM: CD8+ Ki67+	Naïve: CD4+ GranB	TCM: CD4+ GranB	TEM: CD4+ GranB	Naïve: CD8+ GranB	TCM: CD8+ Gran B	TEM: CD8+ Gran B
			dpi	Freq CD4+	Freq CD3+CD28+ CD95-	Freq CD28+ CD95+	Freq CD28- CD95+	Freq CD8+	Freq CD28+ CD95-	Freq CD28+ CD95+	Freq CD28- CD95+			dpi		Freq CD3+CD28+ CD95-	Freq CD28+ CD95+	Freq CD28- CD95+		Freq CD28+ CD95-	Freq CD28+ CD95+	Freq CD28- CD95+	Freq CD3+CD28+ CD95-	Freq CD28+ CD95+	Freq CD28- CD95+	Freq CD28+ CD95-	Freq CD28+ CD95+	Freq CD28- CD95+
														-28		1.98	0.026	3.37		5.42	5.33	0.0346	0.57	0.0222	3.27	0.95	5	0.0938
			-28	43.5	0.329	53.8	0.126	50.8	0.0537	17	0.768			0		2.04	0.0219	8.16		3.89	2.57	0.0177	0.6	0.0133	6.53	1.08	3.43	0.128
			0	53.2	0.29	65.7	0.0398	40.1	0.0766	34.8	0.573			1		2.75	0.0178	4.47		3.89	2.78	0.0093	1.07	0.0185	3.97	1.17	3.86	0.0901
			1	42.6	0.335	56.4	0.0826	51.9	0.0557	18.1	0.759			2		2.45	0.0259	4.3		0.35	5.15	0.0276	0.036	0.0082	5.43	2.77	3.27	0.0549
			2	45.7	0.131	73.2	0.121	48.6	0.0119	14.9	0.821			3		1.45	0.0218	5.9		0.99	5.75	0.0204	0.69	0.0032	6.47	4.51	6.05	0.236
			3	62	0.353	60	0.0415	32.6	0.165	16.5	0.657			4		1.95	0.0129	8.12		1.67	4.74	0.0304	0.59	0.0034	6.45	2.24	6.12	0.257
			4	58.7	0.365	58.2	0.0458	34.6	0.227	16.9	0.592			5		1.95	0.0215	3.22		2.3	3.22	0.0375	1.26	0.0069	6.22	5.65	6.37	0.309
			5	52.9	0.357	56.5	0.08	42.2	0.148	12.2	0.719			7		1.02	0.0424	4.42		2.78	4.64	0.0506	12.8	0.153	42	6.68	37.4	0.655
			7	48.5	0.126	77.8	0.0843	44.7	0.0263	26.3	0.696			10		1.35	0.0311	4.07		3.17	6.1	0.0285	0.37	0.0053	5.57	3.59	6.96	0.262
			10	52.1	0.26	66	0.0725	41.9	0.127	18.1	0.683
														pre Mes LN		0.86	0.0518	19.9		0.38	3.94	0.0354	0.037	0.001	1.59	0.17	2.06	0.504
			pre Mes LN	65.1	0.678	31.1	0.0022	29.3	0.637	22.9	0.13			post Mes LN		1.86	0.0839	12.3		1.64	8.76	0.123	0.15	0.0044	4.16	1.22	9.95	0.425
			post Mes LN	61.6	0.613	35.8	0.016	29.3	0.564	29.1	0.144			pre Ax LN		0.97	0.117	24.1		0.73	7.66	0.137	0.014	0.00092	1.47	0.095	2.1	0.205
			pre Ax LN	0.633	66.1	32.2	0.01	31.6	0.611	34.7	0.0359			post Ax LN		2.87	0.317	29.9		1.86	22.2	0.254	0.084	0.71	2.88	0.54	10.8	37.2
			post Ax LN	61.1	0.645	32.8	0.014	32.1	0.624	31	0.0555			pre spleen		2.49	0.0509	4.23		0.6	3.55	0.03	0.6	0.55	10	2.25	6.17	55.1
			pre spleen	32.4	0.324	60.7	0.061	54.3	0.154	28.9	0.554			post spleen		0.0485	24.3	0.159		1.53	0.105	9.23	1.72	3.56	28.1	4.19	12.1	60
			post spleen	32.5	0.219	70.8	0.0635	53.1	0.0999	27.8	0.613
	NHP 3				Naïve: CD4+	TCM: CD4+	TEM: CD4+		Naïve: CD8+	TCM: CD8+	TEM: CD8+					Naïve: CD4+ ki67+	TCM: CD4+ Ki67+	TEM: CD4+ Ki67+	Naïve: CD4+ GranB	TCM: CD4+ GranB	TEM: CD4+ GranB	Naïve: CD8+ Ki67+	TCM: CD8+ ki67+	TEM: CD8+ Ki67+	Naïve: CD8+ GranB	TCM: CD8+ Gran B	TEM: CD8+ Gran B
			dpi	Freq CD4+	Freq CD3+CD28+ CD95-	Freq CD28+ CD95+	Freq CD28- CD95+	Freq CD8+	Freq CD28+ CD95-	Freq CD28+ CD95+	Freq CD28- CD95+			dpi		Freq CD3+CD28+ CD95-	Freq CD28+ CD95+	Freq CD28- CD95+	Freq CD3+CD28+ CD95-	Freq CD28+ CD95+	Freq CD28- CD95+	Freq CD28+ CD95-	Freq CD28+ CD95+	Freq CD28- CD95+	Freq CD28+ CD95-	Freq CD28+ CD95+	Freq CD28- CD95+
														-28		0.16	0.0437	2.74	0.017	0.27	0.0354	0.2	0.0542	3.21	0.47	2.44	0.0788
			-28	41.2	0.481	46.4	0.0494	49.2	0.273	25.1	0.47			0		0.54	0.115	4.43	0.0058	0.0036	0.0354	0.0035	10.4	0.0687	0.13	5.8	13.5
			0	44.7	0.352	60.6	0.0397	47.1	0.214	28.5	0.502			1		0.83	0.15	9.8	0.662	0.967	0.983	0.0081	12.2	0.112	85.3	92.5	99.5
			1	47.8	0.44	51.1	0.0541	41.9	0.281	26.2	0.453			2		0.92	0.219	5.73	0.0007	0.37	0.72	0.015	17.2	0.144	0.28	0.81	4.68
			2	49.1	0.322	59	0.0827	39.8	0.207	30	0.491			3		0.63	0.147	5.89	0.328	36	79.7	0.0072	15.3	0.153	49.9	51.8	88
			3	47.2	0.42	51.2	0.071	42.5	0.23	29.2	0.475			4		10.5	0.0053	6.62	0.984	95.7	99.7	0.0062	15.9	0.205	98.6	99.3	99.8
			4	46.1	0.467	49.1	0.0447	46.4	0.34	24	0.418			5		0.24	0.0505	2.08	0.202	28.4	66.4	0.0085	9.32	0.119	45.2	46.6	82.8
			5	40.5	0.467	45.8	0.0766	49.4	0.257	18.2	0.559			7		0.68	0.145	8.59	0.192	32.8	54.2	0.0168	17.2	0.255	40.8	49.6	73
			7	36.7	0.422	50.3	0.068	51.3	0.245	20.9	0.546			10		0.96	0.166	7.06	0.786	86.4	90.6	0.0119	18.8	0.119	94	93.4	95.3
			10	55.1	0.476	51.5	0.0109	39.6	0.438	25.7	0.3
														pre Mes LN		0.63	0.0526	9.37	0.00084	0.23	2.22	0.0035	1.82	0.0171	0.21	1.41	2.99
			pre Mes LN	63.3	0.731	25.7	0.0023	33.6	0.707	24.1	0.0435			post Mes LN		0.93	0.0914	12	0.0017	0.58	4.67	1.35	12.7	0.14	1.09	7.47	22.3
			post Mes LN	63.5	0.604	37.6	0.0049	29.9	0.522	38.4	0.0782			pre Ax LN		0.63	0.0633	7.45	0.00012	0.15	4.84	0.0067	4.51	0.0585	0.15	3.16	14.1
			pre Ax LN	56.5	0.551	44	0.0029	39	0.719	25	0.0206			post Ax LN		1.89	0.235	29.6	0.00083	0.49	8.56	0.0233	28.6	0.177	0.79	10.5	27.1
			post Ax LN	56.5	0.442	54.4	0.0039	36.5	0.505	43.8	0.0463			pre spleen		0.0097	8.01	0.087	0.69	0.87	0.47	0.77	0.0776	8.57	1.9	0.139	50.7
			pre spleen	40	0.311	64.1	0.0421	50.1	0.292	28.8	0.413			post spleen		0.0862	16.5	0.119	27.9	23.3	0.787	3.27	0.177	13.8	38.8	0.485	63.9
			post spleen	33.2	0.22	67.8	0.0828	52.6	0.118	27.9	0.593

## Sheet: Flow cytometry B cells
	Related to figure S9
	NHP1				Memory B cells	Memory Ki67+	MZ-like B cells	MZ-like Ki67+	Naïve B cells	Naïve Ki67+
			dpi		Freq IgD- CD27+		Freq IgD+ CD27+		Freq IgD+ CD27-
			-28		0.325	1.51	0.102	3.01	0.545	1.51
			0		0.355	5.63	0.154	5.44	0.477	3.1
			1		0.39	5.04	0.138	4.61	0.455	2.88
			2		0.399	3.8	0.0617	3.8	0.509	8.48
			3		0.429	2.48	0.167	2.03	0.389	3.31
			4		0.352	2.75	0.135	1.62	0.5	2.99
			5		0.414	2.69	0.105	1.61	0.459	4.25
			7		0.345	2.12	0.11	7.25	0.529	2.79
			10		0.267	3.79	0.0784	8.76	0.635	2.76
			pre Mes LN		0.275	28.2	0.0194	28	0.675	2.27
			post Mes LN		0.153	11.5	0.0554	3.65	0.772	0.99
			pre Ax LN		0.269	9.12	0.0233	3.45	0.691	0.59
			post Ax LN		0.124	14.1	0.0393	12.2	0.791	3.29
			pre spleen		0.119	28.4	0.0865	6.2	0.784	1.88
			post spleen		0.12	30.8	0.0266	12.7	0.838	2.41
	NHP2				Memory B cells	Memory Ki67+	MZ-like B cells	MZ-like Ki67+	Naïve B cells	Naïve Ki67+
			dpi		Freq IgD- CD27+		Freq IgD+ CD27+		Freq IgD+ CD27-
			-28		0.346	6.84	0.0352	6.86	0.553	2.9
			0		0.341	7.63	0.05	15.1	0.549	5.43
			1		0.283	7.74	0.0438	15.5	0.593	4.49
			2		0.434	8.2	0.0863	17.2	0.397	7.57
			3		0.406	9.45	0.0619	14.3	0.453	5.77
			4		0.374	10.4	0.0612	16.4	0.482	6.21
			5		0.307	8.44	0.0629	15.1	0.552	6.59
			7		0.304	23	0.0624	23.2	0.395	9.24
			10		0.273	16	0.124	34.4	0.417	12.7
			pre Mes LN		0.267	7.93	0.0829	8.07	0.617	2.16
			post Mes LN		0.229	11.6	0.1	9.22	0.565	3.28
			pre Ax LN		0.0566	7.13	0.0406	2.95	0.489	0.71
			post Ax LN		0.265	16.9	0.101	7.68	0.57	3.25
			pre spleen		0.18	17.9	0.108	3.69	0.679	1.77
			post spleen		0.241	19.7	0.0768	12.3	0.667	1.75
	NHP3				Naïve B cells	Naïve Ki67+	Memory B cells	Memory Ki67+	MZ-like B cells	MZ-like Ki67+
			dpi		Freq IgD+ CD27-		Freq IgD- CD27+		Freq IgD+ CD27+
			-28		0.593	3.33	0.207	4.11	0.0934	8.24
			0		0.524	6.05	0.279	9.64	0.142	15.2
			1		0.569	6.87	0.285	11.9	0.0937	18.7
			2		0.532	6.49	0.318	7.14	0.0871	13.5
			3		0.519	8.54	0.338	7.95	0.0782	13.4
			4		0.627	7.17	0.246	9.78	0.0714	13.8
			5		0.571	5.07	0.281	6.46	0.0731	10.3
			7		0.642	4.7	0.217	5.15	0.0809	12.8
			10		0.721	9.16	0.0954	5.1	0.0316	22.5
			pre Mes LN		0.615	3.76	0.304	16.2	0.0596	20.1
			post Mes LN		0.531	2.2	0.381	15.3	0.0558	7.22
			pre Ax LN		0.441	0.67	0.469	7.11	0.0725	2.33
			post Ax LN		0.603	5.87	0.319	26.4	0.0541	28.9
			pre spleen		0.743	1.54	0.188	18.8	0.0605	3.4
			post spleen		0.762	1.76	0.186	38.3	0.0399	8.52

## Sheet: Antibodies
	Related to figure 10
							Cross-neut titers
		MAYV neut titers					UNAV			CHIKV			ONNV			RRV			VEEV
							NHP 1	NHP 2	NHP 3	NHP 1	NHP 2	NHP 3	NHP 1	NHP 2	NHP 3	NHP 1	NHP 2	NHP 3	NHP 1	NHP 2	NHP 3
		dpi	NHP1	NHP2	NHP3		228.5	752.6	708.8	74.06	62.79	336.8	22.06	18.27	165	49.45	26.57	30.7	10	10	10
		0	10	10	10
		1	10	10	10
		2	10	10	10					MBC frequencies
		3	10	10	10
		4	10	10	10						Binding	Neutralizing
		5	88.64	39.98	84.6					NHP1	5.9	11.35
		7	469.8	375.4	800.7					NHP2	5.14	13.2
		10	3846	3521	4672					NHP3	7.25	6.12
		MAYV ELISA
			IgM			IgG
		dpi	NHP1	NHP2	NHP3	NHP1	NHP2	NHP3
		0	25	25	25	25	25	25
		4	25	25	25
		5	213.392	281.373	290.291	25	229.486	25.7337
		7	1172.82	766.505	1895.45	71.0159	117.402	86.2272
		10	10246.1	3515.03	5112.61	5658.05	7297.85	2090.75
